# Supplementary material for: Changes in genome organization of parasite-specific gene families during the Plasmodium transmission stages
Source: Nat Commun. 2018 May 15;9:1910. doi: 10.1038/s41467-018-04295-5 (PMC5954139; doi:10.1038/s41467-018-04295-5)
Supplement: Supplementary file 5 — Supplementary Data 3 [file 41467_2018_4295_MOESM5_ESM.xlsx]

## Sheet: significant_loci_0.01fdr_2fc
stage_1	stage_2	chromosome	mid_1	mid_2	fdr	normalized_counts_1	normalized_counts_2	ratio observed/expected counts
trophozoite	early_gametocyte	chr1	275000	405000	0.00721107	19.4832	78.6177	0.484
trophozoite	early_gametocyte	chr1	475000	525000	0.00901571	39.5524	147.615	0.461
trophozoite	early_gametocyte	chr1	485000	535000	2.52348e-07	43.0804	192.131	0.391
trophozoite	early_gametocyte	chr2	185000	385000	0.00323594	6.7561	60.3919	0.343
trophozoite	early_gametocyte	chr3	535000	585000	0.00968278	31.703	176.363	0.36
trophozoite	early_gametocyte	chr4	755000	1005000	0.00751623	8.85735	48.3341	0.424
trophozoite	early_gametocyte	chr5	1285000	1305000	0.00901571	170.535	453.711	0.488
trophozoite	early_gametocyte	chr6	375000	475000	0.00270396	20.8828	90.2899	0.461
trophozoite	early_gametocyte	chr7	635000	795000	0.00588844	5.7921	42.6157	0.449
trophozoite	early_gametocyte	chr7	695000	835000	0.00256448	16.4155	76.3009	0.45
trophozoite	early_gametocyte	chr7	705000	805000	0.00767361	21.9471	90.9433	0.47
trophozoite	early_gametocyte	chr7	815000	965000	0.00306902	7.44855	71.6385	0.337
trophozoite	early_gametocyte	chr7	1355000	1425000	0.00175792	67.8676	211.258	0.474
trophozoite	early_gametocyte	chr7	1365000	1425000	6.82339e-06	63.7108	229.988	0.421
trophozoite	early_gametocyte	chr8	215000	295000	0.00562341	26.7452	103.927	0.477
trophozoite	early_gametocyte	chr9	1115000	1235000	0.00181552	28.5112	105.426	0.479
trophozoite	early_gametocyte	chr9	1125000	1215000	0.000893305	20.7028	108.778	0.401
trophozoite	early_gametocyte	chr9	1145000	1205000	0.0039355	35.6284	134.065	0.464
trophozoite	early_gametocyte	chr9	1155000	1235000	0.00382825	22.8498	98.4117	0.46
trophozoite	early_gametocyte	chr10	945000	1035000	0.00497737	27.7639	104.933	0.48
trophozoite	early_gametocyte	chr11	605000	825000	0.00988553	8.87494	43.8243	0.475
trophozoite	early_gametocyte	chr11	685000	825000	0.00567545	17.9145	86.4262	0.427
trophozoite	early_gametocyte	chr11	705000	825000	0.00620869	14.5717	66.2619	0.482
trophozoite	early_gametocyte	chr12	235000	365000	0.00881049	0	72.1766	0.458
trophozoite	early_gametocyte	chr12	1055000	1255000	0.00130317	5.40911	64.4012	0.303
trophozoite	early_gametocyte	chr12	1295000	1355000	0.00167494	18.5304	88.8288	0.472
trophozoite	early_gametocyte	chr13	1165000	1235000	0.00277332	7.27606	109.356	0.299
trophozoite	early_gametocyte	chr13	1175000	1265000	0.000610942	14.7614	89.8087	0.402
trophozoite	early_gametocyte	chr13	1175000	1325000	0.00698232	7.83726	70.4396	0.347
trophozoite	early_gametocyte	chr14	1015000	1065000	0.000316228	38.4757	162.668	0.421
trophozoite	early_gametocyte	chr14	1015000	1085000	0.000797995	29.8757	117.615	0.463
trophozoite	early_gametocyte	chr14	1085000	1155000	0.00372392	37.2899	137.156	0.463
trophozoite	gametocyte	chr1	185000	425000	0.00360579	2.13042	41.2351	0.265
trophozoite	gametocyte	chr2	25000	95000	0.00235505	43.7412	152.474	0.357
trophozoite	gametocyte	chr3	595000	685000	0.00564937	8.76594	49.2037	0.416
trophozoite	gametocyte	chr5	405000	705000	0.00870964	0	31.1109	0.45
trophozoite	gametocyte	chr7	555000	895000	0.00726106	0	27.8892	0.457
trophozoite	gametocyte	chr9	1165000	1235000	0.00950605	7.86831	82.2078	0.297
trophozoite	gametocyte	chr10	35000	105000	0.00579429	46.9992	139.973	0.402
trophozoite	gametocyte	chr12	1175000	1735000	0.00986279	0	24.3963	0.355
trophozoite	gametocyte	chr12	1295000	1355000	2.24905e-05	18.5304	87.1675	0.376
trophozoite	gametocyte	chr12	1415000	1595000	0.00792501	5.08522	35.8598	0.384
trophozoite	gametocyte	chr13	755000	1025000	0.00137404	5.0293	47.1281	0.286
trophozoite	gametocyte	chr13	1175000	1255000	0.00331131	28.5468	78.9272	0.479
trophozoite	gametocyte	chr13	1175000	1265000	0.00252348	14.7614	64.562	0.406
trophozoite	gametocyte	chr14	1075000	1175000	0.00341193	16.6927	79.8823	0.356
trophozoite	gametocyte	chr14	1085000	1165000	0.00185353	23.9508	78.6878	0.439
trophozoite	gametocyte	chr14	2625000	2955000	0.00632412	5.49384	57.936	0.239
trophozoite	sporozoite	chr1	95000	505000	0.00422669	15.1567	74.6689	0.258
trophozoite	sporozoite	chr1	175000	345000	0.00872971	13.0681	58.4055	0.307
trophozoite	sporozoite	chr2	805000	875000	0.00805378	16.9892	96.5734	0.31
trophozoite	sporozoite	chr4	165000	1095000	0.0042462	10.304	50.911	0.316
trophozoite	sporozoite	chr4	255000	965000	0.00792501	6.269	37.2177	0.289
trophozoite	sporozoite	chr5	55000	1335000	0.00108893	9.18864	62.9126	0.27
trophozoite	sporozoite	chr6	535000	735000	0.00824138	6.3661	41.6145	0.286
trophozoite	sporozoite	chr7	25000	1355000	0.000954993	11.9935	110.587	0.194
trophozoite	sporozoite	chr7	35000	1365000	0.000367282	4.98237	106.927	0.111
trophozoite	sporozoite	chr7	85000	1335000	0.0011695	7.79873	54.0072	0.275
trophozoite	sporozoite	chr7	175000	1255000	0.00841395	1.69757	30.1862	0.211
trophozoite	sporozoite	chr7	505000	875000	0.00818465	1.0248	23.6167	0.263
trophozoite	sporozoite	chr7	535000	1365000	0.00299226	7.60378	53.6139	0.239
trophozoite	sporozoite	chr7	545000	1335000	0.000277971	1.45405	46.0169	0.137
trophozoite	sporozoite	chr7	555000	1325000	0.00335738	0	40.3075	0.189
trophozoite	sporozoite	chr7	555000	1335000	0.00174181	1.0066	36.5787	0.156
trophozoite	sporozoite	chr7	555000	1345000	0.000626614	3.76406	45.9474	0.188
trophozoite	sporozoite	chr7	585000	1335000	0.00719449	3.36054	43.0795	0.189
trophozoite	sporozoite	chr7	595000	845000	0.00767361	1.26951	28.4146	0.253
trophozoite	sporozoite	chr7	795000	1145000	0.00239332	0	27.8626	0.365
trophozoite	sporozoite	chr7	795000	1155000	0.00749894	0.893646	22.7032	0.268
trophozoite	sporozoite	chr7	875000	1155000	0.00374111	2.33882	25.696	0.29
trophozoite	sporozoite	chr7	905000	1135000	0.00262422	2.79075	34.6917	0.252
trophozoite	sporozoite	chr9	125000	1395000	0.00474242	0	71.5396	0.101
trophozoite	sporozoite	chr9	125000	1405000	4.56037e-05	2.29923	64.0158	0.124
trophozoite	sporozoite	chr9	145000	1355000	0.00866962	0	32.2509	0.208
trophozoite	sporozoite	chr9	195000	1345000	0.00547016	1.37985	27.2636	0.221
trophozoite	sporozoite	chr10	85000	1615000	0.00872971	5.30242	71.3953	0.17
trophozoite	sporozoite	chr10	885000	1315000	0.00797995	0	31.6113	0.305
trophozoite	sporozoite	chr11	35000	1955000	0.000296483	2.97183	37.401	0.235
trophozoite	sporozoite	chr11	35000	1965000	0.000511682	4.39095	39.2448	0.276
trophozoite	sporozoite	chr11	285000	825000	0.00841395	1.32805	25.2881	0.239
trophozoite	sporozoite	chr11	1955000	2015000	0.000242103	49.9764	125.532	0.446
trophozoite	sporozoite	chr11	1965000	2015000	6.96627e-05	44.3353	121.906	0.445
trophozoite	sporozoite	chr11	1965000	2025000	0.00676083	33.6561	91.9744	0.458
trophozoite	sporozoite	chr12	2155000	2225000	0.00437522	10.8899	96.0562	0.269
trophozoite	sporozoite	chr13	95000	2895000	0.00506991	0	58.8951	0.102
trophozoite	sporozoite	chr13	775000	2275000	0.00827942	0	24.5332	0.262
trophozoite	sporozoite	chr13	1015000	1175000	0.00594292	6.07719	40.4156	0.314
trophozoite	schizont	chr7	85000	135000	0.00077983	23.8886	92.7245	0.459
trophozoite	schizont	chr7	535000	1345000	0.00615177	1.4559	37.5506	0.206
trophozoite	schizont	chr7	1045000	1135000	0.000552077	15.5188	68.077	0.432
trophozoite	schizont	chr7	1055000	1105000	2.11836e-05	29.1859	101.603	0.466
trophozoite	schizont	chr14	835000	1245000	0.00688652	4.87875	38.5472	0.341
trophozoite	HP1_tagged	chr3	595000	685000	0.00550808	8.76594	41.7568	0.402
trophozoite	HP1_tagged	chr7	575000	755000	0.00862979	0	29.7103	0.467
trophozoite	HP1_tagged	chr7	1005000	1235000	0.006223	0	51.9749	0.255
trophozoite	HP1_tagged	chr10	1525000	1545000	2.36592e-09	304.292	2091.93	0.132
trophozoite	HP1_tagged	chr12	1295000	1355000	0.00142889	18.5304	66.0742	0.416
trophozoite	HP1_KD	chr5	325000	745000	0.00922571	2.11265	24.3523	0.27
trophozoite	HP1_KD	chr7	115000	1225000	0.00827942	0	22.8006	0.269
trophozoite	HP1_KD	chr7	295000	895000	0.00972747	0	27.8791	0.283
trophozoite	HP1_KD	chr7	365000	545000	0.0072778	4.95442	34.5482	0.3
trophozoite	HP1_KD	chr7	455000	565000	0.00721107	9.54103	55.9317	0.291
trophozoite	HP1_KD	chr7	535000	995000	0.00639735	2.26944	25.6083	0.262
trophozoite	HP1_KD	chr7	545000	965000	0.00194984	1.90255	40.1043	0.175
trophozoite	HP1_KD	chr7	565000	815000	0.00169824	0	30.1781	0.37
trophozoite	HP1_KD	chr7	1055000	1105000	0.00345939	29.1859	74.4682	0.45
trophozoite	HP1_KD	chr9	815000	1375000	1.61808e-07	3.46227	67.945	0.125
trophozoite	HP1_KD	chr10	275000	1225000	0.00562341	1.5373	27.4542	0.213
trophozoite	HP1_KD	chr10	1525000	1535000	3.53183e-07	589.741	2892.04	0.169
trophozoite	HP1_KD	chr10	1525000	1545000	1.02802e-08	304.292	1990.59	0.132
trophozoite	HP1_KD	chr11	1775000	1775000	0.00213796	0	0	0.5
trophozoite	HP1_KD	chr12	75000	1785000	0.00122744	0	67.1603	0.103
trophozoite	HP1_KD	chr12	295000	985000	0.00333426	4.98821	40.453	0.233
trophozoite	HP1_KD	chr12	535000	1835000	0.00889201	1.04233	22.7702	0.236
trophozoite	HP1_KD	chr13	145000	435000	0.0094189	6.20548	41.6543	0.244
trophozoite	HP1_KD	chr13	685000	2005000	0.00493174	0	27.8927	0.227
trophozoite	HP1_KD	chr14	2675000	3165000	0.00755092	2.46675	38.0042	0.191
trophozoite	ring	chr1	205000	365000	0.00248886	13.2379	55.1574	0.378
trophozoite	ring	chr4	895000	965000	0.00154882	20.805	71.532	0.459
trophozoite	ring	chr5	95000	935000	0.00716143	0	28.7959	0.266
trophozoite	ring	chr5	465000	1045000	0.00537032	0	34.6595	0.281
trophozoite	ring	chr5	1265000	1335000	2.50611e-05	17.8159	76.0906	0.412
trophozoite	ring	chr6	735000	1165000	0.00269774	2.43655	32.6652	0.267
trophozoite	ring	chr7	25000	265000	0.00660693	4.91125	52.8631	0.236
trophozoite	ring	chr7	85000	135000	0.00335738	23.8886	85.189	0.453
trophozoite	ring	chr7	535000	945000	0.00428549	0	29.0521	0.385
trophozoite	ring	chr7	575000	675000	0.000918333	0	59.2481	0.469
trophozoite	ring	chr7	845000	1175000	0.00889201	2.29706	26.7315	0.319
trophozoite	ring	chr7	995000	1175000	0.00843335	11.1192	47.6453	0.38
trophozoite	ring	chr7	1035000	1365000	0.00220293	0	29.967	0.409
trophozoite	ring	chr11	1095000	1345000	0.00126474	4.03772	45.7334	0.248
trophozoite	ring	chr12	535000	1585000	0.00610942	1.41643	27.6225	0.227
trophozoite	ring	chr12	755000	985000	0.009977	6.72498	50.8122	0.274
trophozoite	ring	chr12	885000	1735000	0.00797995	0	34.0621	0.229
trophozoite	ring	chr12	1415000	1735000	0.00872971	2.63119	34.168	0.273
trophozoite	ring	chr13	1575000	1675000	0.00440555	0	71.9262	0.404
early_gametocyte	gametocyte	chr4	165000	335000	0.00572796	3.1243	56.3534	0.232
early_gametocyte	sporozoite	chr9	85000	1445000	0.00487528	0	44.988	0.155
early_gametocyte	sporozoite	chr9	125000	1365000	0.00672977	1.66517	33.3176	0.192
early_gametocyte	sporozoite	chr9	125000	1395000	0.000874984	3.08618	71.5396	0.12
early_gametocyte	sporozoite	chr9	125000	1405000	0.00234963	5.0824	64.0158	0.172
early_gametocyte	sporozoite	chr14	705000	1735000	0.00721107	2.40266	28.3925	0.238
early_gametocyte	schizont	chr12	55000	1685000	0.00827942	1.70311	37.5419	0.203
early_gametocyte	HP1_tagged	chr10	1525000	1545000	6.26614e-08	725.587	2091.93	0.266
early_gametocyte	HP1_KD	chr7	455000	565000	0.00104713	0	55.9317	0.371
early_gametocyte	HP1_KD	chr7	485000	1225000	0.00400867	0	31.5361	0.233
early_gametocyte	HP1_KD	chr10	1525000	1535000	0.000436516	952.527	2892.04	0.244
early_gametocyte	HP1_KD	chr10	1525000	1545000	7.11214e-06	725.587	1990.59	0.266
early_gametocyte	HP1_KD	chr11	1775000	1775000	0.00529663	0	0	0.5
early_gametocyte	HP1_KD	chr12	75000	1785000	0.000104472	0	67.1603	0.103
early_gametocyte	HP1_KD	chr12	345000	2125000	0.00550808	0	32.6063	0.199
early_gametocyte	HP1_KD	chr12	865000	1865000	0.00427563	0	25.0736	0.253
early_gametocyte	ring	chr11	665000	1125000	0.0094189	0	48.7534	0.238
gametocyte	sporozoite	chr6	245000	795000	0.00833681	0	36.43	0.243
gametocyte	sporozoite	chr9	125000	1395000	0.000446684	6.57637	71.5396	0.161
gametocyte	sporozoite	chr9	125000	1405000	0.00146893	2.81435	64.0158	0.118
gametocyte	sporozoite	chr10	1555000	1625000	0.00207491	18.4779	98.1059	0.334
gametocyte	sporozoite	chr12	215000	1235000	0.00968278	1.21773	26.6044	0.201
gametocyte	sporozoite	chr14	1075000	1265000	0.00509331	0	30.9722	0.452
gametocyte	schizont	chr7	505000	535000	2.18776e-05	77.8465	243.488	0.489
gametocyte	schizont	chr9	1395000	1485000	0.00606736	0	124.957	0.303
gametocyte	schizont	chr10	1155000	1185000	0.000295121	44.1675	208.851	0.4
gametocyte	schizont	chr11	135000	175000	1.63305e-05	49.7187	161.513	0.494
gametocyte	schizont	chr12	1845000	2175000	0.0057544	0	51.9897	0.305
gametocyte	schizont	chr13	95000	145000	0.00161808	36.1325	124.246	0.494
gametocyte	HP1_tagged	chr7	1005000	1235000	0.0086896	3.19164	51.9749	0.176
gametocyte	HP1_tagged	chr10	1525000	1545000	8.95365e-07	351.199	2091.93	0.195
gametocyte	HP1_KD	chr4	115000	815000	0.00803526	1.60907	31.885	0.189
gametocyte	HP1_KD	chr9	815000	1375000	0.0009977	11.4631	67.945	0.218
gametocyte	HP1_KD	chr10	1525000	1545000	1.8281e-06	351.199	1990.59	0.195
gametocyte	HP1_KD	chr11	1775000	1775000	0.00606736	0	0	0.5
gametocyte	HP1_KD	chr12	75000	1785000	0.000273527	0	67.1603	0.103
gametocyte	ring	chr2	665000	825000	0.00358096	4.9344	46.5716	0.302
gametocyte	ring	chr6	1225000	1335000	0.006223	2.65117	53.1102	0.29
gametocyte	ring	chr7	1175000	1255000	3.75837e-05	24.2313	103.98	0.376
gametocyte	ring	chr8	805000	1405000	0.00188365	0	38.3037	0.253
gametocyte	ring	chr11	135000	815000	0.00124165	2.76312	43.8808	0.192
gametocyte	ring	chr12	185000	235000	0.0034435	29.8478	147.243	0.36
gametocyte	ring	chr12	835000	865000	0.00334195	42.3497	172.643	0.431
gametocyte	ring	chr14	1035000	1365000	0.00879023	0	26.0055	0.456
gametocyte	ring	chr14	1145000	1205000	0.00280543	21.9393	81.8385	0.47
sporozoite	schizont	chr1	95000	135000	0.000824138	27.639	166.052	0.347
sporozoite	schizont	chr1	105000	145000	0.00042658	38.3961	164.947	0.405
sporozoite	schizont	chr1	105000	165000	0.000400867	16.7605	94.979	0.413
sporozoite	schizont	chr1	105000	195000	0.000127057	8.56362	67.6693	0.381
sporozoite	schizont	chr1	365000	505000	0.00201837	7.83012	58.1483	0.373
sporozoite	schizont	chr1	365000	515000	0.00957194	2.00941	45.0742	0.318
sporozoite	schizont	chr1	395000	485000	5.78096e-05	11.743	76.8498	0.387
sporozoite	schizont	chr1	405000	485000	0.00688652	23.4413	89.95	0.48
sporozoite	schizont	chr1	435000	485000	0.00107399	38.2862	133.788	0.475
sporozoite	schizont	chr1	435000	495000	2.15278e-05	16.0565	90.787	0.42
sporozoite	schizont	chr1	455000	465000	1.60694e-16	427.811	1035.48	0.418
sporozoite	schizont	chr2	25000	35000	0.00801678	547.347	1066.54	0.489
sporozoite	schizont	chr2	85000	165000	0.00105196	10.1359	70.0547	0.405
sporozoite	schizont	chr2	85000	195000	0.00753356	4.6428	53.5805	0.361
sporozoite	schizont	chr2	95000	185000	0.000111944	0	78.3749	0.441
sporozoite	schizont	chr2	105000	155000	0.00103753	21.0683	146.536	0.333
sporozoite	schizont	chr2	105000	185000	0.00632412	16.2329	91.7623	0.395
sporozoite	schizont	chr2	115000	175000	0.00114551	12.336	87.0909	0.396
sporozoite	schizont	chr2	115000	185000	0.000158489	11.661	89.2469	0.367
sporozoite	schizont	chr2	115000	235000	0.0097051	5.21406	56.4464	0.349
sporozoite	schizont	chr2	405000	515000	0.00874984	23.1878	93.0918	0.451
sporozoite	schizont	chr2	435000	445000	1.55239e-13	444.635	917.412	0.478
sporozoite	schizont	chr2	445000	455000	8.14704e-19	434.955	945.799	0.458
sporozoite	schizont	chr2	525000	605000	0.000939723	12.9585	77.7125	0.409
sporozoite	schizont	chr2	545000	645000	0.0033037	11.8785	69.7596	0.41
sporozoite	schizont	chr2	565000	795000	0.00178238	0	52.8811	0.35
sporozoite	schizont	chr2	605000	815000	0.00663743	0	52.8307	0.367
sporozoite	schizont	chr2	725000	825000	0.000106414	6.22166	72.8021	0.318
sporozoite	schizont	chr2	735000	805000	0.000108893	20.6562	110.139	0.391
sporozoite	schizont	chr2	755000	785000	0.00309742	62.9542	197.315	0.464
sporozoite	schizont	chr3	75000	115000	0.00772681	75.9186	206.656	0.5
sporozoite	schizont	chr3	85000	95000	5.90201e-10	484.3	1001.26	0.471
sporozoite	schizont	chr3	85000	105000	0.00392645	121.369	431.661	0.379
sporozoite	schizont	chr3	125000	135000	6.39735e-08	724.628	1364.17	0.488
sporozoite	schizont	chr3	165000	225000	0.00034914	23.7449	103.984	0.447
sporozoite	schizont	chr3	275000	515000	0.00468813	0	35.4846	0.468
sporozoite	schizont	chr3	475000	535000	0.000462381	20.0556	103.276	0.417
sporozoite	schizont	chr3	505000	685000	0.00909913	6.43048	48.4461	0.378
sporozoite	schizont	chr3	505000	695000	0.00312608	5.40816	52.4416	0.33
sporozoite	schizont	chr3	535000	665000	0.0078886	18.7584	75.0337	0.468
sporozoite	schizont	chr3	545000	635000	0.000232809	14.3335	83.1776	0.395
sporozoite	schizont	chr3	555000	665000	0.000285102	20.3351	90.6407	0.427
sporozoite	schizont	chr3	585000	595000	1.31826e-34	450.943	1399.86	0.332
sporozoite	schizont	chr3	605000	615000	7.97995e-09	387.618	779.447	0.499
sporozoite	schizont	chr3	705000	805000	0.00151008	16.0588	72.276	0.457
sporozoite	schizont	chr3	915000	995000	0.0017338	20.5947	82.941	0.478
sporozoite	schizont	chr4	55000	965000	0.00870964	0	73.1017	0.128
sporozoite	schizont	chr4	85000	965000	0.00680769	0	97.6616	0.099
sporozoite	schizont	chr4	105000	185000	0.00758578	15.2576	73.9349	0.454
sporozoite	schizont	chr4	105000	925000	0.00887156	0	38.7811	0.239
sporozoite	schizont	chr4	115000	195000	9.03649e-05	6.35653	76.5833	0.332
sporozoite	schizont	chr4	125000	205000	0.00395367	18.2636	107.579	0.368
sporozoite	schizont	chr4	125000	385000	0.00605341	0	33.3151	0.474
sporozoite	schizont	chr4	145000	275000	0.00809096	12.2519	61.4695	0.438
sporozoite	schizont	chr4	295000	375000	0.000501187	22.3841	88.7718	0.473
sporozoite	schizont	chr4	365000	715000	0.00159956	0	61.8832	0.257
sporozoite	schizont	chr4	415000	505000	0.00822243	13.5092	58.8319	0.499
sporozoite	schizont	chr4	555000	605000	0.000484172	39.9499	384.176	0.197
sporozoite	schizont	chr4	635000	645000	6.77642e-08	402.141	934.97	0.438
sporozoite	schizont	chr4	925000	1115000	0.00636796	0	42.0416	0.464
sporozoite	schizont	chr4	935000	1105000	0.00198153	6.79949	62.3912	0.32
sporozoite	schizont	chr4	935000	1125000	2.14783e-07	2.16196	85.856	0.174
sporozoite	schizont	chr4	935000	1135000	0.000246604	6.38837	81.9073	0.24
sporozoite	schizont	chr4	965000	975000	5.98412e-06	607.989	1145.9	0.497
sporozoite	schizont	chr4	965000	1165000	0.00687068	6.4914	106.165	0.192
sporozoite	schizont	chr4	975000	1125000	0.00285759	6.41747	72.1759	0.288
sporozoite	schizont	chr4	975000	1175000	0.000504661	0	138.485	0.165
sporozoite	schizont	chr4	985000	1125000	0.000435512	9.25177	81.9618	0.303
sporozoite	schizont	chr4	995000	1125000	0.000299226	16.9817	95.6801	0.362
sporozoite	schizont	chr4	995000	1135000	0.000163682	10.454	104.32	0.261
sporozoite	schizont	chr4	1005000	1105000	0.000516416	23.1078	83.2575	0.496
sporozoite	schizont	chr4	1005000	1135000	8.27942e-05	6.78457	65.5804	0.329
sporozoite	schizont	chr4	1015000	1115000	0.000197242	14.5602	92.3355	0.359
sporozoite	schizont	chr4	1025000	1095000	0.000316228	21.7754	100.647	0.431
sporozoite	schizont	chr4	1025000	1115000	0.000464515	10.7007	94.7086	0.317
sporozoite	schizont	chr4	1035000	1105000	0.00035156	19.9556	88.0553	0.458
sporozoite	schizont	chr4	1035000	1115000	0.00128233	14.4317	77.9598	0.426
sporozoite	schizont	chr4	1035000	1125000	0.00153109	10.3828	61.9324	0.434
sporozoite	schizont	chr4	1045000	1095000	0.00397192	34.1824	123.711	0.475
sporozoite	schizont	chr4	1065000	1115000	0.00215774	26.799	134.074	0.396
sporozoite	schizont	chr4	1155000	1165000	4.61318e-05	910.244	1678.77	0.487
sporozoite	schizont	chr5	95000	245000	0.00701455	10.0474	54.6411	0.428
sporozoite	schizont	chr5	165000	215000	0.00165577	46.9395	147.177	0.494
sporozoite	schizont	chr5	195000	285000	0.000512861	11.9223	61.7664	0.458
sporozoite	schizont	chr5	215000	295000	0.00261216	18.5979	93.5119	0.415
sporozoite	schizont	chr5	215000	725000	0.00847227	0	44.6563	0.283
sporozoite	schizont	chr5	425000	475000	0.000208449	44.1489	139.187	0.499
sporozoite	schizont	chr5	455000	465000	6.76083e-27	471.898	1428.64	0.337
sporozoite	schizont	chr5	725000	775000	0.000605341	26.3854	117.225	0.437
sporozoite	schizont	chr5	815000	915000	0.00102329	4.78948	51.4016	0.386
sporozoite	schizont	chr5	995000	1085000	0.00654636	21.8355	81.1135	0.495
sporozoite	schizont	chr5	1055000	1165000	0.00257632	6.54504	64.4795	0.344
sporozoite	schizont	chr5	1155000	1165000	1.18032e-11	382.882	779.278	0.495
sporozoite	schizont	chr5	1235000	1305000	0.000220293	16.9118	101.429	0.382
sporozoite	schizont	chr5	1255000	1265000	2.37137e-22	538.834	1082.43	0.477
sporozoite	schizont	chr5	1255000	1285000	0.00020797	61.3804	252.573	0.374
sporozoite	schizont	chr5	1255000	1305000	0.00284446	27.7558	112.927	0.46
sporozoite	schizont	chr6	125000	135000	2.75423e-14	483.667	938.249	0.498
sporozoite	schizont	chr6	175000	285000	0.00190546	12.4157	61.7453	0.45
sporozoite	schizont	chr6	425000	505000	0.00201837	14.3459	81.4257	0.411
sporozoite	schizont	chr6	475000	485000	1.19399e-15	439.577	885.516	0.489
sporozoite	schizont	chr6	725000	735000	7.81628e-21	455.316	1102.51	0.414
sporozoite	schizont	chr6	725000	745000	0.00731139	180.851	469.298	0.457
sporozoite	schizont	chr6	755000	765000	5.97035e-11	345.044	745.457	0.479
sporozoite	schizont	chr6	765000	845000	0.00820352	13.966	64.7152	0.482
sporozoite	schizont	chr6	845000	1255000	0.0084918	0	34.88	0.385
sporozoite	schizont	chr6	1095000	1175000	0.00770903	22.9578	86.5707	0.489
sporozoite	schizont	chr6	1155000	1295000	0.00479733	4.12604	82.0499	0.233
sporozoite	schizont	chr7	25000	35000	0.00831764	512.182	1099.54	0.452
sporozoite	schizont	chr7	85000	135000	0.000778037	23.3032	92.7245	0.492
sporozoite	schizont	chr7	85000	145000	0.00105925	17.3461	86.5053	0.448
sporozoite	schizont	chr7	95000	185000	0.00271644	10.5694	61.0574	0.441
sporozoite	schizont	chr7	95000	205000	0.00912011	6.93576	57.8011	0.38
sporozoite	schizont	chr7	115000	165000	0.000172584	39.6188	138.778	0.47
sporozoite	schizont	chr7	115000	235000	0.000172982	16.3361	75.5163	0.435
sporozoite	schizont	chr7	115000	275000	0.000435512	8.21672	53.456	0.395
sporozoite	schizont	chr7	125000	205000	0.000327341	25.5528	92.2714	0.493
sporozoite	schizont	chr7	165000	215000	0.00331131	40.9431	143.415	0.466
sporozoite	schizont	chr7	295000	305000	6.28058e-19	421.209	934.741	0.453
sporozoite	schizont	chr7	415000	505000	0.00668344	12.8968	60.206	0.482
sporozoite	schizont	chr7	545000	565000	0.000146218	163.326	567.611	0.361
sporozoite	schizont	chr7	585000	595000	0.000265461	362.434	760.802	0.486
sporozoite	schizont	chr7	795000	805000	8.99498e-31	430.74	1020.68	0.426
sporozoite	schizont	chr7	975000	1005000	7.11214e-05	55.5777	223.884	0.392
sporozoite	schizont	chr7	975000	1015000	0.00283139	50.7502	162.788	0.474
sporozoite	schizont	chr7	1095000	1245000	0.00197697	12.0294	65.1655	0.406
sporozoite	schizont	chr7	1105000	1135000	0.0083946	83.185	232.798	0.479
sporozoite	schizont	chr7	1105000	1245000	0.00457088	15.3603	67.2991	0.453
sporozoite	schizont	chr7	1115000	1225000	0.00124738	11.3554	58.9113	0.449
sporozoite	schizont	chr7	1155000	1245000	0.00237684	18.979	73.7446	0.495
sporozoite	schizont	chr7	1165000	1245000	1.00693e-08	14.741	106.602	0.337
sporozoite	schizont	chr7	1175000	1345000	0.00729458	3.68702	44.689	0.344
sporozoite	schizont	chr7	1205000	1345000	9.59401e-05	3.57294	48.5426	0.341
sporozoite	schizont	chr7	1215000	1335000	0.00230675	2.06427	48.3944	0.328
sporozoite	schizont	chr7	1225000	1345000	0.00662217	5.36263	47.1335	0.401
sporozoite	schizont	chr7	1245000	1345000	7.44732e-06	5.41161	70.3875	0.315
sporozoite	schizont	chr7	1255000	1345000	9.12011e-05	10.6232	74.0737	0.383
sporozoite	schizont	chr7	1275000	1335000	0.000317687	20.8002	83.7738	0.495
sporozoite	schizont	chr7	1275000	1345000	3.67282e-05	14.7387	75.4183	0.452
sporozoite	schizont	chr7	1275000	1365000	0.000247742	8.51948	63.0405	0.401
sporozoite	schizont	chr7	1285000	1355000	0.00201372	16.2323	81.5168	0.444
sporozoite	schizont	chr7	1295000	1345000	0.00206538	26.2263	98.084	0.497
sporozoite	schizont	chr7	1305000	1355000	1.28529e-09	7.94478	154.408	0.24
sporozoite	schizont	chr8	115000	125000	4.58142e-21	372.774	832.392	0.459
sporozoite	schizont	chr8	295000	305000	2.13304e-25	440.517	1458.76	0.314
sporozoite	schizont	chr8	425000	445000	0.0083946	160.904	435.624	0.45
sporozoite	schizont	chr8	435000	445000	0.000510505	352.989	743.033	0.487
sporozoite	schizont	chr8	445000	455000	4.81948e-07	403.113	893.442	0.456
sporozoite	schizont	chr8	595000	715000	0.000946237	9.86608	59.1955	0.416
sporozoite	schizont	chr8	605000	685000	0.00729458	14.4945	102.256	0.346
sporozoite	schizont	chr8	645000	795000	0.00222844	11.6142	100.766	0.278
sporozoite	schizont	chr8	755000	825000	0.00743019	15.5162	69.1682	0.491
sporozoite	schizont	chr8	785000	1275000	0.00833681	0	34.4969	0.357
sporozoite	schizont	chr8	825000	925000	0.00957194	18.5763	76.6765	0.47
sporozoite	schizont	chr8	845000	875000	0.00465586	60.715	181.215	0.486
sporozoite	schizont	chr8	945000	1115000	0.0078886	2.91756	38.9789	0.36
sporozoite	schizont	chr8	975000	1025000	0.00131522	20.0939	125.017	0.371
sporozoite	schizont	chr8	975000	1065000	0.00303389	17.3761	83.3466	0.431
sporozoite	schizont	chr8	1025000	1035000	5.5847e-08	490.895	1010.18	0.472
sporozoite	schizont	chr8	1045000	1055000	5.62341e-15	354.293	824.751	0.447
sporozoite	schizont	chr8	1125000	1385000	0.00753356	0	35.4939	0.452
sporozoite	schizont	chr8	1145000	1275000	0.00244343	12.1017	68.0871	0.402
sporozoite	schizont	chr8	1145000	1305000	0.00454988	8.91884	56.0576	0.394
sporozoite	schizont	chr8	1175000	1245000	4.65586e-05	20.0644	93.6636	0.438
sporozoite	schizont	chr8	1195000	1315000	0.00767361	11.8089	55.6456	0.47
sporozoite	schizont	chr8	1205000	1355000	0.00961612	5.20538	59.0686	0.316
sporozoite	schizont	chr8	1235000	1365000	9.35406e-05	0	55.7785	0.463
sporozoite	schizont	chr8	1245000	1345000	7.97995e-05	6.94253	82.7578	0.297
sporozoite	schizont	chr8	1265000	1335000	0.00503501	24.9343	92.0994	0.494
sporozoite	schizont	chr8	1265000	1345000	0.000385478	17.1341	88.074	0.418
sporozoite	schizont	chr8	1265000	1355000	0.000428549	10.2469	77.6512	0.365
sporozoite	schizont	chr8	1275000	1355000	0.00215774	12.9428	85.4643	0.38
sporozoite	schizont	chr8	1275000	1365000	0.00618016	8.00342	63.2892	0.392
sporozoite	schizont	chr8	1285000	1345000	0.000379315	17.8829	103.229	0.398
sporozoite	schizont	chr8	1285000	1355000	0.00316957	16.5004	90.4189	0.413
sporozoite	schizont	chr8	1295000	1355000	0.00258821	30.0466	127.765	0.428
sporozoite	schizont	chr8	1295000	1365000	0.000851138	16.8908	94.4221	0.404
sporozoite	schizont	chr8	1305000	1345000	0.000268534	40.4064	172.488	0.401
sporozoite	schizont	chr8	1305000	1355000	0.000837529	29.7607	136.169	0.411
sporozoite	schizont	chr8	1305000	1365000	0.000146893	16.5156	98.8244	0.399
sporozoite	schizont	chr8	1435000	1445000	0.00121899	512.173	1410.41	0.362
sporozoite	schizont	chr9	85000	125000	5.67545e-05	33.7326	156.385	0.397
sporozoite	schizont	chr9	85000	145000	0.000274789	28.797	113.139	0.461
sporozoite	schizont	chr9	85000	175000	0.000266686	6.90308	84.3144	0.302
sporozoite	schizont	chr9	85000	185000	0.00473151	7.93891	62.4034	0.384
sporozoite	schizont	chr9	85000	205000	0.000291072	3.621	57.9784	0.314
sporozoite	schizont	chr9	85000	255000	0.00171002	1.53165	43.0775	0.302
sporozoite	schizont	chr9	95000	135000	0.00532108	35.8873	142.575	0.439
sporozoite	schizont	chr9	105000	175000	0.000299226	16.4747	106.19	0.365
sporozoite	schizont	chr9	105000	185000	0.0018239	14.2101	77.2391	0.426
sporozoite	schizont	chr9	105000	195000	0.00440555	9.99426	61.2673	0.432
sporozoite	schizont	chr9	105000	215000	0.00108143	10.3549	68.4271	0.386
sporozoite	schizont	chr9	115000	195000	0.00253513	9.24699	73.225	0.38
sporozoite	schizont	chr9	135000	215000	0.00263633	24.968	93.4067	0.482
sporozoite	schizont	chr9	155000	215000	0.000130017	26.0563	103.228	0.47
sporozoite	schizont	chr9	155000	865000	0.00440555	0	36.0395	0.278
sporozoite	schizont	chr9	335000	675000	0.00603949	0	37.8884	0.39
sporozoite	schizont	chr9	345000	355000	2.18776e-16	425.829	871.361	0.485
sporozoite	schizont	chr9	385000	565000	0.00251768	6.84418	66.9601	0.299
sporozoite	schizont	chr9	445000	535000	0.00726106	13.911	61.7772	0.488
sporozoite	schizont	chr9	455000	555000	0.00121619	14.6844	65.2536	0.473
sporozoite	schizont	chr9	695000	775000	0.00895365	20.7422	100.709	0.412
sporozoite	schizont	chr9	1085000	1095000	5.80764e-15	462.632	916.184	0.492
sporozoite	schizont	chr9	1225000	1275000	0.00145211	33.7704	135.285	0.44
sporozoite	schizont	chr9	1235000	1245000	7.14496e-10	412.694	869.278	0.475
sporozoite	schizont	chr9	1255000	1265000	3.7325e-11	413.747	842.067	0.489
sporozoite	schizont	chr9	1295000	1355000	0.00719449	30.6958	111.501	0.482
sporozoite	schizont	chr9	1335000	1405000	9.59401e-05	8.16218	90.9366	0.325
sporozoite	schizont	chr9	1345000	1415000	0.00257632	12.2676	63.4385	0.478
sporozoite	schizont	chr9	1365000	1375000	8.05378e-12	384.239	811.761	0.479
sporozoite	schizont	chr10	75000	165000	0.00281838	9.57478	64.8476	0.408
sporozoite	schizont	chr10	75000	195000	0.00331894	9.97244	58.7517	0.42
sporozoite	schizont	chr10	75000	215000	0.0028774	9.75493	64.4828	0.376
sporozoite	schizont	chr10	85000	195000	0.00709578	13.4693	62.9649	0.46
sporozoite	schizont	chr10	95000	305000	0.002208	0	46.0449	0.41
sporozoite	schizont	chr10	115000	215000	0.0036141	11.3038	79.9485	0.361
sporozoite	schizont	chr10	155000	275000	0.00746449	17.5075	85.5032	0.408
sporozoite	schizont	chr10	225000	285000	0.00172187	19.4556	100.289	0.421
sporozoite	schizont	chr10	255000	375000	0.00972747	14.1408	59.8558	0.484
sporozoite	schizont	chr10	545000	665000	0.00660693	13.8524	72.6773	0.412
sporozoite	schizont	chr10	635000	685000	0.00304089	45.784	154.773	0.468
sporozoite	schizont	chr10	795000	805000	6.45654e-19	455.48	971.028	0.463
sporozoite	schizont	chr10	835000	845000	1.18304e-13	341.549	702.347	0.5
sporozoite	schizont	chr10	935000	945000	2.38232e-14	492.343	1055.91	0.455
sporozoite	schizont	chr10	1275000	1385000	0.00762079	9.48556	56.4518	0.431
sporozoite	schizont	chr10	1325000	1405000	0.00895365	10.1181	65.0352	0.427
sporozoite	schizont	chr10	1425000	1475000	0.00274789	31.5833	122.142	0.461
sporozoite	schizont	chr10	1435000	1445000	1.47571e-08	260.449	755.214	0.397
sporozoite	schizont	chr10	1545000	1545000	0.0041115	0	0	0.5
sporozoite	schizont	chr10	1605000	1625000	0.0078886	194.718	530.891	0.432
sporozoite	schizont	chr11	25000	115000	0.000721107	14.9977	153.444	0.243
sporozoite	schizont	chr11	115000	205000	0.0021928	11.6141	82.2878	0.365
sporozoite	schizont	chr11	505000	515000	4.13048e-07	421.306	836.618	0.498
sporozoite	schizont	chr11	835000	845000	2.8119e-14	465.524	1037.07	0.444
sporozoite	schizont	chr11	1225000	1305000	0.00234423	11.1304	58.2832	0.476
sporozoite	schizont	chr11	1235000	1325000	0.000140605	8.90904	70.4575	0.375
sporozoite	schizont	chr11	1435000	1985000	0.00843335	0	37.3668	0.314
sporozoite	schizont	chr11	1545000	1805000	0.00504661	10.0882	76.6359	0.302
sporozoite	schizont	chr11	1555000	1565000	5.62341e-15	448.59	893.595	0.492
sporozoite	schizont	chr11	1575000	1655000	0.00452898	22.6557	83.4182	0.5
sporozoite	schizont	chr11	1575000	1955000	0.00326588	0	35.8705	0.39
sporozoite	schizont	chr11	1605000	1705000	0.00012388	5.32385	96.8694	0.244
sporozoite	schizont	chr11	1705000	1945000	0.00290402	0	74.9456	0.256
sporozoite	schizont	chr11	1775000	1835000	0.000959401	23.7931	147.656	0.339
sporozoite	schizont	chr11	1835000	1975000	0.00294442	2.63015	58.71	0.278
sporozoite	schizont	chr11	1855000	1935000	0.00755092	17.4875	87.0942	0.426
sporozoite	schizont	chr11	1855000	1955000	0.000229615	15.6529	64.2485	0.493
sporozoite	schizont	chr11	1855000	1965000	3.52371e-06	9.93753	65.4798	0.393
sporozoite	schizont	chr11	1865000	1905000	5.50808e-05	38.0102	147.501	0.44
sporozoite	schizont	chr11	1865000	1935000	0.0054325	13.4511	81.5356	0.412
sporozoite	schizont	chr11	1865000	1945000	0.00338065	11.7934	71.4204	0.421
sporozoite	schizont	chr11	1865000	1975000	0.00215774	2.33101	54.4179	0.316
sporozoite	schizont	chr11	1875000	1955000	8.66962e-06	15.9047	76.2493	0.451
sporozoite	schizont	chr11	1875000	1965000	6.16595e-05	13.4632	66.609	0.455
sporozoite	schizont	chr11	1875000	1975000	0.00389942	8.79785	67.8506	0.373
sporozoite	schizont	chr11	1885000	1935000	0.000714496	26.1951	134.596	0.391
sporozoite	schizont	chr11	1885000	1945000	0.00124451	19.1391	95.2812	0.434
sporozoite	schizont	chr11	1885000	1955000	3.54813e-08	10.5512	80.2428	0.385
sporozoite	schizont	chr11	1895000	1985000	0.00247172	6.95092	68.897	0.354
sporozoite	schizont	chr11	1915000	1945000	0.00606736	51.5455	218.881	0.384
sporozoite	schizont	chr11	2025000	2035000	3.81066e-05	878.442	1642.36	0.483
sporozoite	schizont	chr12	55000	1685000	0.00550808	0	37.5419	0.201
sporozoite	schizont	chr12	75000	85000	2.24905e-05	480.109	934.943	0.497
sporozoite	schizont	chr12	75000	115000	0.000767361	27.8765	166.314	0.348
sporozoite	schizont	chr12	85000	125000	0.000276058	35.5986	153.997	0.412
sporozoite	schizont	chr12	85000	135000	0.00114288	25.0229	97.5114	0.489
sporozoite	schizont	chr12	85000	145000	0.00103753	36.8249	162.206	0.394
sporozoite	schizont	chr12	85000	545000	0.00897429	0	32.153	0.389
sporozoite	schizont	chr12	85000	1875000	0.00805378	2.36855	53.8553	0.134
sporozoite	schizont	chr12	95000	175000	0.000403645	18.523	86.6466	0.439
sporozoite	schizont	chr12	165000	205000	0.00588844	56.7172	173.698	0.48
sporozoite	schizont	chr12	285000	525000	0.00338065	5.5909	52.8623	0.316
sporozoite	schizont	chr12	305000	565000	0.00215774	2.14063	57.1278	0.221
sporozoite	schizont	chr12	435000	535000	0.000299226	15.9623	75.5501	0.44
sporozoite	schizont	chr12	505000	615000	0.00444631	6.52062	58.6956	0.369
sporozoite	schizont	chr12	705000	805000	0.000277332	12.4916	90.53	0.341
sporozoite	schizont	chr12	835000	845000	8.74984e-12	466.087	1043.78	0.442
sporozoite	schizont	chr12	1285000	1295000	3.57273e-14	403.535	812.716	0.495
sporozoite	schizont	chr12	1595000	1605000	4.29536e-08	322.072	688.802	0.489
sporozoite	schizont	chr12	1635000	1645000	1.62181e-15	452.372	906.586	0.489
sporozoite	schizont	chr12	1635000	1675000	0.000144877	35.5185	129.24	0.471
sporozoite	schizont	chr12	1635000	1765000	0.00794328	13.6769	62.2893	0.457
sporozoite	schizont	chr12	1685000	1725000	0.00539511	54.6738	203.84	0.413
sporozoite	schizont	chr12	1705000	2195000	0.00528445	6.53587	114.308	0.149
sporozoite	schizont	chr12	1715000	1725000	0.0028119	358.302	840.91	0.443
sporozoite	schizont	chr12	1725000	2215000	0.0047863	0	111.228	0.129
sporozoite	schizont	chr12	1815000	1935000	0.00174582	6.39179	62.3361	0.343
sporozoite	schizont	chr12	1815000	2145000	0.000632412	0	48.5019	0.324
sporozoite	schizont	chr12	1835000	1925000	0.000511682	9.10844	73.515	0.365
sporozoite	schizont	chr12	1835000	2145000	0.00726106	0	37.4633	0.407
sporozoite	schizont	chr12	1865000	2145000	0.00897429	0	34.4842	0.449
sporozoite	schizont	chr12	1915000	2095000	3.39625e-05	5.39484	70.3874	0.263
sporozoite	schizont	chr12	1915000	2145000	0.00588844	5.94373	54.7939	0.317
sporozoite	schizont	chr12	1985000	2055000	0.00709578	24.3197	103.867	0.444
sporozoite	schizont	chr12	1985000	2125000	0.00397192	2.56734	69.1284	0.244
sporozoite	schizont	chr12	1995000	2005000	5.64937e-19	435.68	1018.65	0.43
sporozoite	schizont	chr12	2015000	2155000	0.00104232	4.01447	57.6399	0.307
sporozoite	schizont	chr12	2035000	2145000	0.000682339	1.54095	45.3997	0.344
sporozoite	schizont	chr12	2045000	2055000	1.1722e-30	478.007	1036.15	0.453
sporozoite	schizont	chr12	2045000	2145000	5.26017e-05	7.99594	66.6194	0.367
sporozoite	schizont	chr12	2065000	2145000	0.000232809	18.8901	90.6965	0.428
sporozoite	schizont	chr12	2085000	2145000	0.00579429	11.1836	80.7399	0.406
sporozoite	schizont	chr12	2095000	2135000	0.000824138	39.3742	132.057	0.487
sporozoite	schizont	chr12	2185000	2185000	0.0013366	0	0	0.5
sporozoite	schizont	chr13	85000	135000	0.000257632	18.5093	114.551	0.384
sporozoite	schizont	chr13	85000	185000	0.00654636	2.02733	48.8503	0.349
sporozoite	schizont	chr13	95000	135000	0.00380189	25.7107	98.2128	0.499
sporozoite	schizont	chr13	95000	145000	0.00189234	34.1268	124.246	0.473
sporozoite	schizont	chr13	95000	165000	2.48886e-05	11.3793	101.923	0.328
sporozoite	schizont	chr13	95000	195000	0.00605341	10.306	61.1784	0.427
sporozoite	schizont	chr13	95000	325000	0.00065013	0	47.649	0.38
sporozoite	schizont	chr13	105000	135000	0.00034914	53.4342	197.193	0.425
sporozoite	schizont	chr13	105000	145000	0.000693426	37.5085	125.991	0.493
sporozoite	schizont	chr13	105000	155000	0.000749894	24.487	103.985	0.462
sporozoite	schizont	chr13	105000	175000	4.65586e-05	8.50977	80.9939	0.359
sporozoite	schizont	chr13	105000	185000	3.85478e-06	3.60164	67.0391	0.329
sporozoite	schizont	chr13	105000	195000	0.000814704	13.5926	66.0298	0.46
sporozoite	schizont	chr13	105000	215000	0.00687068	3.72304	46.2729	0.383
sporozoite	schizont	chr13	105000	235000	0.0072277	5.51702	47.0931	0.396
sporozoite	schizont	chr13	105000	305000	0.00159956	4.19247	45.2551	0.337
sporozoite	schizont	chr13	125000	195000	9.12011e-05	5.35975	70.4695	0.358
sporozoite	schizont	chr13	125000	205000	0.00249459	16.9165	80.0883	0.447
sporozoite	schizont	chr13	125000	245000	0.00924698	12.2977	72.9482	0.389
sporozoite	schizont	chr13	125000	285000	0.00392645	7.50537	58.1502	0.357
sporozoite	schizont	chr13	135000	195000	4.25598e-05	22.3773	96.9193	0.459
sporozoite	schizont	chr13	135000	255000	0.00608135	5.25212	48.359	0.391
sporozoite	schizont	chr13	135000	265000	0.0005188	3.73998	56.3717	0.315
sporozoite	schizont	chr13	135000	285000	0.00726106	7.83387	49.5834	0.415
sporozoite	schizont	chr13	155000	245000	0.00094189	20.021	99.2691	0.403
sporozoite	schizont	chr13	155000	265000	2.46037e-05	6.07656	80.509	0.283
sporozoite	schizont	chr13	165000	415000	0.00891251	2.02104	45.3713	0.266
sporozoite	schizont	chr13	195000	325000	0.00134586	7.52975	52.8424	0.402
sporozoite	schizont	chr13	195000	425000	0.00410204	8.29248	55.9805	0.36
sporozoite	schizont	chr13	235000	325000	0.0010666	19.8653	76.1797	0.494
sporozoite	schizont	chr13	325000	405000	0.000187932	15.9396	80.1372	0.435
sporozoite	schizont	chr13	535000	635000	0.00744732	8.75058	52.615	0.449
sporozoite	schizont	chr13	585000	705000	0.00762079	17.3772	74.3202	0.455
sporozoite	schizont	chr13	865000	875000	1.18304e-13	366.419	769.083	0.486
sporozoite	schizont	chr13	1115000	1255000	0.00739605	5.33913	47.4328	0.383
sporozoite	schizont	chr13	1185000	1195000	3.96278e-16	457.629	972.954	0.464
sporozoite	schizont	chr13	1315000	1325000	2.42103e-10	500.76	974.489	0.495
sporozoite	schizont	chr13	1355000	1415000	0.000781628	17.8533	83.296	0.466
sporozoite	schizont	chr13	1485000	1515000	0.00677642	55.9347	165.733	0.499
sporozoite	schizont	chr13	1525000	1535000	5.63638e-14	498.551	1079.39	0.451
sporozoite	schizont	chr13	1645000	1745000	0.0018281	13.1069	61.1482	0.472
sporozoite	schizont	chr13	1785000	1865000	0.00131522	13.337	65.911	0.467
sporozoite	schizont	chr13	2075000	2235000	0.00977237	7.59895	47.5623	0.418
sporozoite	schizont	chr13	2415000	2505000	0.00586138	12.8735	72.7695	0.418
sporozoite	schizont	chr13	2515000	2585000	0.0041783	32.8541	117.921	0.473
sporozoite	schizont	chr13	2515000	2605000	0.00389942	22.2775	88.4326	0.468
sporozoite	schizont	chr13	2605000	2715000	0.000147911	11.2452	76.1158	0.367
sporozoite	schizont	chr13	2635000	2845000	0.00566239	0	154.474	0.145
sporozoite	schizont	chr13	2655000	2815000	0.000255859	6.58053	59.1061	0.335
sporozoite	schizont	chr13	2695000	2825000	0.00709578	6.10801	47.1388	0.408
sporozoite	schizont	chr13	2735000	2835000	0.0078886	12.0205	64.6569	0.436
sporozoite	schizont	chr13	2755000	2785000	0.00385478	70.4012	224.978	0.445
sporozoite	schizont	chr13	2755000	2825000	0.000787046	20.1155	87.6057	0.462
sporozoite	schizont	chr13	2775000	2835000	0.00291743	17.0943	95.9728	0.413
sporozoite	schizont	chr14	25000	35000	0.00235505	313.024	818.154	0.415
sporozoite	schizont	chr14	55000	105000	0.000197697	9.14101	80.12	0.405
sporozoite	schizont	chr14	55000	115000	0.000299226	12.1963	77.4032	0.429
sporozoite	schizont	chr14	75000	195000	0.00984011	9.51187	63.143	0.39
sporozoite	schizont	chr14	75000	225000	0.00432514	1.93982	46.0803	0.311
sporozoite	schizont	chr14	75000	255000	0.00469894	0	40.0671	0.496
sporozoite	schizont	chr14	115000	315000	0.00473151	3.36142	46.7043	0.309
sporozoite	schizont	chr14	125000	165000	0.0060256	47.3222	145.245	0.499
sporozoite	schizont	chr14	175000	425000	0.00639735	6.28468	52.7103	0.33
sporozoite	schizont	chr14	215000	225000	1.69044e-20	497.885	959.509	0.499
sporozoite	schizont	chr14	225000	365000	0.00762079	9.2796	51.9128	0.435
sporozoite	schizont	chr14	335000	395000	0.00632412	32.6329	111.48	0.498
sporozoite	schizont	chr14	805000	865000	7.31139e-05	22.3998	87.1327	0.497
sporozoite	schizont	chr14	1055000	1095000	0.00271644	49.1381	148.691	0.5
sporozoite	schizont	chr14	1425000	1435000	1.7338e-15	392.573	788.59	0.498
sporozoite	schizont	chr14	1485000	1675000	0.00803526	2.14114	57.0523	0.244
sporozoite	schizont	chr14	1655000	1955000	0.00639735	2.09217	47.4983	0.247
sporozoite	schizont	chr14	1785000	1885000	0.00399025	4.71896	46.8078	0.411
sporozoite	schizont	chr14	1835000	1915000	0.00196789	28.0373	96.9193	0.5
sporozoite	schizont	chr14	1965000	2465000	0.00957194	0	31.3208	0.381
sporozoite	schizont	chr14	2205000	2535000	0.00737904	1.19429	28.1835	0.329
sporozoite	schizont	chr14	2345000	2715000	0.00709578	1.96953	47.3703	0.232
sporozoite	schizont	chr14	2395000	2555000	0.00566239	6.64827	56.7408	0.347
sporozoite	schizont	chr14	2415000	2525000	0.00872971	19.5575	72.575	0.499
sporozoite	schizont	chr14	2465000	2805000	0.00758578	5.68898	54.7371	0.293
sporozoite	schizont	chr14	2505000	2715000	0.00269153	2.20174	56.4592	0.239
sporozoite	schizont	chr14	2535000	3205000	0.00990832	0	33.2429	0.308
sporozoite	schizont	chr14	2545000	2555000	4.79733e-10	443.957	881.737	0.494
sporozoite	schizont	chr14	2595000	2685000	0.0078343	10.2367	67.3726	0.406
sporozoite	schizont	chr14	2665000	2945000	0.00698232	0	32.3035	0.471
sporozoite	schizont	chr14	2705000	2845000	0.0025704	4.51229	60.6432	0.304
sporozoite	schizont	chr14	2755000	2765000	3.53997e-15	514.187	1066.83	0.466
sporozoite	schizont	chr14	2785000	2795000	1.1885e-23	431.334	938.746	0.459
sporozoite	schizont	chr14	2905000	2955000	0.00164816	18.9191	98.9712	0.432
sporozoite	schizont	chr14	2915000	3035000	0.000274157	5.94447	72.5073	0.298
sporozoite	schizont	chr14	2915000	3055000	0.0021727	7.36179	71.6883	0.309
sporozoite	schizont	chr14	2995000	3135000	0.00135519	3.76042	53.8411	0.319
sporozoite	schizont	chr14	3045000	3095000	0.000128529	39.8895	130.841	0.494
sporozoite	schizont	chr14	3045000	3125000	0.00103514	15.7878	81.9623	0.426
sporozoite	schizont	chr14	3075000	3135000	0.00092045	27.459	124.331	0.418
sporozoite	schizont	chr14	3105000	3195000	5.04661e-05	9.97379	91.4318	0.318
sporozoite	HP1_tagged	chr4	715000	725000	0.00837529	366.293	600.531	0.499
sporozoite	HP1_tagged	chr5	1215000	1315000	0.0057544	0	47.735	0.47
sporozoite	HP1_tagged	chr7	975000	1005000	0.00544503	55.5777	146.407	0.459
sporozoite	HP1_tagged	chr7	1305000	1355000	0.00598412	7.94478	65.9091	0.369
sporozoite	HP1_tagged	chr9	95000	135000	0.00659174	35.8873	129.839	0.385
sporozoite	HP1_tagged	chr10	1525000	1545000	8.22243e-09	304.15	2091.93	0.14
sporozoite	HP1_tagged	chr11	1845000	1985000	0.000760326	0	43.8673	0.408
sporozoite	HP1_tagged	chr12	65000	125000	0.00405509	15.6912	97.9984	0.311
sporozoite	HP1_tagged	chr12	835000	845000	0.00225424	466.087	751.991	0.488
sporozoite	HP1_tagged	chr12	2085000	2145000	0.00481948	11.1836	80.1211	0.326
sporozoite	HP1_tagged	chr13	105000	155000	0.00336512	24.487	101.414	0.378
sporozoite	HP1_tagged	chr13	105000	295000	0.0084918	0	29.4021	0.455
sporozoite	HP1_tagged	chr13	275000	535000	0.00561048	1.78813	43.5346	0.191
sporozoite	HP1_KD	chr5	1215000	1315000	0.000891251	2.58487	64.8081	0.017
sporozoite	HP1_KD	chr9	85000	265000	0.00483059	0	41.923	0.023
sporozoite	HP1_KD	chr9	815000	1375000	3.38065e-05	5.73222	73.0044	0.07
sporozoite	HP1_KD	chr10	1525000	1535000	3.39625e-12	540.396	3021.56	0.155
sporozoite	HP1_KD	chr10	1525000	1545000	2.78612e-11	318.303	2233.48	0.153
sporozoite	HP1_KD	chr12	75000	1785000	7.03072e-05	0	75.4947	0.015
sporozoite	HP1_KD	chr12	1635000	1675000	0.00841395	37.1548	120.424	0.348
sporozoite	HP1_KD	chr13	145000	435000	0.0049204	0	43.9072	0.023
sporozoite	HP1_KD	chr14	135000	1185000	0.00258821	0	63.2502	0.016
sporozoite	HP1_KD	chr14	1535000	1815000	0.00939723	1.65382	42.9053	0.066
sporozoite	ring	chr1	105000	155000	0.00933254	26.4377	112.106	0.418
sporozoite	ring	chr1	105000	195000	0.00812831	8.56362	55.7356	0.405
sporozoite	ring	chr1	435000	495000	0.00636796	16.0565	71.7649	0.461
sporozoite	ring	chr2	725000	825000	0.0053827	6.22166	62.5149	0.328
sporozoite	ring	chr3	585000	595000	2.41546e-06	450.943	822.572	0.476
sporozoite	ring	chr4	245000	285000	0.00712853	36.7319	138.147	0.425
sporozoite	ring	chr4	925000	1115000	0.00765597	0	46.8637	0.375
sporozoite	ring	chr5	455000	465000	0.000114025	471.898	827.676	0.489
sporozoite	ring	chr6	215000	285000	0.00801678	27.2029	89.7956	0.485
sporozoite	ring	chr6	725000	735000	2.40436e-11	455.316	897.265	0.444
sporozoite	ring	chr6	755000	765000	5.48277e-05	345.044	628.022	0.497
sporozoite	ring	chr6	785000	865000	0.00452898	23.6866	95.4476	0.423
sporozoite	ring	chr6	955000	1085000	0.00415911	12.562	84.0967	0.31
sporozoite	ring	chr7	95000	195000	0.00298538	9.06651	76.3191	0.315
sporozoite	ring	chr7	295000	305000	3.06902e-06	421.209	748.403	0.492
sporozoite	ring	chr7	675000	685000	1.96336e-05	384.065	703.681	0.486
sporozoite	ring	chr7	975000	1005000	0.00415911	55.5777	190.085	0.423
sporozoite	ring	chr7	975000	1035000	0.000807235	35.2015	146.471	0.382
sporozoite	ring	chr7	1275000	1335000	0.00583445	20.8002	76.3031	0.489
sporozoite	ring	chr7	1295000	1345000	0.00628058	26.2263	104.057	0.441
sporozoite	ring	chr7	1305000	1355000	8.74984e-06	7.94478	103.952	0.303
sporozoite	ring	chr8	295000	305000	0.000267917	440.517	785.749	0.487
sporozoite	ring	chr8	1045000	1055000	2.06538e-09	354.293	711.185	0.456
sporozoite	ring	chr8	1325000	1365000	0.00717794	28.1404	162.335	0.332
sporozoite	ring	chr9	95000	215000	0.00847227	4.37111	56.4411	0.304
sporozoite	ring	chr11	355000	475000	0.00316957	10.0333	62.6111	0.364
sporozoite	ring	chr11	1865000	1905000	0.00651628	38.0102	119.788	0.482
sporozoite	ring	chr11	1875000	1955000	0.00105196	15.9047	64.8409	0.469
sporozoite	ring	chr11	1885000	1955000	5.48277e-05	10.5512	64.8104	0.415
sporozoite	ring	chr11	2025000	2035000	0.00847227	878.442	1436.4	0.486
sporozoite	ring	chr12	85000	135000	8.41395e-05	25.0229	120.549	0.386
sporozoite	ring	chr12	95000	135000	0.00615177	36.8641	114.834	0.491
sporozoite	ring	chr12	165000	175000	1.13501e-07	393.493	697.026	0.498
sporozoite	ring	chr12	835000	845000	3.68978e-06	466.087	873.406	0.463
sporozoite	ring	chr12	1595000	1605000	5.48277e-05	322.072	644.737	0.465
sporozoite	ring	chr12	1995000	2005000	3.39625e-07	435.68	825.174	0.463
sporozoite	ring	chr12	1995000	2075000	0.00157398	22.3954	124.207	0.33
sporozoite	ring	chr12	2095000	2135000	0.000683912	39.3742	140.946	0.433
sporozoite	ring	chr12	2185000	2185000	0.000357273	0	0	0.5
sporozoite	ring	chr13	35000	45000	0.00192309	966.593	1700.44	0.451
sporozoite	ring	chr13	105000	145000	0.00835603	37.5085	116.381	0.49
sporozoite	ring	chr13	105000	185000	0.000107399	3.60164	62.6751	0.319
sporozoite	ring	chr13	1355000	1415000	0.00483059	17.8533	79.3225	0.446
sporozoite	ring	chr14	1805000	1855000	0.00855067	27.8421	93.7799	0.49
sporozoite	ring	chr14	2485000	2575000	0.0097949	12.5709	70.6249	0.39
sporozoite	ring	chr14	2755000	2765000	5.14044e-07	514.187	915.699	0.477
schizont	HP1_tagged	chr10	1525000	1545000	7.09578e-09	0	2091.93	0.058
schizont	HP1_KD	chr9	815000	1375000	0.000349945	9.58983	67.945	0.166
schizont	HP1_KD	chr10	1525000	1545000	0.00505825	0	1990.59	0.058
HP1_tagged	HP1_KD	chr9	815000	1375000	0.00220293	7.56391	67.945	0.186
HP1_tagged	HP1_KD	chr10	1525000	1535000	0.000268534	679.797	2892.04	0.264
HP1_tagged	ring	chr2	395000	655000	0.00574116	1.5867	37.3062	0.256
HP1_tagged	ring	chr7	85000	535000	0.00995405	5.07601	52.6797	0.238
HP1_tagged	ring	chr7	975000	1035000	0.000171791	33.0233	146.471	0.394
HP1_tagged	ring	chr10	35000	45000	0.00135207	186.767	789.581	0.361
HP1_KD	ring	chr1	225000	285000	0.00516416	17.8082	104.841	0.392
HP1_KD	ring	chr1	525000	565000	0.00496592	39.8527	157.416	0.46
HP1_KD	ring	chr3	145000	935000	0.00272898	1.5719	44.6725	0.152
HP1_KD	ring	chr4	995000	1125000	0.00972747	11.5218	70.4217	0.363
HP1_KD	ring	chr4	1005000	1125000	0.00511682	15.241	60.0605	0.484
HP1_KD	ring	chr5	115000	185000	0.00814704	2.92992	60.5055	0.347
HP1_KD	ring	chr6	545000	745000	0.00721107	0	51.5854	0.336
HP1_KD	ring	chr6	955000	1085000	0.00809096	8.6665	84.0967	0.276
HP1_KD	ring	chr6	1335000	1355000	0.0040738	158.66	463.45	0.487
HP1_KD	ring	chr6	1355000	1385000	0.00437522	55.6599	291.706	0.35
HP1_KD	ring	chr7	545000	565000	0.00437522	133.907	435.542	0.455
HP1_KD	ring	chr7	625000	665000	0.005188	23.8065	113.999	0.456
HP1_KD	ring	chr7	745000	835000	0.00776247	14.9806	67.788	0.464
HP1_KD	ring	chr7	905000	1035000	0.00857038	10.0636	56.3557	0.407
HP1_KD	ring	chr7	1225000	1305000	0.00473151	16.1206	71.3382	0.474
HP1_KD	ring	chr8	225000	365000	0.00776247	9.74815	53.4023	0.411
HP1_KD	ring	chr8	475000	545000	0.000357273	18.2597	99.8496	0.398
HP1_KD	ring	chr8	635000	655000	0.00473151	81.118	269.219	0.494
HP1_KD	ring	chr9	215000	555000	0.00968278	0	30.7462	0.397
HP1_KD	ring	chr10	1515000	1565000	0.000561048	16.2748	151.012	0.296
HP1_KD	ring	chr10	1605000	1615000	0.00776247	217.966	605.963	0.499
HP1_KD	ring	chr10	1625000	1645000	0.00496592	117.661	397.265	0.451
HP1_KD	ring	chr10	1635000	1645000	0.000833681	219.843	780.189	0.406
HP1_KD	ring	chr12	85000	135000	0.00184502	33.0587	120.549	0.495
HP1_KD	ring	chr12	555000	675000	0.00383707	8.30789	54.2133	0.396
HP1_KD	ring	chr12	1675000	1755000	0.000213304	17.8679	79.2049	0.46
HP1_KD	ring	chr12	1985000	2055000	0.0069024	16.1521	102.136	0.369
HP1_KD	ring	chr12	1995000	2075000	0.00383707	13.2765	124.207	0.278
HP1_KD	ring	chr12	2215000	2245000	5.91562e-06	32.7388	304.417	0.254
HP1_KD	ring	chr13	45000	75000	0.00776247	43.4824	316.672	0.283
HP1_KD	ring	chr14	455000	565000	0.00389942	4.07495	99.6314	0.202
HP1_KD	ring	chr14	595000	745000	0.00794328	8.42499	64.5177	0.325
HP1_KD	ring	chr14	1105000	1155000	0.00829851	20.9091	104.306	0.44
HP1_KD	ring	chr14	2445000	2515000	0.00864968	23.6704	94.7754	0.474
trophozoite	gametocyte	chr1	545000	565000	0.000143549	455.645	117.839	2.152
trophozoite	gametocyte	chr1	575000	615000	1.02565e-06	580.902	147.046	2.633
trophozoite	gametocyte	chr2	25000	45000	3.3037e-05	675.927	199.95	2.079
trophozoite	gametocyte	chr2	35000	65000	0.000797995	450.364	130.318	2.13
trophozoite	gametocyte	chr4	985000	1165000	0.0036141	100.46	35.4473	2.386
trophozoite	gametocyte	chr4	1005000	1115000	0.000473151	101.907	33.8232	2.206
trophozoite	gametocyte	chr4	1025000	1125000	0.00288403	77.5154	15.4397	2.637
trophozoite	gametocyte	chr4	1035000	1115000	0.00406443	89.1356	26.823	2.092
trophozoite	gametocyte	chr5	75000	135000	0.00357273	128.343	26.6073	2.508
trophozoite	gametocyte	chr5	1035000	1055000	0.00011508	404.421	74.8841	2.558
trophozoite	gametocyte	chr5	1235000	1285000	5.64937e-07	246.535	76.3159	2.146
trophozoite	gametocyte	chr5	1255000	1285000	2.5293e-14	439.709	130.678	2.081
trophozoite	gametocyte	chr7	1175000	1255000	0.00136458	87.6736	24.2313	2.179
trophozoite	gametocyte	chr8	95000	105000	0.000163682	619.756	155.106	2.097
trophozoite	gametocyte	chr8	1265000	1295000	1.94984e-09	289.804	78.1455	2.086
trophozoite	gametocyte	chr8	1265000	1355000	0.00606736	82.4767	17.6918	2.519
trophozoite	gametocyte	chr8	1325000	1345000	1.46218e-06	495.817	118.63	2.301
trophozoite	gametocyte	chr9	85000	665000	0.00287078	33.4032	1.23582	5.602
trophozoite	gametocyte	chr9	1395000	1485000	0.00296483	124.566	0	3.399
trophozoite	gametocyte	chr9	1455000	1495000	0.00155239	277.635	52.0969	2.826
trophozoite	gametocyte	chr10	325000	415000	0.000731139	113.932	8.90825	4.229
trophozoite	gametocyte	chr10	365000	415000	0.0041115	177.752	37.8591	2.534
trophozoite	gametocyte	chr10	525000	565000	0.00204174	197.638	46.2772	2.28
trophozoite	gametocyte	chr11	25000	75000	0.000671429	506.897	81.1932	3.929
trophozoite	gametocyte	chr11	1845000	1955000	4.12098e-05	77.3276	21.5916	2.294
trophozoite	gametocyte	chr12	105000	145000	0.000240991	231.738	67.2783	2.07
trophozoite	gametocyte	chr12	625000	725000	0.00709578	78.2104	21.4902	2.266
trophozoite	gametocyte	chr12	835000	865000	1.36773e-07	256.349	42.3497	2.676
trophozoite	gametocyte	chr12	1705000	1725000	7.36207e-11	672.884	209.025	2.001
trophozoite	gametocyte	chr12	1825000	1855000	0.00435512	394.742	108.178	2.175
trophozoite	gametocyte	chr12	1895000	1965000	0.00306902	116.446	36.2633	2.082
trophozoite	gametocyte	chr13	225000	275000	0.00473151	190.859	52.7262	2.211
trophozoite	gametocyte	chr13	2705000	2765000	0.00648634	134.536	42.5892	2.012
trophozoite	gametocyte	chr14	875000	1225000	0.00487528	30.3676	0	2.646
trophozoite	gametocyte	chr14	1135000	1225000	0.0041115	61.9193	8.60411	2.646
trophozoite	gametocyte	chr14	1175000	1345000	0.00732825	55.6765	11.3192	2.782
trophozoite	gametocyte	chr14	1575000	1845000	0.00807235	159.625	0	9.386
trophozoite	sporozoite	chr1	35000	45000	7.72681e-05	916.424	307.733	2.29
trophozoite	sporozoite	chr1	45000	55000	0.00504661	1780.02	760.591	2.119
trophozoite	sporozoite	chr1	95000	135000	0.000837529	139.287	27.639	2.323
trophozoite	sporozoite	chr1	105000	155000	0.000197697	115.8	26.4377	2.189
trophozoite	sporozoite	chr1	105000	195000	0.00352371	48.8687	8.56362	2.135
trophozoite	sporozoite	chr1	105000	235000	0.00483059	55.7374	8.93213	2.524
trophozoite	sporozoite	chr1	125000	245000	0.00394457	66.2768	16.5368	2.129
trophozoite	sporozoite	chr1	155000	175000	1.00231e-07	424.097	153.963	2.019
trophozoite	sporozoite	chr1	155000	185000	9.66051e-05	321.418	110.15	2.009
trophozoite	sporozoite	chr1	275000	285000	3.36512e-31	1032.55	417.421	2.065
trophozoite	sporozoite	chr1	375000	385000	9.68278e-19	937.409	375.768	2.046
trophozoite	sporozoite	chr1	375000	445000	0.00255859	81.3891	8.31817	2.845
trophozoite	sporozoite	chr1	435000	495000	0.000250611	74.8628	16.0565	2.057
trophozoite	sporozoite	chr1	475000	485000	6.28058e-20	1150.63	450.579	2.147
trophozoite	sporozoite	chr1	525000	535000	2.93765e-38	1444.21	573.025	2.194
trophozoite	sporozoite	chr1	545000	565000	0.0021928	455.645	158.178	2.105
trophozoite	sporozoite	chr1	555000	615000	0.00666807	196.299	56.8683	2.249
trophozoite	sporozoite	chr1	575000	615000	9.2683e-06	580.902	155.114	2.691
trophozoite	sporozoite	chr1	595000	615000	1.16681e-05	746.151	275.486	2.168
trophozoite	sporozoite	chr2	25000	35000	2.12814e-07	1447.43	547.347	2.277
trophozoite	sporozoite	chr2	25000	45000	1.11429e-05	675.927	219.235	2.358
trophozoite	sporozoite	chr2	35000	65000	0.00255859	450.364	138.616	2.285
trophozoite	sporozoite	chr2	75000	225000	0.00862979	47.0017	0	2.161
trophozoite	sporozoite	chr2	85000	155000	0.000767361	88.0382	24.0038	2.018
trophozoite	sporozoite	chr2	85000	185000	0.000323594	55.8899	7.19236	2.541
trophozoite	sporozoite	chr2	85000	225000	0.00109901	66.122	9.06335	2.935
trophozoite	sporozoite	chr2	105000	155000	0.0010617	109.345	21.0683	2.31
trophozoite	sporozoite	chr2	105000	175000	0.00272898	80.7677	11.4483	2.574
trophozoite	sporozoite	chr2	115000	165000	0.00866962	80.3648	15.776	2.062
trophozoite	sporozoite	chr2	115000	175000	0.00191426	80.4081	12.336	2.368
trophozoite	sporozoite	chr2	115000	185000	1.48936e-05	93.896	11.661	2.867
trophozoite	sporozoite	chr2	115000	235000	0.00175792	58.6634	5.21406	3.045
trophozoite	sporozoite	chr2	125000	165000	0.000576766	141.873	35.8667	2.096
trophozoite	sporozoite	chr2	125000	345000	0.00746449	45.4738	5.42084	3.044
trophozoite	sporozoite	chr2	305000	345000	8.01678e-07	195.628	59.8261	2.041
trophozoite	sporozoite	chr2	315000	335000	1.06905e-16	370.571	124.028	2.072
trophozoite	sporozoite	chr2	435000	445000	1.57036e-22	1116.05	444.635	2.111
trophozoite	sporozoite	chr2	515000	545000	0.00103992	253.018	80.451	2.023
trophozoite	sporozoite	chr2	525000	605000	0.000190108	77.9704	12.9585	2.507
trophozoite	sporozoite	chr2	615000	785000	0.00659174	40.0647	0	2.08
trophozoite	sporozoite	chr2	625000	735000	0.00931108	53.7704	9.75621	2.273
trophozoite	sporozoite	chr2	625000	845000	0.00184927	43.3799	0	2.601
trophozoite	sporozoite	chr2	635000	675000	1.89671e-06	200.696	60.9837	2.059
trophozoite	sporozoite	chr2	725000	825000	0.00707946	49.4081	6.22166	2.424
trophozoite	sporozoite	chr2	735000	805000	0.00239332	83.2715	20.6562	2.083
trophozoite	sporozoite	chr2	755000	795000	0.00866962	126.982	31.6484	2.046
trophozoite	sporozoite	chr2	795000	805000	8.24138e-14	1237.75	521.262	2.056
trophozoite	sporozoite	chr3	65000	75000	3.04089e-15	1631.3	694.213	2.107
trophozoite	sporozoite	chr3	85000	95000	6.01174e-17	1288.57	484.3	2.25
trophozoite	sporozoite	chr3	105000	145000	0.00230144	173.712	49.6083	2.07
trophozoite	sporozoite	chr3	105000	165000	0.00517607	87.7046	22.5712	2
trophozoite	sporozoite	chr3	115000	125000	1.55239e-30	876.588	330.965	2.105
trophozoite	sporozoite	chr3	115000	135000	6.91831e-10	523.084	198.04	2.029
trophozoite	sporozoite	chr3	115000	145000	2.45471e-07	265.629	82.0345	2.079
trophozoite	sporozoite	chr3	125000	135000	6.45654e-17	1666.5	724.628	2.076
trophozoite	sporozoite	chr3	145000	225000	0.0018239	82.7942	20.7096	2.133
trophozoite	sporozoite	chr3	225000	265000	2.40436e-05	158.426	44.1666	2.053
trophozoite	sporozoite	chr3	225000	345000	0.00734514	57.7386	14.1696	2.072
trophozoite	sporozoite	chr3	235000	245000	5.74116e-31	939.142	387.068	2.008
trophozoite	sporozoite	chr3	295000	305000	3.13329e-16	1089.22	442.555	2.074
trophozoite	sporozoite	chr3	345000	365000	2.49459e-11	437.752	153.163	2.08
trophozoite	sporozoite	chr3	355000	365000	2.04644e-40	1246.08	515.263	2.086
trophozoite	sporozoite	chr3	375000	385000	2.75423e-36	1031.23	406.359	2.102
trophozoite	sporozoite	chr3	465000	475000	5.3827e-28	996.798	411.99	2.022
trophozoite	sporozoite	chr3	545000	635000	0.00271644	66.0886	14.3335	2.183
trophozoite	sporozoite	chr3	585000	595000	9.977e-56	1657.9	450.943	2.969
trophozoite	sporozoite	chr3	585000	605000	2.63633e-10	512.18	131.436	2.618
trophozoite	sporozoite	chr3	615000	625000	3.71535e-40	1034.75	390.021	2.169
trophozoite	sporozoite	chr3	655000	845000	0.00653131	52.6691	2.46196	4.035
trophozoite	sporozoite	chr3	685000	695000	3.77572e-41	1244.65	528.707	2.045
trophozoite	sporozoite	chr3	705000	825000	0.00545758	65.1412	17.5974	2.031
trophozoite	sporozoite	chr3	735000	805000	0.000181134	113.562	34.3641	2.02
trophozoite	sporozoite	chr3	825000	835000	1.43549e-18	1047.8	435.084	2.031
trophozoite	sporozoite	chr3	885000	915000	3.14775e-08	275.519	86.553	2.072
trophozoite	sporozoite	chr3	895000	955000	0.000210863	140.64	42.7287	2.047
trophozoite	sporozoite	chr3	935000	965000	4.90908e-06	316.206	102.624	2.079
trophozoite	sporozoite	chr3	945000	965000	1.40281e-12	521.91	185.312	2.122
trophozoite	sporozoite	chr3	975000	995000	2.05589e-13	503.392	147.566	2.397
trophozoite	sporozoite	chr4	35000	45000	0.000298538	874.791	307.183	2.205
trophozoite	sporozoite	chr4	95000	175000	0.00259418	124.115	26.8597	2.568
trophozoite	sporozoite	chr4	105000	185000	0.000147911	92.0266	15.2576	2.667
trophozoite	sporozoite	chr4	105000	235000	0.00734514	52.2941	7.18624	2.606
trophozoite	sporozoite	chr4	105000	245000	0.000665273	50.4349	2.22517	3.439
trophozoite	sporozoite	chr4	115000	165000	2.95121e-05	270.63	68.1724	2.558
trophozoite	sporozoite	chr4	115000	195000	0.00570164	52.6331	6.35653	2.353
trophozoite	sporozoite	chr4	125000	225000	0.00672977	56.3289	12.7295	2.077
trophozoite	sporozoite	chr4	125000	385000	0.00399945	27.6903	0	2.041
trophozoite	sporozoite	chr4	125000	545000	0.008531	30.2496	0	2.976
trophozoite	sporozoite	chr4	135000	235000	0.00141906	57.2415	8.36504	2.465
trophozoite	sporozoite	chr4	165000	175000	2.16272e-29	1035.06	430.609	2.024
trophozoite	sporozoite	chr4	165000	205000	0.0074817	126.334	31.2698	2.049
trophozoite	sporozoite	chr4	185000	205000	1.05439e-05	481.513	181.799	2.007
trophozoite	sporozoite	chr4	195000	275000	0.00125603	80.0989	21.3066	2.05
trophozoite	sporozoite	chr4	205000	285000	0.000688652	110.873	19.222	2.788
trophozoite	sporozoite	chr4	215000	225000	3.77572e-11	1064.09	436.79	2.052
trophozoite	sporozoite	chr4	235000	275000	0.00013213	175.942	53.2208	2.009
trophozoite	sporozoite	chr4	245000	275000	1.57398e-07	287.73	70.9332	2.424
trophozoite	sporozoite	chr4	245000	285000	8.33681e-07	175.1	36.7319	2.437
trophozoite	sporozoite	chr4	255000	315000	2.35505e-07	166.446	52.1033	2.073
trophozoite	sporozoite	chr4	285000	315000	8.43335e-08	317.993	97.7181	2.159
trophozoite	sporozoite	chr4	415000	435000	3.11889e-12	425.533	144.082	2.113
trophozoite	sporozoite	chr4	535000	605000	0.000348337	99.9932	23.8841	2.232
trophozoite	sporozoite	chr4	545000	555000	1.96789e-26	1395.85	485.449	2.411
trophozoite	sporozoite	chr4	545000	565000	1.87068e-11	624.755	164.01	2.696
trophozoite	sporozoite	chr4	545000	605000	0.000285102	235.298	77.9156	2.104
trophozoite	sporozoite	chr4	545000	615000	1.07895e-06	165.451	41.4876	2.456
trophozoite	sporozoite	chr4	555000	565000	4.27563e-06	1179.58	481.014	2.092
trophozoite	sporozoite	chr4	555000	605000	2.75423e-07	327.737	39.9499	4.222
trophozoite	sporozoite	chr4	565000	605000	0.000903649	381.595	91.7807	2.725
trophozoite	sporozoite	chr4	565000	615000	0.00590201	211.077	63.5314	2.166
trophozoite	sporozoite	chr4	605000	615000	2.87078e-30	1455.53	541.721	2.306
trophozoite	sporozoite	chr4	635000	645000	2.05589e-08	1046.12	402.141	2.144
trophozoite	sporozoite	chr4	745000	765000	7.34514e-09	405.521	127.18	2.196
trophozoite	sporozoite	chr4	745000	775000	7.21107e-09	293.189	91.6397	2.103
trophozoite	sporozoite	chr4	745000	805000	1.50661e-05	137.113	42.1483	2.022
trophozoite	sporozoite	chr4	755000	825000	0.000178238	122.067	29.9385	2.319
trophozoite	sporozoite	chr4	755000	885000	0.00241546	66.1322	16.0334	2.197
trophozoite	sporozoite	chr4	795000	815000	3.1842e-11	451.577	167.551	2.011
trophozoite	sporozoite	chr4	795000	825000	1.50661e-05	337.075	93.3587	2.337
trophozoite	sporozoite	chr4	815000	825000	4.12098e-30	1132.95	435.507	2.171
trophozoite	sporozoite	chr4	905000	1035000	0.00306902	54.9906	11.8895	2.211
trophozoite	sporozoite	chr4	915000	1015000	0.00122744	77.4562	20.7033	2.083
trophozoite	sporozoite	chr4	915000	1025000	0.00963829	73.1575	19.9703	2.048
trophozoite	sporozoite	chr4	915000	1115000	0.0005236	49.1469	0	2.705
trophozoite	sporozoite	chr4	925000	1085000	0.000626614	62.7215	12.3689	2.53
trophozoite	sporozoite	chr4	925000	1095000	0.00963829	52.9449	12.4921	2.227
trophozoite	sporozoite	chr4	925000	1105000	0.00402717	48.8901	6.36637	2.868
trophozoite	sporozoite	chr4	925000	1115000	3.68978e-05	53.7626	0	2.811
trophozoite	sporozoite	chr4	935000	975000	6.80769e-07	258.778	76.3182	2.204
trophozoite	sporozoite	chr4	935000	985000	7.70903e-05	185.458	50.4279	2.252
trophozoite	sporozoite	chr4	935000	1005000	2.09894e-06	118.192	31.4009	2.199
trophozoite	sporozoite	chr4	935000	1105000	0.00310456	52.3351	6.79949	2.902
trophozoite	sporozoite	chr4	935000	1125000	3.48337e-06	68.4367	2.16196	5.126
trophozoite	sporozoite	chr4	935000	1135000	0.00047863	70.346	6.38837	3.986
trophozoite	sporozoite	chr4	935000	1155000	0.00687068	62.3592	0	3.499
trophozoite	sporozoite	chr4	965000	975000	6.18016e-20	1450.3	607.989	2.104
trophozoite	sporozoite	chr4	965000	985000	2.16272e-08	432.635	128.169	2.306
trophozoite	sporozoite	chr4	965000	1125000	0.00128529	84.7383	11.6988	3.343
trophozoite	sporozoite	chr4	965000	1135000	4.25598e-08	164.892	7.68196	7.461
trophozoite	sporozoite	chr4	965000	1165000	0.00111944	110.499	6.4914	5.883
trophozoite	sporozoite	chr4	975000	1125000	6.62217e-06	94.0935	6.41747	4.595
trophozoite	sporozoite	chr4	975000	1135000	0.003155	132.182	37.926	2.334
trophozoite	sporozoite	chr4	975000	1165000	0.0074817	101.488	16.0241	3.42
trophozoite	sporozoite	chr4	975000	1175000	0.00339625	91.1338	0	4.551
trophozoite	sporozoite	chr4	985000	1055000	0.00468813	85.4453	22.3611	2.044
trophozoite	sporozoite	chr4	985000	1105000	0.00208449	77.5318	16.9735	2.379
trophozoite	sporozoite	chr4	985000	1125000	1.01158e-06	99.5924	9.25177	4.092
trophozoite	sporozoite	chr4	985000	1145000	0.000966051	108.339	7.46988	5.043
trophozoite	sporozoite	chr4	995000	1095000	0.000267301	94.6125	24.3281	2.231
trophozoite	sporozoite	chr4	995000	1115000	0.00260615	91.7601	17.7029	2.67
trophozoite	sporozoite	chr4	995000	1125000	4.21697e-06	115.432	16.9817	3.388
trophozoite	sporozoite	chr4	1005000	1085000	8.26038e-06	91.3037	26.456	2.02
trophozoite	sporozoite	chr4	1005000	1105000	2.69153e-07	102.968	23.1078	2.465
trophozoite	sporozoite	chr4	1005000	1115000	4.4157e-07	101.907	18.0542	2.836
trophozoite	sporozoite	chr4	1005000	1135000	0.00488652	48.5481	6.78457	2.513
trophozoite	sporozoite	chr4	1015000	1095000	1.65196e-07	103.862	20.0094	2.593
trophozoite	sporozoite	chr4	1015000	1105000	0.000124165	103.319	29.2848	2.129
trophozoite	sporozoite	chr4	1015000	1115000	1.07895e-06	109.506	14.5602	3.302
trophozoite	sporozoite	chr4	1025000	1085000	0.000277971	133.908	41.1613	2.013
trophozoite	sporozoite	chr4	1025000	1095000	0.000500035	85.5009	21.7754	2.072
trophozoite	sporozoite	chr4	1025000	1105000	0.000519996	89.926	21.186	2.248
trophozoite	sporozoite	chr4	1035000	1105000	3.77572e-08	114.664	19.9556	2.713
trophozoite	sporozoite	chr4	1035000	1115000	9.28966e-06	89.1356	14.4317	2.662
trophozoite	sporozoite	chr4	1035000	1125000	0.00196789	53.5646	10.3828	2.132
trophozoite	sporozoite	chr4	1045000	1115000	0.00134276	95.9973	15.3979	2.635
trophozoite	sporozoite	chr4	1055000	1065000	3.43558e-18	877.512	350.362	2.029
trophozoite	sporozoite	chr4	1055000	1125000	6.54636e-05	72.6036	8.43632	2.607
trophozoite	sporozoite	chr4	1065000	1115000	0.000711214	122.983	26.799	2.277
trophozoite	sporozoite	chr4	1075000	1105000	0.00231206	324.519	84.1594	2.418
trophozoite	sporozoite	chr4	1135000	1155000	4.06443e-07	500.376	144.365	2.419
trophozoite	sporozoite	chr4	1145000	1165000	2.21309e-06	598.738	234.564	2.016
trophozoite	sporozoite	chr5	45000	105000	0.00242661	99.1906	20.2528	2.298
trophozoite	sporozoite	chr5	55000	135000	8.64968e-05	87.0639	17.6992	2.391
trophozoite	sporozoite	chr5	55000	315000	0.00897429	32.2434	0	2.285
trophozoite	sporozoite	chr5	65000	125000	0.000274789	113.591	18.2985	2.66
trophozoite	sporozoite	chr5	75000	135000	0.00609537	128.343	33.4478	2.194
trophozoite	sporozoite	chr5	75000	155000	0.00420727	81.637	8.13622	3.032
trophozoite	sporozoite	chr5	115000	225000	0.00285102	67.0277	15.6494	2.178
trophozoite	sporozoite	chr5	195000	285000	0.000197697	62.0127	11.9223	2.248
trophozoite	sporozoite	chr5	205000	335000	0.00592925	42.4563	5.48519	2.435
trophozoite	sporozoite	chr5	435000	445000	1.27938e-63	1263.89	433.107	2.398
trophozoite	sporozoite	chr5	455000	465000	8.70964e-34	1749.81	471.898	3.017
trophozoite	sporozoite	chr5	485000	515000	7.2277e-07	353.155	91.4952	2.463
trophozoite	sporozoite	chr5	645000	655000	4.01791e-20	1049.1	425.673	2.065
trophozoite	sporozoite	chr5	695000	705000	8.51138e-33	1059.69	427.688	2.076
trophozoite	sporozoite	chr5	715000	725000	1.93197e-12	1244.53	478.983	2.2
trophozoite	sporozoite	chr5	725000	775000	0.00025293	104.882	26.3854	2.036
trophozoite	sporozoite	chr5	735000	795000	0.000522396	133.46	30.0525	2.398
trophozoite	sporozoite	chr5	745000	815000	0.00239332	76.1269	15.1521	2.228
trophozoite	sporozoite	chr5	745000	905000	0.00833681	49.2663	6.92089	2.698
trophozoite	sporozoite	chr5	815000	915000	0.000109396	57.1607	4.78948	2.87
trophozoite	sporozoite	chr5	815000	1205000	0.00342768	54.8237	2.58434	5.903
trophozoite	sporozoite	chr5	835000	1085000	0.000311172	42.3002	0	2.756
trophozoite	sporozoite	chr5	865000	975000	0.00944061	60.2637	14.0717	2.114
trophozoite	sporozoite	chr5	865000	1255000	0.00663743	38.162	3.4498	3.976
trophozoite	sporozoite	chr5	875000	975000	0.00487528	80.4044	16.6402	2.406
trophozoite	sporozoite	chr5	905000	935000	1.26474e-05	317.402	95.2838	2.191
trophozoite	sporozoite	chr5	915000	935000	2.49459e-19	504.199	191.132	2.016
trophozoite	sporozoite	chr5	915000	945000	3.31131e-10	305.997	99.7174	2.062
trophozoite	sporozoite	chr5	915000	955000	2.79254e-07	193.196	58.9271	2.039
trophozoite	sporozoite	chr5	915000	1105000	0.000378443	49.9335	3.88046	3.481
trophozoite	sporozoite	chr5	925000	1015000	0.00376704	60.1579	14.1637	2.048
trophozoite	sporozoite	chr5	965000	1315000	0.00899498	30.9005	0	2.682
trophozoite	sporozoite	chr5	975000	985000	7.58578e-26	1396.8	510.473	2.324
trophozoite	sporozoite	chr5	975000	1145000	0.00358096	68.1101	9.66743	3.1
trophozoite	sporozoite	chr5	985000	1055000	0.00603949	147.305	42.5858	2.189
trophozoite	sporozoite	chr5	1055000	1095000	0.00144212	209.613	37.8129	2.777
trophozoite	sporozoite	chr5	1065000	1115000	0.000242661	155.351	42.9289	2.145
trophozoite	sporozoite	chr5	1065000	1305000	0.00995405	30.2813	0	2.08
trophozoite	sporozoite	chr5	1075000	1095000	0.00881049	399.752	117.392	2.277
trophozoite	sporozoite	chr5	1105000	1275000	0.0040738	37.6337	2.03909	3.066
trophozoite	sporozoite	chr5	1125000	1285000	0.00437522	44.6201	3.89664	2.984
trophozoite	sporozoite	chr5	1145000	1185000	0.000468813	189.182	39.0097	2.517
trophozoite	sporozoite	chr5	1155000	1275000	0.00325837	59.7397	12.8577	2.228
trophozoite	sporozoite	chr5	1175000	1185000	1.33352e-14	1130.18	481.033	2.016
trophozoite	sporozoite	chr5	1205000	1245000	7.2277e-05	140.357	36.8781	2.052
trophozoite	sporozoite	chr5	1205000	1285000	0.000285759	128.653	28.7017	2.547
trophozoite	sporozoite	chr5	1215000	1225000	3.11172e-18	1025.51	396.297	2.129
trophozoite	sporozoite	chr5	1215000	1285000	1.29122e-05	129.782	26.0417	2.63
trophozoite	sporozoite	chr5	1225000	1285000	0.00276694	193.372	51.0156	2.386
trophozoite	sporozoite	chr5	1235000	1245000	1.84502e-33	1218.11	471.237	2.185
trophozoite	sporozoite	chr5	1235000	1265000	5.47016e-07	376.395	118.819	2.182
trophozoite	sporozoite	chr5	1235000	1275000	6.48634e-05	257.805	84.4884	2.052
trophozoite	sporozoite	chr5	1235000	1285000	3.62243e-05	246.535	56.8749	2.659
trophozoite	sporozoite	chr5	1245000	1265000	2.79254e-25	562.874	197.286	2.167
trophozoite	sporozoite	chr5	1245000	1275000	1.69824e-07	363.267	128.092	2.006
trophozoite	sporozoite	chr5	1245000	1285000	5.4325e-07	259.994	61.0749	2.55
trophozoite	sporozoite	chr5	1255000	1275000	7.85236e-27	598.562	189.354	2.353
trophozoite	sporozoite	chr5	1255000	1285000	2.06538e-12	439.709	61.3804	3.785
trophozoite	sporozoite	chr5	1265000	1285000	1.95434e-20	507.165	114.182	2.826
trophozoite	sporozoite	chr5	1275000	1285000	9.37562e-51	1205.66	393.978	2.459
trophozoite	sporozoite	chr5	1335000	1345000	2.00909e-09	2723.59	1060.54	2.38
trophozoite	sporozoite	chr6	5000	25000	1.54882e-07	1097.77	361.873	2.481
trophozoite	sporozoite	chr6	5000	35000	0.000490908	649.012	235.606	2.098
trophozoite	sporozoite	chr6	25000	35000	2.30675e-05	1761.06	527.227	2.795
trophozoite	sporozoite	chr6	125000	175000	5.42001e-06	203.045	57.4488	2.238
trophozoite	sporozoite	chr6	125000	1215000	0.00957194	38.5971	1.96558	8.214
trophozoite	sporozoite	chr6	135000	175000	6.18016e-09	204.059	52.1449	2.29
trophozoite	sporozoite	chr6	295000	345000	5.62341e-05	159.548	50.0919	2
trophozoite	sporozoite	chr6	445000	465000	4.47713e-05	477.847	114.26	2.685
trophozoite	sporozoite	chr6	565000	575000	1.99986e-45	871.955	344.279	2.042
trophozoite	sporozoite	chr6	565000	585000	1.02329e-22	453.691	130.484	2.373
trophozoite	sporozoite	chr6	635000	685000	2.01372e-06	125.528	31.543	2.14
trophozoite	sporozoite	chr6	645000	655000	3.70681e-22	888.518	355.841	2.029
trophozoite	sporozoite	chr6	725000	735000	1.87499e-73	1686.18	455.316	2.994
trophozoite	sporozoite	chr6	725000	745000	6.13762e-36	884.827	180.851	3.444
trophozoite	sporozoite	chr6	735000	745000	1.60325e-31	1361.78	453.008	2.48
trophozoite	sporozoite	chr6	755000	765000	4.90908e-31	1189.2	345.044	2.658
trophozoite	sporozoite	chr6	755000	775000	9.84011e-06	443.054	127.88	2.355
trophozoite	sporozoite	chr6	755000	855000	0.00758578	99.7284	28.5811	2.111
trophozoite	sporozoite	chr6	755000	1035000	0.00480839	69.5997	10.7627	3.401
trophozoite	sporozoite	chr6	765000	845000	0.00671429	63.9542	13.966	2.103
trophozoite	sporozoite	chr6	775000	875000	0.00933254	72.9394	17.779	2.155
trophozoite	sporozoite	chr6	785000	795000	4.39542e-19	986.968	397.664	2.055
trophozoite	sporozoite	chr6	785000	805000	6.36796e-09	474.06	153.847	2.217
trophozoite	sporozoite	chr6	785000	815000	0.000115611	303.394	102.69	2.008
trophozoite	sporozoite	chr6	825000	1255000	0.00905733	35.5114	4.28215	3.628
trophozoite	sporozoite	chr6	925000	1275000	0.00109648	42.1258	0	3.45
trophozoite	sporozoite	chr6	965000	1095000	0.00320627	43.9653	5.1672	2.538
trophozoite	sporozoite	chr6	975000	1205000	0.00181552	60.0092	4.37779	4.174
trophozoite	sporozoite	chr6	975000	1295000	0.00743019	65.6439	0	4.733
trophozoite	sporozoite	chr6	1005000	1035000	2.59418e-07	274.418	76.9944	2.22
trophozoite	sporozoite	chr6	1095000	1265000	0.00297852	39.3898	4.33202	2.704
trophozoite	sporozoite	chr6	1105000	1285000	0.00421697	65.8707	11.0144	2.872
trophozoite	sporozoite	chr6	1115000	1155000	3.60579e-07	286.609	59.5815	2.814
trophozoite	sporozoite	chr6	1115000	1165000	8.29851e-07	210.707	60.7742	2.227
trophozoite	sporozoite	chr6	1125000	1155000	2.00909e-09	390.61	127.44	2.144
trophozoite	sporozoite	chr6	1125000	1175000	2.8774e-06	193.422	61.6043	2.054
trophozoite	sporozoite	chr6	1125000	1205000	3.01995e-07	91.4934	16.632	2.557
trophozoite	sporozoite	chr6	1155000	1235000	1.79473e-05	74.7802	12.8727	2.436
trophozoite	sporozoite	chr6	1175000	1215000	0.000555904	199.655	63.0893	2.008
trophozoite	sporozoite	chr6	1335000	1385000	0.00877001	364.859	94.4071	2.645
trophozoite	sporozoite	chr6	1345000	1355000	0.000180717	1283.75	537.319	2.076
trophozoite	sporozoite	chr6	1345000	1365000	8.62979e-07	858.067	241.722	2.717
trophozoite	sporozoite	chr7	25000	35000	2.93089e-06	1280.59	512.182	2.147
trophozoite	sporozoite	chr7	45000	155000	0.00972747	58.6632	0	2.107
trophozoite	sporozoite	chr7	85000	315000	0.0028774	34.9305	0	2.258
trophozoite	sporozoite	chr7	95000	505000	0.000693426	81.5508	13.3439	4.085
trophozoite	sporozoite	chr7	115000	235000	0.00169044	63.3875	16.3361	2.07
trophozoite	sporozoite	chr7	135000	145000	1.85353e-41	1240.22	453.879	2.281
trophozoite	sporozoite	chr7	135000	255000	0.000648634	65.7413	13.9495	2.307
trophozoite	sporozoite	chr7	135000	325000	0.00616595	60.3142	13.1411	2.457
trophozoite	sporozoite	chr7	205000	265000	1.00231e-05	117.465	26.9706	2.291
trophozoite	sporozoite	chr7	215000	265000	3.62243e-05	138.247	36.1504	2.15
trophozoite	sporozoite	chr7	215000	285000	0.00660693	162.569	53.4305	2.043
trophozoite	sporozoite	chr7	295000	305000	1.85353e-36	1239.68	421.209	2.405
trophozoite	sporozoite	chr7	335000	345000	4.2462e-28	951.376	385.767	2.035
trophozoite	sporozoite	chr7	415000	465000	3.10456e-06	153.371	46.2131	2.033
trophozoite	sporozoite	chr7	505000	605000	0.000149624	133.435	38.8633	2.202
trophozoite	sporozoite	chr7	515000	535000	2.29615e-11	794.147	263.709	2.371
trophozoite	sporozoite	chr7	515000	555000	0.00125603	255.188	66.1776	2.389
trophozoite	sporozoite	chr7	515000	565000	4.66659e-05	263.271	42.5643	3.356
trophozoite	sporozoite	chr7	515000	575000	0.000765597	263.48	36.8819	3.82
trophozoite	sporozoite	chr7	515000	595000	0.00190985	203.637	46.2279	2.797
trophozoite	sporozoite	chr7	515000	605000	3.54813e-07	215.454	26.81	4.244
trophozoite	sporozoite	chr7	535000	555000	1.86638e-11	521.793	153.083	2.414
trophozoite	sporozoite	chr7	535000	575000	3.74973e-07	344.611	58.9839	3.324
trophozoite	sporozoite	chr7	535000	595000	5.92925e-06	270.625	73.9306	2.475
trophozoite	sporozoite	chr7	535000	605000	3.95367e-05	214.116	69.6738	2.143
trophozoite	sporozoite	chr7	545000	565000	1.99986e-12	577.935	163.326	2.526
trophozoite	sporozoite	chr7	545000	575000	3.39625e-06	448.304	126.359	2.433
trophozoite	sporozoite	chr7	565000	595000	4.59198e-06	358.912	102.026	2.325
trophozoite	sporozoite	chr7	565000	605000	2.93765e-05	287.594	95.3298	2.071
trophozoite	sporozoite	chr7	585000	595000	1.04472e-17	1100.83	362.434	2.405
trophozoite	sporozoite	chr7	585000	605000	2.15278e-10	549.129	214.016	2
trophozoite	sporozoite	chr7	675000	685000	8.12831e-22	1008.12	384.065	2.144
trophozoite	sporozoite	chr7	725000	735000	1.77828e-23	995.673	381.121	2.132
trophozoite	sporozoite	chr7	795000	805000	2.76694e-64	1339.02	430.74	2.533
trophozoite	sporozoite	chr7	925000	985000	3.28095e-05	94.9943	25.208	2.014
trophozoite	sporozoite	chr7	945000	955000	8.29851e-33	1070.61	408.855	2.161
trophozoite	sporozoite	chr7	975000	985000	4.23643e-30	1143.9	473.151	2.062
trophozoite	sporozoite	chr7	975000	1005000	3.11889e-08	207.198	55.5777	2.132
trophozoite	sporozoite	chr7	975000	1015000	1.18032e-05	184.731	50.7502	2.146
trophozoite	sporozoite	chr7	1095000	1135000	3.57273e-07	273.815	71.2849	2.419
trophozoite	sporozoite	chr7	1095000	1245000	0.000145211	76.9705	12.0294	2.986
trophozoite	sporozoite	chr7	1095000	1255000	0.00126765	74.5859	16.8673	2.461
trophozoite	sporozoite	chr7	1095000	1275000	0.000594292	53.9115	10.2117	2.532
trophozoite	sporozoite	chr7	1105000	1125000	2.0797e-10	450.428	152.4	2.137
trophozoite	sporozoite	chr7	1105000	1135000	1.70608e-11	309.623	83.185	2.341
trophozoite	sporozoite	chr7	1105000	1215000	0.00049545	64.2084	11.0399	2.472
trophozoite	sporozoite	chr7	1105000	1245000	0.00841395	59.2516	15.3603	2.095
trophozoite	sporozoite	chr7	1115000	1135000	2.48313e-27	544.284	179.571	2.248
trophozoite	sporozoite	chr7	1115000	1225000	0.00065013	58.8169	11.3554	2.285
trophozoite	sporozoite	chr7	1115000	1325000	0.00610942	59.4138	9.06663	3.005
trophozoite	sporozoite	chr7	1155000	1245000	0.000120504	80.864	18.979	2.231
trophozoite	sporozoite	chr7	1155000	1375000	0.00822243	40.5599	0	2.467
trophozoite	sporozoite	chr7	1165000	1245000	1.64816e-08	98.808	14.741	2.863
trophozoite	sporozoite	chr7	1175000	1315000	0.00107399	70.4306	12.6521	2.658
trophozoite	sporozoite	chr7	1175000	1345000	0.00781628	38.044	3.68702	2.75
trophozoite	sporozoite	chr7	1175000	1355000	0.00680769	44.0953	2.63291	3.384
trophozoite	sporozoite	chr7	1185000	1235000	0.0078343	178.472	47.3302	2.267
trophozoite	sporozoite	chr7	1185000	1345000	0.00372392	47.7325	6.78476	2.653
trophozoite	sporozoite	chr7	1205000	1295000	0.000261818	89.9982	25.8591	2.051
trophozoite	sporozoite	chr7	1205000	1325000	0.00676083	49.5708	8.95535	2.259
trophozoite	sporozoite	chr7	1205000	1345000	6.69885e-05	45.0482	3.57294	2.906
trophozoite	sporozoite	chr7	1215000	1315000	0.00176198	85.2044	22.0328	2.17
trophozoite	sporozoite	chr7	1215000	1335000	0.0042658	39.3855	2.06427	2.714
trophozoite	sporozoite	chr7	1215000	1345000	0.000118032	57.0701	5.18596	3.078
trophozoite	sporozoite	chr7	1215000	1355000	0.00299226	46.09	2.46887	3.165
trophozoite	sporozoite	chr7	1225000	1335000	0.000668344	53.7594	4.26918	2.902
trophozoite	sporozoite	chr7	1225000	1345000	0.00118304	48.5816	5.36263	2.627
trophozoite	sporozoite	chr7	1225000	1365000	0.00519996	50.7457	6.81954	2.657
trophozoite	sporozoite	chr7	1235000	1355000	0.0021677	89.2169	6.87679	3.923
trophozoite	sporozoite	chr7	1245000	1345000	7.7983e-05	59.4597	5.41161	2.872
trophozoite	sporozoite	chr7	1255000	1285000	9.31108e-08	305.312	99.9573	2.055
trophozoite	sporozoite	chr7	1255000	1315000	0.000408319	147.49	46.8689	2.008
trophozoite	sporozoite	chr7	1255000	1335000	0.000180717	71.5249	10.5714	2.53
trophozoite	sporozoite	chr7	1255000	1345000	0.000400867	62.5969	10.6232	2.365
trophozoite	sporozoite	chr7	1255000	1365000	0.000448745	49.039	2.25154	3.022
trophozoite	sporozoite	chr7	1265000	1305000	4.54988e-05	213.886	68.7834	2.012
trophozoite	sporozoite	chr7	1265000	1335000	8.29851e-05	92.0944	15.9071	2.519
trophozoite	sporozoite	chr7	1265000	1345000	0.000561048	79.4715	17.1269	2.263
trophozoite	sporozoite	chr7	1265000	1365000	5.236e-05	76.094	7.25997	3.2
trophozoite	sporozoite	chr7	1275000	1325000	9.03649e-07	141.874	32.2398	2.328
trophozoite	sporozoite	chr7	1275000	1335000	5.95662e-05	83.5727	20.8002	2.002
trophozoite	sporozoite	chr7	1275000	1345000	5.42001e-09	93.6241	14.7387	2.63
trophozoite	sporozoite	chr7	1275000	1355000	0.00113501	67.3548	15.309	2.102
trophozoite	sporozoite	chr7	1275000	1365000	0.000870964	54.6302	8.51948	2.311
trophozoite	sporozoite	chr7	1285000	1355000	0.00247742	74.0035	16.2323	2.123
trophozoite	sporozoite	chr7	1295000	1305000	5.49541e-28	1211.63	462.994	2.202
trophozoite	sporozoite	chr7	1295000	1315000	1.77011e-11	545.932	128.566	2.803
trophozoite	sporozoite	chr7	1295000	1345000	8.74984e-05	126.382	26.2263	2.348
trophozoite	sporozoite	chr7	1295000	1365000	0.00141906	96.0088	21.4402	2.28
trophozoite	sporozoite	chr7	1305000	1325000	0.00011722	342.356	111.542	2.07
trophozoite	sporozoite	chr7	1305000	1355000	1.96789e-07	104.343	7.94478	2.966
trophozoite	sporozoite	chr7	1325000	1345000	2.00909e-12	561.107	191.252	2.209
trophozoite	sporozoite	chr7	1385000	1425000	0.00161436	380.182	115.068	2.306
trophozoite	sporozoite	chr7	1405000	1425000	0.000506991	793.801	323.542	2.019
trophozoite	sporozoite	chr8	25000	35000	3.155e-16	1141.77	442.564	2.161
trophozoite	sporozoite	chr8	35000	75000	0.000190985	309.421	74.8599	2.603
trophozoite	sporozoite	chr8	145000	155000	1.48252e-42	956.275	391.855	2.022
trophozoite	sporozoite	chr8	295000	305000	1.53109e-22	1497.76	440.517	2.755
trophozoite	sporozoite	chr8	385000	395000	4.80839e-23	1108.7	460.163	2.048
trophozoite	sporozoite	chr8	425000	435000	1.3122e-18	1115.37	470.616	2.025
trophozoite	sporozoite	chr8	425000	445000	2.0797e-08	467.255	160.904	2.126
trophozoite	sporozoite	chr8	425000	455000	1.68655e-05	352.446	101.583	2.296
trophozoite	sporozoite	chr8	425000	465000	1.63305e-08	306.737	90.5752	2.27
trophozoite	sporozoite	chr8	435000	445000	4.42588e-14	1014.98	352.989	2.283
trophozoite	sporozoite	chr8	435000	455000	2.8119e-17	711.864	198.665	2.65
trophozoite	sporozoite	chr8	445000	455000	7.65597e-18	1079.08	403.113	2.198
trophozoite	sporozoite	chr8	445000	465000	1.03039e-09	441.291	151.285	2.111
trophozoite	sporozoite	chr8	455000	465000	1.95434e-29	1092.45	425.261	2.139
trophozoite	sporozoite	chr8	605000	615000	1.79887e-21	1020.71	393.328	2.131
trophozoite	sporozoite	chr8	605000	625000	1.45211e-06	438.691	148.69	2.124
trophozoite	sporozoite	chr8	755000	825000	0.00272898	68.2812	15.5162	2.041
trophozoite	sporozoite	chr8	825000	915000	1.89234e-05	98.9008	12.964	3.121
trophozoite	sporozoite	chr8	845000	855000	2.96483e-21	1314.23	546.795	2.091
trophozoite	sporozoite	chr8	845000	875000	4.09261e-06	211.721	60.715	2.067
trophozoite	sporozoite	chr8	865000	885000	3.75837e-05	418.934	148.764	2.044
trophozoite	sporozoite	chr8	925000	1355000	0.00535797	38.2043	0	3.664
trophozoite	sporozoite	chr8	945000	1115000	0.00190108	39.2448	2.91756	2.966
trophozoite	sporozoite	chr8	945000	1355000	0.00130017	49.1477	0	4.4
trophozoite	sporozoite	chr8	975000	1015000	7.32825e-06	236.061	60.8573	2.356
trophozoite	sporozoite	chr8	975000	1045000	0.00826038	88.8376	21.5628	2.143
trophozoite	sporozoite	chr8	985000	1055000	0.00183231	114.376	32.2385	2.109
trophozoite	sporozoite	chr8	1005000	1015000	8.27942e-40	1035.56	355.864	2.31
trophozoite	sporozoite	chr8	1025000	1035000	1.32739e-20	1586.99	490.895	2.682
trophozoite	sporozoite	chr8	1025000	1165000	0.00198153	107.896	14.3386	3.572
trophozoite	sporozoite	chr8	1045000	1055000	1.32739e-43	1200.76	354.293	2.634
trophozoite	sporozoite	chr8	1065000	1345000	0.00474242	53.5505	4.22321	4.154
trophozoite	sporozoite	chr8	1075000	1215000	0.00108893	63.0137	15.6986	2.173
trophozoite	sporozoite	chr8	1085000	1205000	0.00353997	65.127	16.1344	2.128
trophozoite	sporozoite	chr8	1085000	1365000	0.00537032	28.7344	0	2.193
trophozoite	sporozoite	chr8	1115000	1235000	0.00180302	59.5703	15.2673	2.044
trophozoite	sporozoite	chr8	1125000	1295000	8.27942e-05	48.6287	1.78217	3.792
trophozoite	sporozoite	chr8	1135000	1245000	0.00236048	57.4158	11.2371	2.255
trophozoite	sporozoite	chr8	1135000	1275000	0.0022182	50.316	8.34033	2.453
trophozoite	sporozoite	chr8	1145000	1215000	2.44906e-05	86.6293	23.0546	2.035
trophozoite	sporozoite	chr8	1145000	1235000	0.000198609	81.4685	18.7438	2.258
trophozoite	sporozoite	chr8	1175000	1245000	4.61318e-06	102.011	20.0644	2.466
trophozoite	sporozoite	chr8	1175000	1285000	0.00193197	64.1463	15.3345	2.127
trophozoite	sporozoite	chr8	1175000	1335000	0.00218776	54.1143	9.40484	2.563
trophozoite	sporozoite	chr8	1175000	1365000	0.000320627	42.4756	1.7261	3.615
trophozoite	sporozoite	chr8	1185000	1205000	2.71019e-14	484.721	175.651	2.067
trophozoite	sporozoite	chr8	1185000	1225000	1.27938e-05	173.941	49.3132	2.079
trophozoite	sporozoite	chr8	1185000	1245000	0.000356451	107.345	28.9245	2.062
trophozoite	sporozoite	chr8	1185000	1255000	0.00468813	106.371	29.5515	2.092
trophozoite	sporozoite	chr8	1185000	1315000	0.00855067	44.1364	8.06338	2.208
trophozoite	sporozoite	chr8	1195000	1355000	0.00583445	45.7866	4.10417	3.003
trophozoite	sporozoite	chr8	1205000	1265000	5.40754e-05	120.08	29.5972	2.223
trophozoite	sporozoite	chr8	1205000	1365000	0.00255859	48.2431	2.68237	3.431
trophozoite	sporozoite	chr8	1225000	1345000	0.000299916	69.2332	6.76358	3.212
trophozoite	sporozoite	chr8	1235000	1335000	0.00963829	59.5233	12.2803	2.196
trophozoite	sporozoite	chr8	1245000	1335000	4.45656e-05	100.398	11.6574	3.296
trophozoite	sporozoite	chr8	1245000	1345000	0.00188799	64.0898	6.94253	2.842
trophozoite	sporozoite	chr8	1245000	1365000	0.00737904	64.1891	12.8371	2.357
trophozoite	sporozoite	chr8	1255000	1285000	0.00194984	266.745	86.0421	2.025
trophozoite	sporozoite	chr8	1265000	1345000	0.00145211	77.6681	17.1341	2.223
trophozoite	sporozoite	chr8	1265000	1355000	4.76431e-05	82.4767	10.2469	2.954
trophozoite	sporozoite	chr8	1275000	1345000	0.00363078	94.721	26.4513	2.03
trophozoite	sporozoite	chr8	1275000	1355000	0.000242103	87.621	12.9428	2.744
trophozoite	sporozoite	chr8	1275000	1365000	0.000195434	72.732	8.00342	2.907
trophozoite	sporozoite	chr8	1285000	1345000	1.17761e-05	113.122	17.8829	2.676
trophozoite	sporozoite	chr8	1285000	1355000	0.00218776	83.0142	16.5004	2.295
trophozoite	sporozoite	chr8	1295000	1345000	0.000348337	156.25	43.1369	2.149
trophozoite	sporozoite	chr8	1295000	1355000	0.00133352	122.651	30.0466	2.242
trophozoite	sporozoite	chr8	1295000	1365000	1.0666e-05	112.675	16.8908	2.878
trophozoite	sporozoite	chr8	1305000	1315000	2.84446e-28	1112.91	451.676	2.082
trophozoite	sporozoite	chr8	1305000	1335000	0.00064121	251.313	74.9892	2.099
trophozoite	sporozoite	chr8	1305000	1345000	1.87068e-06	216.986	40.4064	2.764
trophozoite	sporozoite	chr8	1305000	1355000	0.000129718	149.409	29.7607	2.523
trophozoite	sporozoite	chr8	1305000	1365000	5.5847e-06	107.517	16.5156	2.654
trophozoite	sporozoite	chr8	1315000	1365000	2.83139e-07	162.312	36.6452	2.425
trophozoite	sporozoite	chr8	1315000	1385000	0.000325837	89.0785	16.6542	2.41
trophozoite	sporozoite	chr8	1325000	1335000	6.87068e-10	832.184	277.447	2.254
trophozoite	sporozoite	chr8	1325000	1345000	3.04789e-06	495.817	137.694	2.473
trophozoite	sporozoite	chr8	1325000	1365000	0.000413048	159.617	28.1404	2.558
trophozoite	sporozoite	chr8	1335000	1365000	6.95024e-06	252.289	73.008	2.14
trophozoite	sporozoite	chr8	1395000	1415000	4.10204e-07	532.205	180.811	2.195
trophozoite	sporozoite	chr8	1435000	1445000	5.48277e-11	1764.88	512.173	2.862
trophozoite	sporozoite	chr9	75000	135000	0.0091622	139.686	17.2557	3.209
trophozoite	sporozoite	chr9	85000	125000	8.22243e-07	177.611	33.7326	2.567
trophozoite	sporozoite	chr9	85000	185000	0.00130017	64.4651	7.93891	2.739
trophozoite	sporozoite	chr9	85000	255000	0.00129122	36.1517	1.53165	3.096
trophozoite	sporozoite	chr9	85000	335000	0.00645654	49.2205	4.40049	3.638
trophozoite	sporozoite	chr9	95000	125000	4.44631e-06	290.466	82.5319	2.23
trophozoite	sporozoite	chr9	95000	135000	0.00418794	155.507	35.8873	2.247
trophozoite	sporozoite	chr9	95000	245000	5.09331e-05	69.6186	7.67635	3.344
trophozoite	sporozoite	chr9	105000	125000	2.29087e-10	439.984	135.709	2.257
trophozoite	sporozoite	chr9	105000	165000	1.39959e-05	110.987	16.4177	2.726
trophozoite	sporozoite	chr9	105000	185000	0.000334195	80.0828	14.2101	2.467
trophozoite	sporozoite	chr9	105000	495000	0.0041783	30.9806	0	2.89
trophozoite	sporozoite	chr9	115000	185000	0.000810961	97.8663	18.7823	2.46
trophozoite	sporozoite	chr9	115000	195000	0.0011722	70.2955	9.24699	2.609
trophozoite	sporozoite	chr9	115000	235000	0.000767361	65.5894	9.92601	2.681
trophozoite	sporozoite	chr9	115000	255000	0.0013213	53.2198	7.24731	2.697
trophozoite	sporozoite	chr9	125000	195000	0.00101391	79.3503	20.0617	2.037
trophozoite	sporozoite	chr9	135000	215000	0.00159956	113.018	24.968	2.475
trophozoite	sporozoite	chr9	145000	215000	6.4121e-05	108.631	32.8791	2.001
trophozoite	sporozoite	chr9	145000	225000	1.02565e-05	97.4175	26.7014	2.115
trophozoite	sporozoite	chr9	155000	215000	7.90679e-05	96.8036	26.0563	2.01
trophozoite	sporozoite	chr9	165000	285000	0.000714496	62.4966	10.3822	2.535
trophozoite	sporozoite	chr9	175000	575000	0.00591562	36.216	1.82461	4.558
trophozoite	sporozoite	chr9	215000	475000	0.00711214	46.8809	8.68442	2.659
trophozoite	sporozoite	chr9	235000	365000	0.00774462	68.1714	18.4472	2.082
trophozoite	sporozoite	chr9	255000	275000	4.79733e-18	458.404	168.777	2.026
trophozoite	sporozoite	chr9	275000	325000	0.0030761	127.523	28.1285	2.289
trophozoite	sporozoite	chr9	285000	395000	0.00630957	59.9652	14.065	2.107
trophozoite	sporozoite	chr9	335000	355000	3.41979e-07	389.295	135.165	2.045
trophozoite	sporozoite	chr9	335000	675000	0.00801678	27.4634	0	2.401
trophozoite	sporozoite	chr9	345000	355000	1.33352e-39	1108.59	425.829	2.165
trophozoite	sporozoite	chr9	345000	425000	0.000142233	68.2149	14.6329	2.162
trophozoite	sporozoite	chr9	385000	415000	0.00134276	286.521	95.7798	2.005
trophozoite	sporozoite	chr9	385000	435000	0.00608135	140.41	39.1306	2.085
trophozoite	sporozoite	chr9	395000	435000	0.000914113	200.649	61.9569	2.039
trophozoite	sporozoite	chr9	445000	495000	9.39723e-06	141.658	38.6386	2.114
trophozoite	sporozoite	chr9	445000	535000	0.000683912	67.2602	13.911	2.241
trophozoite	sporozoite	chr9	545000	565000	1.42561e-07	279.864	88.2929	2.012
trophozoite	sporozoite	chr9	605000	625000	1.05439e-05	358.676	123.325	2.025
trophozoite	sporozoite	chr9	675000	695000	0.00011508	428.692	140.813	2.158
trophozoite	sporozoite	chr9	705000	715000	3.46737e-33	1078.33	412.659	2.161
trophozoite	sporozoite	chr9	795000	945000	0.00186209	43.876	3.7345	2.902
trophozoite	sporozoite	chr9	805000	895000	0.00022751	77.7805	19.5544	2.132
trophozoite	sporozoite	chr9	1285000	1325000	1.68267e-05	133.945	36.1527	2
trophozoite	sporozoite	chr9	1335000	1405000	0.002208	64.918	8.16218	2.429
trophozoite	sporozoite	chr9	1345000	1355000	1.67109e-20	893.572	338.772	2.106
trophozoite	sporozoite	chr9	1365000	1375000	1.60694e-19	993.82	384.239	2.117
trophozoite	sporozoite	chr9	1455000	1465000	2.74157e-13	1297.91	471.943	2.307
trophozoite	sporozoite	chr9	1455000	1485000	0.00693426	392.871	101.546	2.522
trophozoite	sporozoite	chr9	1465000	1505000	0.00629506	209.305	41.6766	2.641
trophozoite	sporozoite	chr10	35000	45000	1.84927e-05	1099.16	365.216	2.39
trophozoite	sporozoite	chr10	35000	55000	1.01625e-06	575.098	194.648	2.229
trophozoite	sporozoite	chr10	65000	175000	0.00142889	52.8673	7.16202	2.502
trophozoite	sporozoite	chr10	75000	135000	0.000100231	105.333	26.8487	2.111
trophozoite	sporozoite	chr10	85000	135000	6.98232e-05	114.815	27.1973	2.147
trophozoite	sporozoite	chr10	85000	425000	0.00893305	39.5453	0	3.208
trophozoite	sporozoite	chr10	95000	165000	3.43558e-06	101.159	14.3439	2.821
trophozoite	sporozoite	chr10	95000	185000	0.000336512	60.8858	3.82579	3.023
trophozoite	sporozoite	chr10	95000	225000	0.00341193	51.4055	4.24491	2.992
trophozoite	sporozoite	chr10	95000	305000	0.00803526	32.8845	0	2.048
trophozoite	sporozoite	chr10	95000	485000	0.00659174	34.1654	0	3.128
trophozoite	sporozoite	chr10	105000	305000	0.00425598	37.3868	0	2.188
trophozoite	sporozoite	chr10	105000	315000	0.00770903	44.6524	2.40879	3.704
trophozoite	sporozoite	chr10	135000	325000	0.00234963	48.3087	6.15691	2.923
trophozoite	sporozoite	chr10	155000	515000	0.00984011	33.4724	0	2.914
trophozoite	sporozoite	chr10	165000	175000	5.35797e-38	1039.02	402.45	2.13
trophozoite	sporozoite	chr10	235000	245000	3.03389e-58	1192.17	462.45	2.173
trophozoite	sporozoite	chr10	275000	455000	0.00749894	56.8492	7.48183	3.037
trophozoite	sporozoite	chr10	285000	295000	2.57632e-18	1053.94	427.368	2.067
trophozoite	sporozoite	chr10	285000	355000	0.00399025	78.7676	18.6677	2.093
trophozoite	sporozoite	chr10	325000	415000	0.00157036	113.932	22.1793	2.712
trophozoite	sporozoite	chr10	365000	415000	0.00500035	177.752	51.5932	2.144
trophozoite	sporozoite	chr10	485000	495000	6.32412e-32	1188.71	437.347	2.257
trophozoite	sporozoite	chr10	485000	635000	0.00255859	67.7199	14.2517	2.464
trophozoite	sporozoite	chr10	595000	605000	4.59198e-30	1036.64	398.834	2.139
trophozoite	sporozoite	chr10	635000	645000	8.07235e-18	1127.28	444.089	2.131
trophozoite	sporozoite	chr10	635000	695000	0.00399945	97.7163	25.742	2.036
trophozoite	sporozoite	chr10	785000	795000	3.19154e-15	844.972	331.172	2.041
trophozoite	sporozoite	chr10	785000	805000	1.69824e-09	530.998	189.074	2.123
trophozoite	sporozoite	chr10	785000	825000	4.72063e-05	249.593	68.3739	2.296
trophozoite	sporozoite	chr10	835000	845000	1.57761e-31	921.604	341.549	2.15
trophozoite	sporozoite	chr10	895000	915000	3.74973e-07	373.509	104.311	2.307
trophozoite	sporozoite	chr10	905000	915000	5.12861e-25	999.971	406.585	2.047
trophozoite	sporozoite	chr10	1135000	1255000	0.00571479	64.9975	15.1126	2.197
trophozoite	sporozoite	chr10	1165000	1175000	1.11173e-29	1106.89	410.447	2.218
trophozoite	sporozoite	chr10	1215000	1225000	5.52077e-25	1045.85	418.221	2.085
trophozoite	sporozoite	chr10	1215000	1235000	4.0738e-10	514.946	169.402	2.231
trophozoite	sporozoite	chr10	1315000	1325000	1.06905e-29	1071.51	433.502	2.075
trophozoite	sporozoite	chr10	1315000	1505000	0.00226464	54.8048	2.36351	4.199
trophozoite	sporozoite	chr10	1335000	1485000	0.00866962	58.7033	7.64781	2.92
trophozoite	sporozoite	chr10	1345000	1495000	0.000363078	54.7061	6.75532	2.891
trophozoite	sporozoite	chr10	1355000	1415000	0.00331894	93.4755	13.7488	2.55
trophozoite	sporozoite	chr10	1395000	1475000	0.00168267	95.8094	26.8038	2.083
trophozoite	sporozoite	chr10	1425000	1445000	4.88652e-06	428.199	154.27	2.032
trophozoite	sporozoite	chr10	1435000	1445000	6.71429e-11	711.612	260.449	2.061
trophozoite	sporozoite	chr10	1485000	1495000	2.48886e-21	1113.36	462.499	2.048
trophozoite	sporozoite	chr10	1485000	1565000	0.00456037	93.7201	23.0687	2.222
trophozoite	sporozoite	chr10	1515000	1555000	2.10863e-05	280.906	61.4055	2.715
trophozoite	sporozoite	chr10	1515000	1575000	0.0072778	131.501	0	2.604
trophozoite	sporozoite	chr10	1515000	1645000	0.000743019	97.2064	0	3.515
trophozoite	sporozoite	chr10	1535000	1545000	0.00731139	1157.71	353.429	2.555
trophozoite	sporozoite	chr10	1605000	1625000	1.37404e-05	528.423	194.718	2.071
trophozoite	sporozoite	chr10	1605000	1645000	0.00770903	318.754	85.3564	2.446
trophozoite	sporozoite	chr10	1635000	1645000	0.000206538	1110.94	395.979	2.282
trophozoite	sporozoite	chr11	25000	115000	0.00377572	102.029	14.9977	3.006
trophozoite	sporozoite	chr11	35000	55000	4.09261e-09	773.457	195.712	2.885
trophozoite	sporozoite	chr11	45000	55000	4.97737e-05	1189.8	431.601	2.28
trophozoite	sporozoite	chr11	155000	295000	0.00716143	64.1391	3.14991	3.909
trophozoite	sporozoite	chr11	165000	335000	0.00390841	43.7003	5.1995	2.769
trophozoite	sporozoite	chr11	185000	435000	0.00239332	34.7176	0	2.361
trophozoite	sporozoite	chr11	215000	225000	6.98232e-17	1451.08	532.492	2.33
trophozoite	sporozoite	chr11	225000	405000	0.00647143	62.3407	4.95785	3.8
trophozoite	sporozoite	chr11	285000	305000	5.4325e-10	375.105	131.746	2.016
trophozoite	sporozoite	chr11	285000	315000	3.0903e-05	260.521	64.5352	2.359
trophozoite	sporozoite	chr11	355000	475000	0.00579429	52.6916	10.0333	2.259
trophozoite	sporozoite	chr11	385000	395000	1.28233e-08	1053.85	366.168	2.3
trophozoite	sporozoite	chr11	475000	535000	3.50752e-05	134.299	30.8781	2.376
trophozoite	sporozoite	chr11	495000	515000	1.55955e-05	489.417	138.749	2.434
trophozoite	sporozoite	chr11	505000	515000	4.30527e-19	1169.04	421.306	2.284
trophozoite	sporozoite	chr11	885000	905000	8.45279e-12	444.203	154.51	2.093
trophozoite	sporozoite	chr11	965000	975000	1.36458e-23	1112.74	461.529	2.05
trophozoite	sporozoite	chr11	1035000	1055000	2.32809e-05	434.667	160.881	2.001
trophozoite	sporozoite	chr11	1155000	1255000	0.00347536	85.7867	16.8051	2.521
trophozoite	sporozoite	chr11	1185000	1245000	9.05733e-06	93.6082	21.7736	2.132
trophozoite	sporozoite	chr11	1215000	1235000	3.4435e-07	432.302	149.928	2.087
trophozoite	sporozoite	chr11	1235000	1325000	0.000269774	63.688	8.90904	2.545
trophozoite	sporozoite	chr11	1245000	1335000	0.000447713	66.9928	15.4198	2.135
trophozoite	sporozoite	chr11	1295000	1435000	0.00304789	61.9916	12.8841	2.378
trophozoite	sporozoite	chr11	1295000	1665000	0.00347536	28.8781	0	2.64
trophozoite	sporozoite	chr11	1305000	1445000	0.00199067	78.2454	13.5821	2.796
trophozoite	sporozoite	chr11	1305000	1655000	0.00626614	26.651	0	2.392
trophozoite	sporozoite	chr11	1345000	1365000	9.2683e-13	493.922	179.273	2.071
trophozoite	sporozoite	chr11	1395000	1425000	0.000442588	251.58	58.8565	2.412
trophozoite	sporozoite	chr11	1395000	1505000	0.00668344	58.1087	13.5932	2.091
trophozoite	sporozoite	chr11	1475000	1685000	0.0036141	47.4161	11.373	2.225
trophozoite	sporozoite	chr11	1485000	1505000	8.70964e-11	422.753	153.096	2.021
trophozoite	sporozoite	chr11	1485000	1605000	1.15611e-05	90.151	8.5222	3.676
trophozoite	sporozoite	chr11	1545000	1915000	0.00416869	62.8106	0	5.069
trophozoite	sporozoite	chr11	1545000	1965000	0.00221309	29.6674	0	2.93
trophozoite	sporozoite	chr11	1555000	1565000	1.04954e-38	1154.36	448.59	2.16
trophozoite	sporozoite	chr11	1575000	1665000	0.00219786	109.558	23.4962	2.543
trophozoite	sporozoite	chr11	1605000	1665000	0.000165577	142.185	31.4327	2.465
trophozoite	sporozoite	chr11	1605000	1945000	0.00159221	61.5309	0	4.676
trophozoite	sporozoite	chr11	1615000	1985000	0.0034435	38.5028	0	3.329
trophozoite	sporozoite	chr11	1665000	1745000	0.00833681	83.2499	22.5828	2.049
trophozoite	sporozoite	chr11	1665000	1765000	0.00552077	87.8205	18.3904	2.453
trophozoite	sporozoite	chr11	1685000	1875000	0.00753356	41.4404	9.68692	2.138
trophozoite	sporozoite	chr11	1695000	1705000	1.11173e-21	1124.81	446.762	2.118
trophozoite	sporozoite	chr11	1715000	2015000	0.0072277	43.3808	0	3.173
trophozoite	sporozoite	chr11	1735000	1755000	4.54988e-05	412.267	134.445	2.151
trophozoite	sporozoite	chr11	1745000	1915000	0.00709578	59.3489	9.23361	2.828
trophozoite	sporozoite	chr11	1745000	1975000	0.00977237	37.799	0	2.399
trophozoite	sporozoite	chr11	1755000	1895000	0.000778037	67.5411	6.89755	3.31
trophozoite	sporozoite	chr11	1765000	1915000	0.00282488	56.3248	2.81978	3.721
trophozoite	sporozoite	chr11	1775000	1875000	0.00918333	81.3832	17.6862	2.355
trophozoite	sporozoite	chr11	1775000	1885000	0.00306902	70.2243	9.12568	2.854
trophozoite	sporozoite	chr11	1785000	1965000	0.00352371	39.7199	4.58657	2.729
trophozoite	sporozoite	chr11	1795000	1875000	2.09894e-05	94.3624	26.9486	2.052
trophozoite	sporozoite	chr11	1795000	1905000	0.00105439	68.9175	15.2719	2.252
trophozoite	sporozoite	chr11	1795000	1915000	0.0088308	66.8634	18.7243	2.003
trophozoite	sporozoite	chr11	1795000	1955000	0.00517607	38.484	5.07935	2.488
trophozoite	sporozoite	chr11	1795000	1965000	0.00743019	33.2623	2.50812	2.711
trophozoite	sporozoite	chr11	1805000	1865000	7.11214e-05	120.666	34.0801	2.067
trophozoite	sporozoite	chr11	1805000	1885000	7.09578e-05	86.2937	22.1229	2.129
trophozoite	sporozoite	chr11	1805000	1895000	0.00199526	72.403	11.8695	2.528
trophozoite	sporozoite	chr11	1815000	1965000	0.00233884	40.3146	5.2802	2.489
trophozoite	sporozoite	chr11	1825000	1885000	4.1783e-05	143.967	40.8592	2.144
trophozoite	sporozoite	chr11	1825000	1895000	0.00342768	119.138	27.9008	2.364
trophozoite	sporozoite	chr11	1825000	1905000	0.000433511	89.9808	17.8485	2.444
trophozoite	sporozoite	chr11	1835000	1855000	6.05341e-11	450.272	153.219	2.129
trophozoite	sporozoite	chr11	1835000	1865000	3.9355e-06	294.983	97.775	2.026
trophozoite	sporozoite	chr11	1835000	1875000	1.2735e-07	230.562	63.4268	2.253
trophozoite	sporozoite	chr11	1835000	1915000	0.00242661	110.124	33.3863	2.046
trophozoite	sporozoite	chr11	1835000	1955000	0.000261818	67.2083	16.3021	2.169
trophozoite	sporozoite	chr11	1835000	1965000	5.90201e-05	69.7765	14.7579	2.396
trophozoite	sporozoite	chr11	1845000	1865000	4.08319e-10	452.822	153.933	2.132
trophozoite	sporozoite	chr11	1845000	1875000	1.30918e-06	293.631	91.2978	2.111
trophozoite	sporozoite	chr11	1845000	1895000	0.00187499	219.593	66.4795	2.172
trophozoite	sporozoite	chr11	1845000	1905000	0.000603949	123.601	37.2364	2.003
trophozoite	sporozoite	chr11	1845000	1955000	1.43549e-05	77.3276	18.251	2.249
trophozoite	sporozoite	chr11	1845000	1965000	4.58142e-05	76.2138	19.3116	2.184
trophozoite	sporozoite	chr11	1855000	1885000	3.06902e-07	300.311	101.616	2.005
trophozoite	sporozoite	chr11	1855000	1895000	0.000258226	229.185	64.3728	2.221
trophozoite	sporozoite	chr11	1855000	1955000	1.04472e-06	76.4463	15.6529	2.382
trophozoite	sporozoite	chr11	1855000	1965000	1.04954e-10	85.3228	9.93753	3.228
trophozoite	sporozoite	chr11	1855000	1975000	0.000484172	81.9593	15.1525	2.641
trophozoite	sporozoite	chr11	1865000	1885000	5.86138e-11	411.271	129.202	2.2
trophozoite	sporozoite	chr11	1865000	1895000	1.48252e-05	288.435	69.3204	2.462
trophozoite	sporozoite	chr11	1865000	1905000	1.29122e-08	195.503	38.0102	2.618
trophozoite	sporozoite	chr11	1865000	1935000	2.66686e-05	119.469	13.4511	3.299
trophozoite	sporozoite	chr11	1865000	1955000	3.57273e-07	75.6628	12.04	2.6
trophozoite	sporozoite	chr11	1865000	1965000	9.7949e-05	71.2968	19.0246	2.044
trophozoite	sporozoite	chr11	1865000	1975000	0.00776247	43.1463	2.33101	2.75
trophozoite	sporozoite	chr11	1865000	1985000	3.41979e-05	63.7218	3.16788	3.619
trophozoite	sporozoite	chr11	1875000	1905000	1.58489e-07	271.12	83.6854	2.088
trophozoite	sporozoite	chr11	1875000	1955000	4.21697e-09	90.5669	15.9047	2.587
trophozoite	sporozoite	chr11	1875000	1965000	9.12011e-10	88.9244	13.4632	2.82
trophozoite	sporozoite	chr11	1875000	1975000	0.00184502	62.3513	8.79785	2.582
trophozoite	sporozoite	chr11	1875000	1995000	0.00672977	41.4412	1.8001	2.856
trophozoite	sporozoite	chr11	1885000	1935000	0.00104954	116.703	26.1951	2.211
trophozoite	sporozoite	chr11	1885000	1945000	0.00395367	87.3872	19.1391	2.143
trophozoite	sporozoite	chr11	1885000	1955000	1.49279e-12	98.3962	10.5512	3.07
trophozoite	sporozoite	chr11	1895000	1965000	1.33352e-06	110.116	24.3503	2.384
trophozoite	sporozoite	chr11	1895000	2015000	0.00184077	68.8382	3.4417	3.786
trophozoite	sporozoite	chr11	1905000	1935000	0.000409261	267.968	71.9263	2.268
trophozoite	sporozoite	chr11	1905000	1965000	5.37032e-06	95.9038	22.2532	2.15
trophozoite	sporozoite	chr11	1915000	1975000	0.00161065	105.603	20.3763	2.404
trophozoite	sporozoite	chr11	2015000	2035000	5.33335e-10	684.671	213.405	2.432
trophozoite	sporozoite	chr11	2025000	2035000	4.45656e-08	2301.88	878.442	2.385
trophozoite	sporozoite	chr12	25000	55000	0.00395367	313.914	100.218	2.1
trophozoite	sporozoite	chr12	35000	55000	1.94536e-15	505.909	192.328	2.013
trophozoite	sporozoite	chr12	45000	135000	0.00557186	68.8338	4.77197	3.176
trophozoite	sporozoite	chr12	65000	125000	0.00421697	87.6037	15.6912	2.32
trophozoite	sporozoite	chr12	75000	95000	0.000429536	424.21	132.722	2.22
trophozoite	sporozoite	chr12	85000	105000	0.000104954	357.343	120.555	2.046
trophozoite	sporozoite	chr12	85000	115000	1.25314e-05	188.643	39.062	2.35
trophozoite	sporozoite	chr12	85000	135000	4.4157e-07	133.079	25.0229	2.495
trophozoite	sporozoite	chr12	85000	155000	0.000879023	105.867	30.3805	2.052
trophozoite	sporozoite	chr12	95000	125000	9.28966e-06	263.222	72.6367	2.222
trophozoite	sporozoite	chr12	95000	135000	3.7325e-07	157.679	36.8641	2.242
trophozoite	sporozoite	chr12	105000	145000	0.000672977	231.738	70.916	2.108
trophozoite	sporozoite	chr12	105000	255000	0.00542001	41.5959	2.04892	3.115
trophozoite	sporozoite	chr12	115000	135000	1.1298e-13	507.479	181.682	2.1
trophozoite	sporozoite	chr12	125000	155000	7.87046e-07	332.721	98.3457	2.233
trophozoite	sporozoite	chr12	125000	405000	0.00903649	43.8716	4.96163	3.32
trophozoite	sporozoite	chr12	135000	155000	2.35505e-18	489.603	158.199	2.237
trophozoite	sporozoite	chr12	145000	155000	2.00447e-24	965.974	370.285	2.119
trophozoite	sporozoite	chr12	165000	175000	5.39511e-39	1116.49	393.493	2.302
trophozoite	sporozoite	chr12	165000	185000	8.29851e-17	527.522	136.901	2.617
trophozoite	sporozoite	chr12	185000	345000	0.00818465	66.3943	17.071	2.219
trophozoite	sporozoite	chr12	195000	205000	1.74582e-23	1273.83	488.064	2.214
trophozoite	sporozoite	chr12	195000	275000	0.00574116	106.302	32.7709	2.011
trophozoite	sporozoite	chr12	205000	875000	0.00885116	24.5389	0	3.422
trophozoite	sporozoite	chr12	255000	325000	0.000298538	123.768	36.9965	2.071
trophozoite	sporozoite	chr12	265000	445000	0.000198153	53.1914	6.11523	3.112
trophozoite	sporozoite	chr12	305000	355000	5.64937e-05	146.359	35.1818	2.281
trophozoite	sporozoite	chr12	335000	525000	0.00368129	49.5234	8.38222	2.627
trophozoite	sporozoite	chr12	385000	415000	2.2856e-07	190.749	51.4413	2.081
trophozoite	sporozoite	chr12	455000	515000	4.70977e-05	129.114	38.8248	2.024
trophozoite	sporozoite	chr12	525000	545000	1.02802e-08	354.833	114.966	2.093
trophozoite	sporozoite	chr12	575000	675000	1.63682e-05	85.0895	11.9511	2.927
trophozoite	sporozoite	chr12	615000	685000	0.000172584	106.434	29.8563	2.081
trophozoite	sporozoite	chr12	635000	795000	0.000778037	68.0846	8.33469	3.247
trophozoite	sporozoite	chr12	665000	815000	4.83059e-05	63.9608	5.27472	3.546
trophozoite	sporozoite	chr12	685000	815000	0.00236592	54.7555	12.7682	2.131
trophozoite	sporozoite	chr12	695000	745000	8.22243e-05	158.137	41.2115	2.227
trophozoite	sporozoite	chr12	695000	765000	0.000693426	83.192	17.9616	2.217
trophozoite	sporozoite	chr12	705000	855000	0.00781628	52.4872	11.6589	2.229
trophozoite	sporozoite	chr12	705000	865000	0.00909913	36.4569	3.32063	2.671
trophozoite	sporozoite	chr12	705000	895000	7.39605e-05	56.7987	5.87219	3.387
trophozoite	sporozoite	chr12	715000	795000	4.63447e-06	108.223	21.8384	2.566
trophozoite	sporozoite	chr12	765000	775000	9.90832e-25	981.426	366.73	2.162
trophozoite	sporozoite	chr12	765000	785000	7.81628e-27	545.253	161.038	2.424
trophozoite	sporozoite	chr12	765000	795000	9.22571e-07	285.983	89.3216	2.094
trophozoite	sporozoite	chr12	765000	915000	0.00273527	66.2957	18.1507	2.113
trophozoite	sporozoite	chr12	775000	785000	9.1622e-24	1121.82	466.941	2.047
trophozoite	sporozoite	chr12	775000	905000	8.89201e-05	120.362	12.1123	4.174
trophozoite	sporozoite	chr12	775000	915000	0.00139637	86.4512	15.9482	2.791
trophozoite	sporozoite	chr12	785000	905000	0.000210863	93.9951	13.6245	3.118
trophozoite	sporozoite	chr12	805000	1065000	0.0063387	63.3695	8.59922	3.442
trophozoite	sporozoite	chr12	815000	925000	0.00187068	77.7657	20.4168	2.123
trophozoite	sporozoite	chr12	835000	845000	1.15611e-43	1510.88	466.087	2.666
trophozoite	sporozoite	chr12	835000	865000	0.000343558	256.349	80.3023	2.047
trophozoite	sporozoite	chr12	905000	915000	2.61216e-17	1231.87	486.215	2.156
trophozoite	sporozoite	chr12	995000	1055000	0.000268534	120.993	25.5957	2.406
trophozoite	sporozoite	chr12	1045000	1115000	0.000138995	85.2466	20.3663	2.134
trophozoite	sporozoite	chr12	1055000	1115000	0.000111429	101.503	26.653	2.059
trophozoite	sporozoite	chr12	1235000	1255000	4.13048e-08	355.792	121.744	2.027
trophozoite	sporozoite	chr12	1525000	1555000	2.02302e-05	261.044	67.2783	2.307
trophozoite	sporozoite	chr12	1595000	1605000	1.2388e-18	946.355	322.072	2.285
trophozoite	sporozoite	chr12	1635000	1645000	6.59174e-24	1078.58	452.372	2.024
trophozoite	sporozoite	chr12	1635000	1675000	2.22331e-08	181.885	35.5185	2.553
trophozoite	sporozoite	chr12	1635000	1785000	0.00671429	64.1703	17.0409	2.135
trophozoite	sporozoite	chr12	1665000	1795000	0.00358922	56.1579	14.6551	2.028
trophozoite	sporozoite	chr12	1675000	1745000	1.8281e-05	147.095	40.7651	2.249
trophozoite	sporozoite	chr12	1675000	2165000	0.00799834	30.0281	0	3.261
trophozoite	sporozoite	chr12	1685000	1715000	0.00161436	282.668	70.7277	2.393
trophozoite	sporozoite	chr12	1685000	1725000	2.2182e-08	254.058	54.6738	2.672
trophozoite	sporozoite	chr12	1695000	1715000	8.66962e-05	504.704	191.148	2.017
trophozoite	sporozoite	chr12	1695000	1725000	4.69894e-13	392.609	100.746	2.534
trophozoite	sporozoite	chr12	1695000	1735000	4.61318e-05	249.235	75.6843	2.147
trophozoite	sporozoite	chr12	1705000	1715000	0.00017378	933.951	369.018	2.065
trophozoite	sporozoite	chr12	1705000	1725000	3.79315e-14	672.884	135.837	3.253
trophozoite	sporozoite	chr12	1715000	1725000	5.44503e-10	1168.7	358.302	2.553
trophozoite	sporozoite	chr12	1715000	1735000	0.000377572	438.282	79.754	3.034
trophozoite	sporozoite	chr12	1725000	2195000	0.00404576	73.9657	4.93583	6.775
trophozoite	sporozoite	chr12	1735000	1745000	1.86209e-13	964.402	379.673	2.081
trophozoite	sporozoite	chr12	1775000	1795000	3.92645e-07	407.757	120.019	2.285
trophozoite	sporozoite	chr12	1775000	2085000	0.000557186	70.5386	2.8813	6.264
trophozoite	sporozoite	chr12	1775000	2115000	0.0041115	29.6743	0	2.549
trophozoite	sporozoite	chr12	1795000	2155000	0.00479733	31.8041	0	2.797
trophozoite	sporozoite	chr12	1815000	1935000	0.00990832	48.7489	6.39179	2.504
trophozoite	sporozoite	chr12	1825000	1835000	7.01455e-10	875.994	347.7	2.036
trophozoite	sporozoite	chr12	1825000	1855000	0.00382825	394.742	75.9954	3.045
trophozoite	sporozoite	chr12	1825000	2115000	0.00247742	60.1973	0	4.085
trophozoite	sporozoite	chr12	1825000	2165000	0.00229615	135.735	3.26663	11.649
trophozoite	sporozoite	chr12	1835000	1925000	0.00164059	59.1045	9.10844	2.392
trophozoite	sporozoite	chr12	1835000	2145000	0.00841395	26.4969	0	2.201
trophozoite	sporozoite	chr12	1855000	2175000	0.00635331	65.401	3.93632	5.429
trophozoite	sporozoite	chr12	1865000	1895000	2.29615e-05	214.987	65.1441	2.012
trophozoite	sporozoite	chr12	1875000	1915000	0.00136144	231.077	68.012	2.16
trophozoite	sporozoite	chr12	1885000	1925000	1.79061e-05	156.635	44.3307	2.031
trophozoite	sporozoite	chr12	1895000	2095000	0.000171396	64.8628	6.08944	3.791
trophozoite	sporozoite	chr12	1915000	2005000	0.00331894	62.999	13.4624	2.165
trophozoite	sporozoite	chr12	1915000	2155000	0.00134276	49.9122	2.25604	4.332
trophozoite	sporozoite	chr12	1935000	2155000	0.000946237	45.4105	0	2.697
trophozoite	sporozoite	chr12	1955000	2145000	0.00785236	41.9476	2.18729	3.449
trophozoite	sporozoite	chr12	1955000	2155000	0.00396278	54.1413	4.98133	3.507
trophozoite	sporozoite	chr12	1975000	2135000	0.000567545	59.7121	9.61843	2.744
trophozoite	sporozoite	chr12	1975000	2155000	7.07946e-07	67.8903	0	3.28
trophozoite	sporozoite	chr12	1995000	2005000	2.37684e-33	1235.09	435.68	2.34
trophozoite	sporozoite	chr12	2025000	2075000	8.8308e-05	175.175	49.9838	2.16
trophozoite	sporozoite	chr12	2025000	2095000	0.000322849	104.197	30.0782	2.038
trophozoite	sporozoite	chr12	2025000	2145000	0.00256448	66.5925	13.6453	2.356
trophozoite	sporozoite	chr12	2035000	2065000	1.0666e-09	263.984	80.748	2.089
trophozoite	sporozoite	chr12	2035000	2115000	1.20226e-05	81.4629	19.5905	2.165
trophozoite	sporozoite	chr12	2035000	2145000	3.80189e-05	46.9635	1.54095	3.052
trophozoite	sporozoite	chr12	2045000	2055000	4.25598e-66	1277.47	478.007	2.254
trophozoite	sporozoite	chr12	2045000	2145000	0.00300608	48.5901	7.99594	2.225
trophozoite	sporozoite	chr12	2045000	2165000	8.99498e-05	52.1611	1.84128	3.36
trophozoite	sporozoite	chr12	2055000	2145000	0.00135519	78.9754	21.5173	2.051
trophozoite	sporozoite	chr12	2055000	2155000	0.00100693	61.724	8.90973	2.551
trophozoite	sporozoite	chr12	2065000	2165000	0.000746449	74.4762	10.8749	2.736
trophozoite	sporozoite	chr12	2085000	2145000	0.00103992	81.7568	11.1836	2.468
trophozoite	sporozoite	chr12	2095000	2135000	3.58096e-08	182.846	39.3742	2.437
trophozoite	sporozoite	chr12	2095000	2145000	1.75388e-06	142.434	30.8876	2.385
trophozoite	sporozoite	chr12	2095000	2155000	4.33511e-06	109.601	17.5858	2.629
trophozoite	sporozoite	chr12	2095000	2175000	0.00756833	86.5133	14.939	2.564
trophozoite	sporozoite	chr12	2105000	2145000	9.03649e-05	168.426	48.5903	2.044
trophozoite	sporozoite	chr12	2105000	2155000	0.000909913	135.078	39.1919	2.021
trophozoite	sporozoite	chr12	2115000	2125000	4.86407e-29	978.646	377.341	2.116
trophozoite	sporozoite	chr12	2115000	2145000	2.90402e-08	278.588	77.5134	2.239
trophozoite	sporozoite	chr12	2115000	2155000	2.50611e-06	227.18	65.6852	2.177
trophozoite	sporozoite	chr12	2195000	2245000	0.00140605	274.229	93.2338	2.07
trophozoite	sporozoite	chr13	35000	55000	0.0030903	751.848	300.199	2.041
trophozoite	sporozoite	chr13	35000	75000	0.00413048	282.718	79.0367	2.322
trophozoite	sporozoite	chr13	75000	125000	0.000279254	163.893	22.6382	3.072
trophozoite	sporozoite	chr13	85000	125000	0.000111944	201.916	47.1036	2.403
trophozoite	sporozoite	chr13	85000	135000	1.12202e-05	108.049	18.5093	2.406
trophozoite	sporozoite	chr13	95000	125000	3.04789e-05	218.069	61.5815	2.099
trophozoite	sporozoite	chr13	95000	135000	3.48337e-06	126.05	25.7107	2.222
trophozoite	sporozoite	chr13	95000	155000	2.68534e-06	97.337	7.59523	3.096
trophozoite	sporozoite	chr13	95000	165000	0.00939723	58.3498	11.3793	2.049
trophozoite	sporozoite	chr13	95000	235000	0.00563638	47.2363	6.27452	2.589
trophozoite	sporozoite	chr13	95000	325000	0.000403645	40.6643	0	2.539
trophozoite	sporozoite	chr13	105000	155000	6.15177e-05	108.213	24.487	2.153
trophozoite	sporozoite	chr13	105000	165000	0.000432514	86.4928	22.0122	2.002
trophozoite	sporozoite	chr13	105000	175000	0.00102565	58.5561	8.50977	2.238
trophozoite	sporozoite	chr13	105000	185000	5.29663e-05	53.5934	3.60164	2.653
trophozoite	sporozoite	chr13	105000	215000	0.000416869	48.0526	3.72304	2.751
trophozoite	sporozoite	chr13	115000	185000	0.00273527	75.1774	11.9515	2.407
trophozoite	sporozoite	chr13	115000	195000	0.00299226	77.8056	14.0327	2.426
trophozoite	sporozoite	chr13	125000	195000	1.04713e-06	75.1557	5.35975	2.959
trophozoite	sporozoite	chr13	125000	235000	0.00671429	57.2835	10.8771	2.281
trophozoite	sporozoite	chr13	125000	285000	0.00178238	54.2188	7.50537	2.819
trophozoite	sporozoite	chr13	125000	295000	0.00568853	40.4883	2.01621	3.241
trophozoite	sporozoite	chr13	125000	305000	0.00706318	32.6262	1.65314	2.922
trophozoite	sporozoite	chr13	135000	155000	1.20504e-08	444.078	156.12	2.078
trophozoite	sporozoite	chr13	135000	195000	2.09894e-05	89.3549	22.3773	2.035
trophozoite	sporozoite	chr13	135000	255000	1.63682e-05	61.0304	5.25212	3.132
trophozoite	sporozoite	chr13	135000	265000	0.00110154	45.6894	3.73998	2.822
trophozoite	sporozoite	chr13	135000	385000	0.00367282	37.9714	3.35106	3.214
trophozoite	sporozoite	chr13	145000	305000	0.000845279	40.2617	3.77902	2.785
trophozoite	sporozoite	chr13	145000	365000	0.00630957	51.9272	12.6853	2.268
trophozoite	sporozoite	chr13	155000	385000	0.00801678	45.0011	5.44467	3.051
trophozoite	sporozoite	chr13	165000	335000	0.000325837	67.3774	9.09301	3.159
trophozoite	sporozoite	chr13	175000	285000	0.00205589	64.7754	14.5969	2.195
trophozoite	sporozoite	chr13	185000	355000	0.00138676	53.7217	7.24008	2.892
trophozoite	sporozoite	chr13	195000	325000	9.66051e-05	57.8373	7.52975	2.768
trophozoite	sporozoite	chr13	195000	405000	0.00897429	42.5006	6.96226	2.584
trophozoite	sporozoite	chr13	195000	485000	0.00608135	27.5769	1.41177	3.231
trophozoite	sporozoite	chr13	235000	325000	0.000963829	74.5389	19.8653	2.046
trophozoite	sporozoite	chr13	235000	365000	0.00285759	56.7513	13.9938	2.093
trophozoite	sporozoite	chr13	245000	275000	0.00225944	315.283	108.033	2.003
trophozoite	sporozoite	chr13	255000	545000	0.0022182	25.2219	0	2.036
trophozoite	sporozoite	chr13	315000	405000	0.0006223	65.2634	12.392	2.299
trophozoite	sporozoite	chr13	325000	405000	0.00168267	69.5075	15.9396	2.114
trophozoite	sporozoite	chr13	385000	495000	0.00423643	45.6214	5.89343	2.384
trophozoite	sporozoite	chr13	465000	485000	8.74984e-06	330.387	108.322	2.047
trophozoite	sporozoite	chr13	485000	615000	0.00472063	45.3563	4.11452	2.748
trophozoite	sporozoite	chr13	505000	675000	0.00477529	52.8044	12.3212	2.238
trophozoite	sporozoite	chr13	535000	625000	0.000594292	69.8417	18.2492	2.033
trophozoite	sporozoite	chr13	535000	635000	1.02802e-05	69.5061	8.75058	2.809
trophozoite	sporozoite	chr13	655000	715000	0.00647143	136.024	40.7625	2.05
trophozoite	sporozoite	chr13	665000	685000	5.78096e-05	376.973	125.614	2.084
trophozoite	sporozoite	chr13	715000	765000	2.23357e-06	134.463	31.2023	2.269
trophozoite	sporozoite	chr13	725000	785000	0.000321366	92.3783	23.2934	2.047
trophozoite	sporozoite	chr13	755000	885000	0.000877001	60.5109	13.2653	2.259
trophozoite	sporozoite	chr13	785000	915000	0.00120504	64.0595	10.1071	2.674
trophozoite	sporozoite	chr13	795000	845000	0.00214289	157.969	47.8537	2.039
trophozoite	sporozoite	chr13	845000	905000	0.0088308	118.457	33.4604	2.058
trophozoite	sporozoite	chr13	855000	875000	3.3037e-16	526.216	157.438	2.387
trophozoite	sporozoite	chr13	855000	905000	3.36512e-05	130.442	36.3009	2.05
trophozoite	sporozoite	chr13	865000	875000	7.97995e-40	1088.48	366.419	2.364
trophozoite	sporozoite	chr13	925000	945000	4.14954e-12	422.905	148.136	2.065
trophozoite	sporozoite	chr13	935000	965000	0.000233884	351.93	112.404	2.14
trophozoite	sporozoite	chr13	955000	965000	1.90546e-16	1078.68	433.581	2.087
trophozoite	sporozoite	chr13	1145000	1155000	4.74242e-22	945.772	385.698	2.025
trophozoite	sporozoite	chr13	1185000	1195000	2.66686e-42	1327.11	457.629	2.406
trophozoite	sporozoite	chr13	1285000	1295000	9.95405e-16	1190.52	516.262	2.002
trophozoite	sporozoite	chr13	1315000	1325000	1.41579e-23	1208.25	500.76	2.074
trophozoite	sporozoite	chr13	1405000	1465000	5.29663e-05	125.555	37.2338	2.029
trophozoite	sporozoite	chr13	1405000	1475000	0.000469894	90.2345	20.8459	2.203
trophozoite	sporozoite	chr13	1415000	1475000	8.27942e-05	134.612	33.5276	2.276
trophozoite	sporozoite	chr13	1415000	1485000	0.000591562	105.649	30.796	2.033
trophozoite	sporozoite	chr13	1425000	1455000	4.3451e-07	413.187	141.485	2.086
trophozoite	sporozoite	chr13	1425000	1465000	2.95801e-12	275.115	50.7408	2.985
trophozoite	sporozoite	chr13	1425000	1475000	6.05341e-05	172.782	43.5955	2.317
trophozoite	sporozoite	chr13	1485000	1515000	5.88844e-07	206.681	55.9347	2.12
trophozoite	sporozoite	chr13	1525000	1535000	7.99834e-21	1259.12	498.551	2.158
trophozoite	sporozoite	chr13	1625000	2085000	0.00792501	42.9118	0	4.229
trophozoite	sporozoite	chr13	1635000	1645000	9.14113e-24	1325.21	439.974	2.472
trophozoite	sporozoite	chr13	1655000	1665000	1.60694e-34	1155.7	410.444	2.303
trophozoite	sporozoite	chr13	1785000	1865000	2.47742e-05	73.3831	13.337	2.369
trophozoite	sporozoite	chr13	1855000	1875000	4.61318e-13	459.295	159.859	2.105
trophozoite	sporozoite	chr13	1855000	1985000	0.00576766	47.0029	10.8566	2.049
trophozoite	sporozoite	chr13	1895000	2025000	0.00656145	52.9955	9.01687	2.421
trophozoite	sporozoite	chr13	1895000	2235000	0.00399945	30.133	0	2.579
trophozoite	sporozoite	chr13	1925000	2135000	0.000295801	51.2617	4.58051	3.503
trophozoite	sporozoite	chr13	1965000	2035000	0.000506991	92.2872	22.5817	2.157
trophozoite	sporozoite	chr13	1975000	2235000	0.00972747	37.2447	4.69773	2.884
trophozoite	sporozoite	chr13	2025000	2075000	2.04174e-08	134.85	25.6875	2.492
trophozoite	sporozoite	chr13	2055000	2175000	0.00881049	74.7614	17.357	2.282
trophozoite	sporozoite	chr13	2105000	2145000	1.09144e-06	183.484	51.2887	2.122
trophozoite	sporozoite	chr13	2145000	2375000	0.00677642	64.3699	12.1098	2.809
trophozoite	sporozoite	chr13	2175000	2295000	0.0021677	79.1702	19.634	2.231
trophozoite	sporozoite	chr13	2215000	2225000	7.4131e-36	1200.22	457.67	2.203
trophozoite	sporozoite	chr13	2215000	2245000	0.00574116	242.201	73.9614	2.055
trophozoite	sporozoite	chr13	2215000	2555000	0.00841395	38.935	4.58776	3.413
trophozoite	sporozoite	chr13	2235000	2365000	0.00115345	74.6178	18.3097	2.249
trophozoite	sporozoite	chr13	2245000	2265000	2.26464e-09	581.775	219.281	2.066
trophozoite	sporozoite	chr13	2355000	2425000	0.00094189	110.947	31.2785	2.095
trophozoite	sporozoite	chr13	2375000	2405000	0.000244343	283.144	93.4595	2.017
trophozoite	sporozoite	chr13	2375000	2415000	0.000508159	192.421	48.2473	2.281
trophozoite	sporozoite	chr13	2385000	2405000	7.94328e-11	436.79	141.774	2.182
trophozoite	sporozoite	chr13	2385000	2445000	0.000343558	134.907	38.505	2.107
trophozoite	sporozoite	chr13	2385000	2465000	0.000114551	97.0755	17.2076	2.639
trophozoite	sporozoite	chr13	2415000	2465000	0.00215774	174.322	49.3481	2.169
trophozoite	sporozoite	chr13	2415000	2505000	0.00110917	74.2567	12.8735	2.495
trophozoite	sporozoite	chr13	2435000	2825000	0.00666807	23.1223	0	2.303
trophozoite	sporozoite	chr13	2445000	2575000	0.00885116	56.4562	13.4686	2.125
trophozoite	sporozoite	chr13	2445000	2825000	0.00191426	37.1885	0	3.295
trophozoite	sporozoite	chr13	2455000	2505000	0.00135831	149.869	44.3061	2.046
trophozoite	sporozoite	chr13	2465000	2485000	1.58855e-07	442.36	163.644	2.008
trophozoite	sporozoite	chr13	2475000	2545000	6.30957e-06	125.938	34.9707	2.173
trophozoite	sporozoite	chr13	2485000	2535000	1.63682e-05	150.011	43.0455	2.082
trophozoite	sporozoite	chr13	2495000	2625000	0.00864968	62.4043	16.9454	2.037
trophozoite	sporozoite	chr13	2515000	2605000	0.00108893	85.9657	22.2775	2.151
trophozoite	sporozoite	chr13	2525000	2645000	0.00316228	54.978	11.9329	2.165
trophozoite	sporozoite	chr13	2575000	2645000	4.4978e-07	108.783	27.7769	2.203
trophozoite	sporozoite	chr13	2575000	2735000	0.00238232	62.7349	15.8859	2.21
trophozoite	sporozoite	chr13	2605000	2625000	9.54993e-10	417.183	128.751	2.231
trophozoite	sporozoite	chr13	2605000	2715000	0.00623735	53.7653	11.2452	2.147
trophozoite	sporozoite	chr13	2605000	2825000	0.00117761	37.7975	1.55106	3.574
trophozoite	sporozoite	chr13	2655000	2765000	0.00669885	61.0283	15.8837	2.012
trophozoite	sporozoite	chr13	2655000	2815000	0.00255859	45.4714	6.58053	2.585
trophozoite	sporozoite	chr13	2665000	2775000	0.00567545	54.7814	4.93897	2.846
trophozoite	sporozoite	chr13	2665000	2835000	0.00648634	40.579	0	2.1
trophozoite	sporozoite	chr13	2675000	2685000	4.48745e-10	987.06	394.7	2.066
trophozoite	sporozoite	chr13	2685000	2705000	5.35797e-09	477.118	175.7	2.039
trophozoite	sporozoite	chr13	2685000	2825000	0.00583445	44.4224	5.10712	2.633
trophozoite	sporozoite	chr13	2695000	2705000	9.57194e-34	1288.75	508.522	2.17
trophozoite	sporozoite	chr13	2695000	2815000	0.00583445	49.862	11.0439	2.084
trophozoite	sporozoite	chr13	2705000	2815000	0.0086896	57.2806	13.0933	2.105
trophozoite	sporozoite	chr13	2725000	2775000	0.00753356	187.84	54.733	2.163
trophozoite	sporozoite	chr13	2755000	2775000	3.35738e-12	512.501	160.394	2.305
trophozoite	sporozoite	chr13	2755000	2825000	0.000903649	83.3127	20.1155	2.109
trophozoite	sporozoite	chr13	2765000	2825000	0.000549541	123.262	36.1889	2.032
trophozoite	sporozoite	chr13	2785000	2825000	3.28852e-07	241.876	36.0217	3.202
trophozoite	sporozoite	chr13	2785000	2855000	0.00521195	96.6505	0	2.295
trophozoite	sporozoite	chr13	2815000	2825000	1.96336e-49	1279.81	518.55	2.126
trophozoite	sporozoite	chr13	2875000	2895000	0.00109396	926.333	285.89	2.562
trophozoite	sporozoite	chr13	2885000	2895000	0.000214783	1560.18	700.422	2.01
trophozoite	sporozoite	chr14	5000	15000	0.0036141	1051.42	306.486	2.58
trophozoite	sporozoite	chr14	45000	125000	0.00648634	64.1386	14.2478	2.09
trophozoite	sporozoite	chr14	55000	105000	2.18776e-05	86.8732	9.14101	2.527
trophozoite	sporozoite	chr14	55000	115000	0.000837529	68.7833	12.1963	2.131
trophozoite	sporozoite	chr14	55000	155000	0.00494311	69.1673	11.1389	2.56
trophozoite	sporozoite	chr14	55000	165000	0.005188	67.0169	8.46094	2.829
trophozoite	sporozoite	chr14	55000	175000	0.000792501	71.7439	7.79495	3.151
trophozoite	sporozoite	chr14	55000	185000	0.00304089	58.8035	8.34516	2.7
trophozoite	sporozoite	chr14	75000	255000	0.000221309	43.6086	0	2.3
trophozoite	sporozoite	chr14	85000	165000	0.0042462	79.6352	19.7609	2.119
trophozoite	sporozoite	chr14	85000	205000	0.00843335	63.6655	15.4177	2.14
trophozoite	sporozoite	chr14	85000	505000	0.00676083	32.2389	0	3.134
trophozoite	sporozoite	chr14	105000	195000	0.000308319	81.4372	20.4783	2.157
trophozoite	sporozoite	chr14	105000	205000	0.000138995	67.6668	10.3335	2.592
trophozoite	sporozoite	chr14	105000	285000	0.00015417	56.0707	4.06596	3.694
trophozoite	sporozoite	chr14	115000	195000	4.69894e-05	82.2439	19.7332	2.173
trophozoite	sporozoite	chr14	125000	165000	0.000178238	176.359	47.3222	2.15
trophozoite	sporozoite	chr14	135000	245000	0.00642688	79.6246	16.9491	2.395
trophozoite	sporozoite	chr14	145000	215000	0.00110917	83.0081	20.7297	2.074
trophozoite	sporozoite	chr14	165000	215000	0.000242661	107.927	26.5975	2.071
trophozoite	sporozoite	chr14	165000	225000	0.000131522	117.876	34.3606	2.02
trophozoite	sporozoite	chr14	175000	225000	1.3122e-05	140.128	41.1528	2.024
trophozoite	sporozoite	chr14	175000	235000	4.45656e-05	124.674	32.5359	2.177
trophozoite	sporozoite	chr14	175000	315000	0.00402717	71.837	15.0386	2.472
trophozoite	sporozoite	chr14	175000	325000	0.0041783	47.655	8.16312	2.422
trophozoite	sporozoite	chr14	205000	275000	1.64816e-05	108.445	29.6839	2.119
trophozoite	sporozoite	chr14	205000	365000	0.00362243	58.9721	9.56701	2.723
trophozoite	sporozoite	chr14	215000	225000	2.38232e-42	1205.78	497.885	2.08
trophozoite	sporozoite	chr14	285000	395000	0.00138038	75.3149	10.0533	2.907
trophozoite	sporozoite	chr14	305000	395000	0.0039355	96.5125	28.0865	2.066
trophozoite	sporozoite	chr14	325000	345000	1.1749e-19	531.034	175.632	2.235
trophozoite	sporozoite	chr14	365000	445000	0.00339625	110.35	31.9621	2.105
trophozoite	sporozoite	chr14	365000	575000	0.00119124	47.5518	0	2.718
trophozoite	sporozoite	chr14	445000	545000	0.000928966	98.3559	17.9274	2.727
trophozoite	sporozoite	chr14	525000	555000	0.0055847	295.771	84.9403	2.223
trophozoite	sporozoite	chr14	535000	545000	7.21107e-13	879.048	357.805	2.003
trophozoite	sporozoite	chr14	575000	585000	1.46555e-32	1159.53	475.778	2.078
trophozoite	sporozoite	chr14	575000	595000	1.60694e-06	445.281	143.388	2.202
trophozoite	sporozoite	chr14	575000	685000	0.00704693	69.7224	18.8388	2.037
trophozoite	sporozoite	chr14	595000	855000	0.00881049	60.769	7.60884	3.527
trophozoite	sporozoite	chr14	655000	725000	7.56833e-07	101.706	26.988	2.122
trophozoite	sporozoite	chr14	665000	725000	1.57036e-06	140.36	38.477	2.176
trophozoite	sporozoite	chr14	695000	735000	6.56145e-08	206.637	61.007	2.108
trophozoite	sporozoite	chr14	795000	855000	0.000156675	162.246	37.521	2.488
trophozoite	sporozoite	chr14	805000	865000	1.02802e-07	112.377	22.3998	2.418
trophozoite	sporozoite	chr14	825000	855000	0.00448745	327.283	95.8002	2.241
trophozoite	sporozoite	chr14	835000	855000	1.6293e-05	401.1	127.032	2.178
trophozoite	sporozoite	chr14	1155000	1225000	0.000857038	84.9406	18.5704	2.219
trophozoite	sporozoite	chr14	1365000	1445000	0.0016788	62.4252	12.1803	2.179
trophozoite	sporozoite	chr14	1375000	1395000	5.03501e-11	395.735	125.569	2.169
trophozoite	sporozoite	chr14	1395000	1525000	0.0097499	46.0726	8.70216	2.213
trophozoite	sporozoite	chr14	1455000	1475000	1.93642e-11	462.526	138.662	2.322
trophozoite	sporozoite	chr14	1575000	1845000	8.24138e-05	159.625	5.09367	10.188
trophozoite	sporozoite	chr14	1585000	1605000	2.06063e-09	424.596	154.017	2.02
trophozoite	sporozoite	chr14	1595000	1605000	4.36516e-29	939.61	383.406	2.022
trophozoite	sporozoite	chr14	1605000	1765000	0.00105439	39.0641	1.68591	3.147
trophozoite	sporozoite	chr14	1625000	1665000	0.000159221	181.256	49.4351	2.145
trophozoite	sporozoite	chr14	1685000	1895000	0.0047863	63.7823	16.8347	2.252
trophozoite	sporozoite	chr14	1705000	1765000	2.28034e-07	141.664	33.1412	2.388
trophozoite	sporozoite	chr14	1725000	1825000	4.81948e-05	97.9945	23.1554	2.363
trophozoite	sporozoite	chr14	1725000	1835000	0.000831764	75.4771	18.314	2.202
trophozoite	sporozoite	chr14	1765000	1835000	3.92645e-05	100.84	26.5717	2.126
trophozoite	sporozoite	chr14	1785000	1845000	0.00895365	120.482	21.4376	2.604
trophozoite	sporozoite	chr14	1785000	1855000	0.000599791	73.1323	17.7023	2.029
trophozoite	sporozoite	chr14	1785000	1865000	0.000178649	79.0042	19.1289	2.139
trophozoite	sporozoite	chr14	1785000	1885000	3.40408e-05	61.3001	4.71896	3.032
trophozoite	sporozoite	chr14	1785000	2005000	0.00305492	41.4762	1.86733	3.731
trophozoite	sporozoite	chr14	1795000	1825000	9.50605e-07	351.372	121.084	2.029
trophozoite	sporozoite	chr14	1795000	1835000	2.14289e-07	257.392	67.2613	2.382
trophozoite	sporozoite	chr14	1795000	1885000	0.00103514	64.9844	11.1237	2.39
trophozoite	sporozoite	chr14	1805000	1825000	1.76198e-19	561.693	177.386	2.33
trophozoite	sporozoite	chr14	1805000	1835000	6.19441e-05	233.83	72.1257	2.028
trophozoite	sporozoite	chr14	1845000	2035000	0.000293089	85.0375	0	4.13
trophozoite	sporozoite	chr14	1975000	2005000	0.00142561	205.6	60.4931	2.025
trophozoite	sporozoite	chr14	1985000	2005000	4.00867e-07	310.734	90.7043	2.151
trophozoite	sporozoite	chr14	2005000	2025000	0.000322849	327.878	94.2415	2.198
trophozoite	sporozoite	chr14	2055000	2155000	0.000822243	60.027	9.94496	2.402
trophozoite	sporozoite	chr14	2105000	2115000	1.8197e-30	1000.55	419.285	2.004
trophozoite	sporozoite	chr14	2135000	2305000	0.00693426	46.7672	10.1114	2.246
trophozoite	sporozoite	chr14	2185000	2325000	0.0061235	41.2552	5.01498	2.509
trophozoite	sporozoite	chr14	2185000	2465000	0.00630957	35.4799	1.78474	3.702
trophozoite	sporozoite	chr14	2235000	2255000	0.00247172	371.976	120.937	2.11
trophozoite	sporozoite	chr14	2275000	2395000	0.000377572	62.547	11.6525	2.414
trophozoite	sporozoite	chr14	2295000	2355000	0.000685488	122.007	34.3512	2.076
trophozoite	sporozoite	chr14	2305000	2325000	7.58578e-13	461.816	158.832	2.124
trophozoite	sporozoite	chr14	2355000	2575000	0.00903649	37.1331	3.42287	3.007
trophozoite	sporozoite	chr14	2375000	2455000	8.55067e-05	105.71	25.2791	2.329
trophozoite	sporozoite	chr14	2395000	2585000	0.00635331	57.0981	10.1333	2.694
trophozoite	sporozoite	chr14	2405000	2705000	0.00375837	31.1869	0	2.439
trophozoite	sporozoite	chr14	2435000	2805000	0.00340408	63.8491	7.71062	4.316
trophozoite	sporozoite	chr14	2475000	2575000	0.00512861	68.311	12.1139	2.45
trophozoite	sporozoite	chr14	2475000	2845000	0.00339625	66.9057	7.56872	4.543
trophozoite	sporozoite	chr14	2485000	2565000	0.00688652	118.241	28.6778	2.376
trophozoite	sporozoite	chr14	2485000	2645000	0.00944061	65.6853	13.3639	2.523
trophozoite	sporozoite	chr14	2495000	2515000	1.1246e-06	371.991	130.808	2.011
trophozoite	sporozoite	chr14	2495000	2565000	0.00597035	113.679	33.0995	2.067
trophozoite	sporozoite	chr14	2495000	2675000	0.00353183	44.9507	5.49335	2.831
trophozoite	sporozoite	chr14	2505000	2545000	6.85488e-07	254.293	56.0127	2.636
trophozoite	sporozoite	chr14	2505000	2715000	0.00563638	42.3789	2.20174	3.617
trophozoite	sporozoite	chr14	2515000	2725000	0.00370681	60.8117	9.47455	2.998
trophozoite	sporozoite	chr14	2555000	2565000	9.07821e-18	968.674	382.381	2.078
trophozoite	sporozoite	chr14	2585000	2725000	0.000358096	78.6631	10.187	3.219
trophozoite	sporozoite	chr14	2595000	2625000	7.21107e-05	290.288	92.2614	2.077
trophozoite	sporozoite	chr14	2595000	2685000	0.00161436	77.5267	10.2367	2.816
trophozoite	sporozoite	chr14	2595000	2695000	0.0035156	75.9548	15.1291	2.409
trophozoite	sporozoite	chr14	2615000	2705000	0.000303389	87.4923	24.0076	2.093
trophozoite	sporozoite	chr14	2635000	2715000	0.00072277	101.951	23.2221	2.368
trophozoite	sporozoite	chr14	2645000	2675000	1.52055e-08	247.921	61.8305	2.32
trophozoite	sporozoite	chr14	2655000	2665000	3.16228e-26	859.935	347.998	2.004
trophozoite	sporozoite	chr14	2655000	3055000	0.00866962	24.8477	0	2.471
trophozoite	sporozoite	chr14	2665000	2715000	0.000155955	153.743	36.329	2.333
trophozoite	sporozoite	chr14	2675000	2795000	0.00276058	56.009	10.9123	2.283
trophozoite	sporozoite	chr14	2685000	2705000	1.56315e-07	458.489	162.424	2.079
trophozoite	sporozoite	chr14	2695000	2705000	9.24698e-22	1007.14	421.894	2.006
trophozoite	sporozoite	chr14	2705000	3055000	0.002208	45.1288	2.0882	4.944
trophozoite	sporozoite	chr14	2715000	2955000	0.00530884	68.5059	7.97929	3.725
trophozoite	sporozoite	chr14	2725000	2735000	1.04713e-23	835.909	317.423	2.079
trophozoite	sporozoite	chr14	2725000	2755000	0.000280543	210.551	62.2751	2.03
trophozoite	sporozoite	chr14	2755000	2765000	1.01158e-30	1319.88	514.187	2.198
trophozoite	sporozoite	chr14	2785000	2795000	3.1989e-62	1331.24	431.334	2.518
trophozoite	sporozoite	chr14	2795000	3035000	0.00220293	39.4159	1.72544	3.765
trophozoite	sporozoite	chr14	2805000	2825000	0.000864968	324.058	104.015	2.063
trophozoite	sporozoite	chr14	2835000	2905000	0.000156315	119.78	16.1204	3.082
trophozoite	sporozoite	chr14	2845000	2915000	0.0018239	131.087	29.1642	2.494
trophozoite	sporozoite	chr14	2845000	2965000	0.000545758	79.545	10.0551	3.11
trophozoite	sporozoite	chr14	2845000	3055000	0.0030903	45.7811	2.09289	3.88
trophozoite	sporozoite	chr14	2855000	2865000	1.64437e-29	1093.53	433.196	2.113
trophozoite	sporozoite	chr14	2855000	2885000	0.000765597	285.357	84.0542	2.172
trophozoite	sporozoite	chr14	2855000	2895000	4.62381e-05	221.865	69.974	2.051
trophozoite	sporozoite	chr14	2905000	2955000	0.0049204	89.555	18.9191	2.085
trophozoite	sporozoite	chr14	2905000	3065000	0.000961612	93.7936	10.071	3.918
trophozoite	sporozoite	chr14	2905000	3165000	0.00425598	47.4418	0	3.101
trophozoite	sporozoite	chr14	2915000	2935000	1.98153e-09	464.208	167.505	2.058
trophozoite	sporozoite	chr14	2915000	2945000	0.000603949	291.582	94.8367	2.047
trophozoite	sporozoite	chr14	2915000	2975000	8.41395e-06	186.056	25.9095	3.406
trophozoite	sporozoite	chr14	2915000	3035000	0.000460257	64.1637	5.94447	3.146
trophozoite	sporozoite	chr14	2915000	3235000	0.00287078	58.4112	0	4.274
trophozoite	sporozoite	chr14	2925000	3045000	0.00571479	57.4035	14.097	2.068
trophozoite	sporozoite	chr14	2965000	2985000	9.93116e-05	355.886	119.471	2.051
trophozoite	sporozoite	chr14	2965000	3045000	0.000223872	109.152	26.9311	2.307
trophozoite	sporozoite	chr14	2965000	3055000	0.00364754	97.7179	27.9198	2.094
trophozoite	sporozoite	chr14	2975000	3015000	1.38995e-06	171.712	43.1366	2.213
trophozoite	sporozoite	chr14	2985000	3055000	4.00867e-06	123.873	20.3457	2.862
trophozoite	sporozoite	chr14	2985000	3075000	0.000289068	88.3444	18.2488	2.44
trophozoite	sporozoite	chr14	2985000	3115000	0.00226464	77.1267	13.4726	2.72
trophozoite	sporozoite	chr14	2995000	3005000	1.45211e-24	801.139	310.275	2.037
trophozoite	sporozoite	chr14	2995000	3055000	2.40436e-05	140.406	41.0443	2.095
trophozoite	sporozoite	chr14	2995000	3135000	0.000337287	55.3893	3.76042	3.358
trophozoite	sporozoite	chr14	3005000	3025000	0.000191426	398.433	137.101	2.066
trophozoite	sporozoite	chr14	3005000	3035000	1.02094e-05	298.196	92.5028	2.12
trophozoite	sporozoite	chr14	3005000	3045000	1.34276e-05	229.607	69.3606	2.122
trophozoite	sporozoite	chr14	3005000	3055000	0.000183654	203.666	64.1525	2.088
trophozoite	sporozoite	chr14	3015000	3035000	2.03704e-14	440.842	156.551	2.062
trophozoite	sporozoite	chr14	3015000	3045000	8.14704e-11	310.852	98.2181	2.111
trophozoite	sporozoite	chr14	3015000	3055000	1.25026e-08	238.916	70.197	2.177
trophozoite	sporozoite	chr14	3025000	3045000	2.2751e-12	516.484	170.294	2.228
trophozoite	sporozoite	chr14	3025000	3055000	0.000841395	346.203	113.982	2.09
trophozoite	sporozoite	chr14	3025000	3125000	0.00263633	94.4157	19.8943	2.496
trophozoite	sporozoite	chr14	3025000	3155000	9.12011e-06	64.719	3.45264	3.736
trophozoite	sporozoite	chr14	3035000	3145000	0.00472063	60.3866	14.6579	2.077
trophozoite	sporozoite	chr14	3035000	3155000	0.00317687	40.2794	4.19314	2.444
trophozoite	sporozoite	chr14	3055000	3135000	0.000796159	90.0474	18.3686	2.413
trophozoite	sporozoite	chr14	3065000	3135000	0.000278612	165.646	26.179	3.218
trophozoite	sporozoite	chr14	3075000	3115000	0.00041115	216.508	64.1986	2.122
trophozoite	sporozoite	chr14	3075000	3125000	0.00018197	170.982	45.7238	2.234
trophozoite	sporozoite	chr14	3085000	3135000	2.11349e-06	144.175	28.5825	2.5
trophozoite	sporozoite	chr14	3095000	3125000	1.74582e-06	250.436	78.4924	2.037
trophozoite	sporozoite	chr14	3095000	3135000	1.49968e-05	172.535	47.2021	2.116
trophozoite	sporozoite	chr14	3115000	3235000	0.00105682	96.6369	12.8547	3.281
trophozoite	sporozoite	chr14	3125000	3175000	0.0018578	103.176	22.7688	2.144
trophozoite	sporozoite	chr14	3125000	3195000	4.63447e-05	119.291	11.5513	3.474
trophozoite	sporozoite	chr14	3135000	3165000	0.00736207	245.072	77.8198	2.012
trophozoite	sporozoite	chr14	3135000	3185000	0.00133045	180.695	34.3974	2.737
trophozoite	sporozoite	chr14	3135000	3235000	7.8886e-05	95.6698	5.6815	4.116
trophozoite	sporozoite	chr14	3135000	3275000	0.0097051	80.2767	0	3.153
trophozoite	sporozoite	chr14	3165000	3225000	0.00651628	187.93	58.457	2.126
trophozoite	sporozoite	chr14	3175000	3245000	0.00889201	180.64	59.3631	2.077
trophozoite	schizont	chr1	105000	395000	0.00977237	30.3092	0	2.334
trophozoite	schizont	chr6	1115000	1165000	0.000190108	210.707	79.3687	2.051
trophozoite	schizont	chr14	1975000	2055000	0.00625173	108.062	31.7041	2.388
trophozoite	HP1_tagged	chr1	35000	55000	1.12202e-05	599.713	176.65	2.075
trophozoite	HP1_tagged	chr1	35000	95000	7.24436e-08	235.763	53.2848	2.546
trophozoite	HP1_tagged	chr1	35000	565000	0.000159956	66.9596	0	6.911
trophozoite	HP1_tagged	chr1	35000	615000	7.06318e-11	200.201	18.783	7.965
trophozoite	HP1_tagged	chr1	95000	555000	0.00682339	59.891	5.84555	4.986
trophozoite	HP1_tagged	chr1	95000	615000	6.87068e-05	62.6747	0	6.421
trophozoite	HP1_tagged	chr1	115000	535000	0.00314051	35.9887	5.85344	3.103
trophozoite	HP1_tagged	chr1	125000	345000	0.0022856	35.8825	0	2.246
trophozoite	HP1_tagged	chr1	135000	435000	0.00968278	30.7519	0	2.412
trophozoite	HP1_tagged	chr1	525000	565000	2.98538e-09	274.834	62.3134	2.351
trophozoite	HP1_tagged	chr1	525000	595000	0.00094189	190.203	49.2948	2.315
trophozoite	HP1_tagged	chr1	555000	595000	0.000195434	323.098	90.4281	2.087
trophozoite	HP1_tagged	chr1	555000	615000	5.29663e-05	196.299	55.6353	2.108
trophozoite	HP1_tagged	chr1	565000	595000	1.87068e-10	472.205	60.1129	3.618
trophozoite	HP1_tagged	chr1	575000	615000	2.31739e-12	580.902	92.2258	3.491
trophozoite	HP1_tagged	chr2	25000	875000	0.00952796	73.5739	11.0882	5.224
trophozoite	HP1_tagged	chr2	35000	65000	0.000195884	450.364	120.174	2.177
trophozoite	HP1_tagged	chr2	75000	95000	1.03039e-05	368.137	60.5303	2.664
trophozoite	HP1_tagged	chr2	125000	195000	0.00630957	93.4034	16.8645	2.382
trophozoite	HP1_tagged	chr2	135000	235000	0.00319154	53.9834	12.1253	2.004
trophozoite	HP1_tagged	chr2	255000	745000	0.00785236	34.8855	2.35153	4.482
trophozoite	HP1_tagged	chr2	335000	405000	4.61318e-06	111.78	24.811	2.27
trophozoite	HP1_tagged	chr2	355000	405000	0.00155955	145.884	27.4628	2.395
trophozoite	HP1_tagged	chr2	365000	715000	0.00638263	32.6056	4.74645	2.909
trophozoite	HP1_tagged	chr2	485000	745000	0.00261818	29.4473	0	2.135
trophozoite	HP1_tagged	chr2	515000	745000	0.00824138	34.6215	0	2.243
trophozoite	HP1_tagged	chr2	835000	855000	3.76704e-05	472.589	118.308	2.234
trophozoite	HP1_tagged	chr2	855000	875000	1.15345e-06	544.721	132.533	2.339
trophozoite	HP1_tagged	chr2	865000	895000	2.06538e-07	576.672	125.492	2.63
trophozoite	HP1_tagged	chr2	875000	895000	7.58578e-06	609.82	171.468	2.152
trophozoite	HP1_tagged	chr3	45000	115000	3.43558e-05	136.316	38.3691	2.063
trophozoite	HP1_tagged	chr3	45000	135000	0.00508159	137.09	15.2327	3.706
trophozoite	HP1_tagged	chr3	75000	1035000	2.95801e-05	73.5736	3.11547	11.354
trophozoite	HP1_tagged	chr3	155000	255000	0.00731139	70.9868	17.8394	2.044
trophozoite	HP1_tagged	chr3	175000	395000	6.45654e-05	40.3226	7.28012	2.411
trophozoite	HP1_tagged	chr3	295000	385000	0.00497737	88.2496	23.6766	2.044
trophozoite	HP1_tagged	chr3	455000	795000	0.00483059	31.3749	7.42123	2.28
trophozoite	HP1_tagged	chr3	545000	665000	0.000107152	73.9234	18.3768	2.13
trophozoite	HP1_tagged	chr3	685000	975000	0.00246604	38.0555	7.41122	2.488
trophozoite	HP1_tagged	chr3	715000	995000	0.0094189	42.52	4.76066	3.244
trophozoite	HP1_tagged	chr3	765000	835000	0.000479733	124.405	34.0679	2.062
trophozoite	HP1_tagged	chr4	35000	115000	0.000448745	136.159	27.9238	2.59
trophozoite	HP1_tagged	chr4	35000	125000	0.00165196	104.691	22.5538	2.413
trophozoite	HP1_tagged	chr4	35000	145000	0.00216272	86.7456	22.6055	2.119
trophozoite	HP1_tagged	chr4	35000	1175000	0.00032434	98.9938	5.55698	12.777
trophozoite	HP1_tagged	chr4	45000	115000	6.88652e-06	214.193	42.2336	2.854
trophozoite	HP1_tagged	chr4	45000	1125000	0.00321366	43.7385	2.7023	7.991
trophozoite	HP1_tagged	chr4	55000	125000	6.47143e-07	125.692	31.8573	2.166
trophozoite	HP1_tagged	chr4	55000	155000	0.00716143	107.668	26.7311	2.264
trophozoite	HP1_tagged	chr4	55000	165000	7.39605e-05	113.977	31.0824	2.171
trophozoite	HP1_tagged	chr4	55000	965000	0.000164816	61.1009	8.25353	5.54
trophozoite	HP1_tagged	chr4	55000	985000	0.00143549	45.5264	6.96686	4.744
trophozoite	HP1_tagged	chr4	55000	1135000	0.00719449	49.58	7.76727	5.296
trophozoite	HP1_tagged	chr4	75000	1165000	0.00889201	49.084	0	9.06
trophozoite	HP1_tagged	chr4	95000	175000	0.000211349	124.115	10.3274	3.827
trophozoite	HP1_tagged	chr4	115000	165000	4.21697e-09	270.63	60.3185	2.52
trophozoite	HP1_tagged	chr4	155000	985000	0.00335738	62.875	0	9.342
trophozoite	HP1_tagged	chr4	185000	305000	0.00327341	58.5588	12.6724	2.156
trophozoite	HP1_tagged	chr4	195000	445000	0.000165577	49.9748	9.78105	2.554
trophozoite	HP1_tagged	chr4	205000	285000	0.000843335	110.873	20.1003	2.619
trophozoite	HP1_tagged	chr4	345000	405000	0.00055335	102.081	24.8751	2.018
trophozoite	HP1_tagged	chr4	345000	455000	0.00502343	63.3478	14.8448	2.085
trophozoite	HP1_tagged	chr4	375000	525000	0.00563638	32.7739	4.60493	2.203
trophozoite	HP1_tagged	chr4	435000	505000	2.01837e-06	115.058	25.9018	2.27
trophozoite	HP1_tagged	chr4	545000	565000	1.30918e-17	624.755	155.729	2.356
trophozoite	HP1_tagged	chr4	755000	885000	0.00115878	66.1322	15.6338	2.167
trophozoite	HP1_tagged	chr4	885000	1015000	0.00394457	70.5241	17.7853	2.123
trophozoite	HP1_tagged	chr4	925000	1105000	0.00131826	48.8901	9.86911	2.326
trophozoite	HP1_tagged	chr4	935000	1125000	1.84502e-05	68.4367	12.235	2.768
trophozoite	HP1_tagged	chr4	935000	1135000	0.000706318	70.346	7.90311	3.572
trophozoite	HP1_tagged	chr4	935000	1165000	0.000273527	64.7298	12.8534	2.663
trophozoite	HP1_tagged	chr4	965000	1125000	3.0903e-07	84.7383	12.298	3.176
trophozoite	HP1_tagged	chr4	965000	1135000	4.50817e-08	164.892	20.8523	4.266
trophozoite	HP1_tagged	chr4	965000	1155000	0.000703072	109.534	18.2505	3.278
trophozoite	HP1_tagged	chr4	965000	1165000	1.64437e-06	110.499	22.8398	2.862
trophozoite	HP1_tagged	chr4	965000	1175000	0.000587489	113.111	28.6868	2.489
trophozoite	HP1_tagged	chr4	975000	1115000	0.00540754	54.1392	9.77371	2.376
trophozoite	HP1_tagged	chr4	975000	1125000	1.21899e-11	94.0935	10.6551	3.661
trophozoite	HP1_tagged	chr4	975000	1135000	8.27942e-08	132.182	18.3534	3.734
trophozoite	HP1_tagged	chr4	975000	1155000	0.000448745	104.79	21.0833	2.84
trophozoite	HP1_tagged	chr4	975000	1165000	4.30527e-06	101.488	27.1845	2.326
trophozoite	HP1_tagged	chr4	975000	1175000	0.00357273	91.1338	29.4573	2.002
trophozoite	HP1_tagged	chr4	985000	1105000	0.000659174	77.5318	20.8919	2.054
trophozoite	HP1_tagged	chr4	985000	1125000	4.65586e-07	99.5924	18.1664	2.839
trophozoite	HP1_tagged	chr4	985000	1135000	0.00174582	100.575	20.1161	2.731
trophozoite	HP1_tagged	chr4	985000	1155000	0.00937562	86.6794	19.2567	2.529
trophozoite	HP1_tagged	chr4	985000	1165000	2.32274e-06	100.46	21.0319	2.74
trophozoite	HP1_tagged	chr4	985000	1175000	0.00088308	84.9817	16.1431	2.832
trophozoite	HP1_tagged	chr4	995000	1105000	1.2331e-05	74.8856	5.21714	3.513
trophozoite	HP1_tagged	chr4	995000	1125000	2.89068e-06	115.432	21.3864	2.874
trophozoite	HP1_tagged	chr4	995000	1165000	0.00959401	65.2758	15.7563	2.253
trophozoite	HP1_tagged	chr4	1005000	1115000	6.15177e-08	101.907	17.3905	2.813
trophozoite	HP1_tagged	chr4	1015000	1105000	9.2683e-05	103.319	30.0729	2.009
trophozoite	HP1_tagged	chr4	1015000	1115000	0.000107152	109.506	20.2387	2.708
trophozoite	HP1_tagged	chr4	1135000	1155000	1.11944e-09	500.376	120.227	2.32
trophozoite	HP1_tagged	chr4	1135000	1165000	1.95434e-13	392.602	112.03	2.033
trophozoite	HP1_tagged	chr4	1145000	1175000	8.95365e-05	402.414	109.582	2.111
trophozoite	HP1_tagged	chr5	65000	125000	0.00479733	113.591	26.454	2.122
trophozoite	HP1_tagged	chr5	75000	115000	0.00243781	198.394	46.0702	2.162
trophozoite	HP1_tagged	chr5	95000	325000	0.00672977	36.9548	7.0767	2.307
trophozoite	HP1_tagged	chr5	125000	245000	0.00695024	52.2118	11.6946	2.053
trophozoite	HP1_tagged	chr5	125000	345000	0.00162181	44.8403	2.55934	3.693
trophozoite	HP1_tagged	chr5	145000	255000	0.0011695	81.1612	20.5844	2.122
trophozoite	HP1_tagged	chr5	305000	405000	0.00485289	56.3852	12.008	2.077
trophozoite	HP1_tagged	chr5	605000	655000	0.000909913	135.951	31.722	2.104
trophozoite	HP1_tagged	chr5	715000	725000	0.000114288	1244.53	353.518	2.024
trophozoite	HP1_tagged	chr5	815000	905000	0.0078886	113.147	28.7875	2.226
trophozoite	HP1_tagged	chr5	835000	985000	0.00737904	58.8739	11.3191	2.413
trophozoite	HP1_tagged	chr5	855000	1045000	0.00693426	37.5289	7.8424	2.139
trophozoite	HP1_tagged	chr5	855000	1195000	0.00739605	32.2662	5.86812	2.605
trophozoite	HP1_tagged	chr5	895000	955000	8.99498e-08	146.618	40.1593	2.047
trophozoite	HP1_tagged	chr5	905000	975000	0.00966051	98.0378	21.396	2.211
trophozoite	HP1_tagged	chr5	985000	1055000	0.00860994	147.305	41.8099	2.081
trophozoite	HP1_tagged	chr5	1035000	1125000	0.00534564	116.716	23.119	2.604
trophozoite	HP1_tagged	chr5	1055000	1125000	0.000642688	110.726	24.2952	2.279
trophozoite	HP1_tagged	chr5	1065000	1095000	5.7544e-05	236.375	50.1002	2.233
trophozoite	HP1_tagged	chr5	1085000	1205000	0.000494311	69.1222	8.17934	2.95
trophozoite	HP1_tagged	chr5	1225000	1265000	3.57273e-07	218.421	48.3481	2.273
trophozoite	HP1_tagged	chr5	1235000	1285000	1.19124e-07	246.535	73.0592	2.03
trophozoite	HP1_tagged	chr5	1255000	1285000	1.48936e-18	439.709	115.598	2.194
trophozoite	HP1_tagged	chr5	1335000	1345000	2.64241e-07	2723.59	853.716	2.003
trophozoite	HP1_tagged	chr6	5000	25000	2.71644e-09	1097.77	255.944	2.691
trophozoite	HP1_tagged	chr6	5000	1365000	2.2751e-05	69.4626	8.74471	7.342
trophozoite	HP1_tagged	chr6	25000	35000	0.00818465	1761.06	509.431	2.073
trophozoite	HP1_tagged	chr6	85000	155000	0.00228034	120.32	31.253	2.114
trophozoite	HP1_tagged	chr6	175000	345000	0.00539511	39.2382	9.13609	2.015
trophozoite	HP1_tagged	chr6	445000	465000	2.99916e-05	477.847	136.213	2.053
trophozoite	HP1_tagged	chr6	615000	665000	3.42768e-05	158.937	41.9786	2.032
trophozoite	HP1_tagged	chr6	615000	695000	0.00496592	89.4409	15.6682	2.486
trophozoite	HP1_tagged	chr6	625000	1025000	0.00134276	33.5597	3.96691	3.38
trophozoite	HP1_tagged	chr6	725000	745000	1.7338e-27	884.827	220.478	2.483
trophozoite	HP1_tagged	chr6	735000	745000	1.23595e-12	1361.78	373.112	2.103
trophozoite	HP1_tagged	chr6	825000	1205000	0.000512861	31.9778	2.48689	3.678
trophozoite	HP1_tagged	chr6	825000	1255000	0.00749894	35.5114	7.84221	2.667
trophozoite	HP1_tagged	chr6	845000	915000	4.38531e-05	98.7249	17.9096	2.42
trophozoite	HP1_tagged	chr6	865000	1065000	0.00128825	34.9124	5.06833	2.437
trophozoite	HP1_tagged	chr6	875000	1025000	0.0038815	40.6793	8.45633	2.079
trophozoite	HP1_tagged	chr6	955000	1195000	0.000797995	39.2625	7.07894	2.443
trophozoite	HP1_tagged	chr6	1015000	1145000	7.8886e-05	58.7898	14.2299	2.077
trophozoite	HP1_tagged	chr6	1015000	1235000	0.00184502	35.1267	5.67691	2.407
trophozoite	HP1_tagged	chr6	1035000	1215000	0.0021727	46.9225	5.85089	2.811
trophozoite	HP1_tagged	chr6	1085000	1245000	0.0058479	44.2238	0	2.153
trophozoite	HP1_tagged	chr6	1115000	1285000	0.00680769	63.2606	14.2051	2.332
trophozoite	HP1_tagged	chr6	1125000	1205000	2.90402e-07	91.4934	22.75	2.103
trophozoite	HP1_tagged	chr6	1165000	1255000	0.000610942	82.0515	21.9048	2.017
trophozoite	HP1_tagged	chr6	1335000	1385000	1.48252e-05	364.859	94.0125	2.379
trophozoite	HP1_tagged	chr6	1345000	1365000	2.4322e-07	858.067	243.356	2.235
trophozoite	HP1_tagged	chr7	25000	45000	2.35505e-08	771.159	225.686	2.153
trophozoite	HP1_tagged	chr7	25000	75000	1.80302e-06	322.933	28.3956	4.62
trophozoite	HP1_tagged	chr7	25000	545000	0.00781628	69.5128	5.32209	6.226
trophozoite	HP1_tagged	chr7	25000	605000	0.00431519	44.178	3.02779	5.447
trophozoite	HP1_tagged	chr7	35000	75000	0.00897429	303.675	65.8664	2.47
trophozoite	HP1_tagged	chr7	35000	555000	0.00427563	70.9836	4.70138	6.716
trophozoite	HP1_tagged	chr7	45000	565000	0.0074131	90.5149	0	9.01
trophozoite	HP1_tagged	chr7	85000	505000	0.00993116	35.9722	6.81716	2.88
trophozoite	HP1_tagged	chr7	85000	535000	6.96627e-05	50.3583	5.07601	4.525
trophozoite	HP1_tagged	chr7	85000	585000	0.000336512	43.7677	2.21061	5.581
trophozoite	HP1_tagged	chr7	85000	595000	0.00302691	40.4032	4.43557	4.137
trophozoite	HP1_tagged	chr7	95000	505000	6.03949e-05	81.5508	10.4072	4.628
trophozoite	HP1_tagged	chr7	95000	615000	0.0028119	40.2373	2.50147	5.095
trophozoite	HP1_tagged	chr7	125000	415000	0.00807235	31.8804	7.13268	2.205
trophozoite	HP1_tagged	chr7	125000	445000	3.31894e-05	38.4378	2.61382	3.859
trophozoite	HP1_tagged	chr7	125000	465000	0.00404576	35.3691	4.85808	3.037
trophozoite	HP1_tagged	chr7	125000	475000	0.00036141	52.3223	7.08958	3.605
trophozoite	HP1_tagged	chr7	125000	615000	0.00862979	32.8901	6.59498	2.849
trophozoite	HP1_tagged	chr7	135000	475000	0.00503501	40.4749	4.35343	3.537
trophozoite	HP1_tagged	chr7	135000	625000	0.000189234	45.1508	4.74093	4.367
[truncated: 7,288 more rows]
