# Supplementary material for: Changes in genome organization of parasite-specific gene families during the Plasmodium transmission stages
Source: Nat Commun. 2018 May 15;9:1910. doi: 10.1038/s41467-018-04295-5 (PMC5954139; doi:10.1038/s41467-018-04295-5)
Supplement: Supplementary file 6 — Supplementary Data 4 [file 41467_2018_4295_MOESM6_ESM.xlsx]

## Sheet: q<0.05
Stage	pfap2	chr pfap2	midpoint bin pfap2	chr virulence	midpoint bin virulence	raw_count	fithic_pvalue	fithic_qvalue
ring	PF3D7_0404100	chr4	235000	chr6	1355000	7	5.46358e-05	0.0214552
ring	PF3D7_0420300	chr4	915000	chr4	45000	9	1.64007e-05	0.00823501
ring	PF3D7_0420300	chr4	925000	chr4	35000	11	9.75074e-05	0.0330836
ring	PF3D7_0420300	chr4	925000	chr4	165000	13	0.000136244	0.0423812
ring	PF3D7_0420300	chr4	925000	chr4	935000	456	3.47426e-50	4.10537e-46
ring	PF3D7_0802100	chr8	155000	chr4	1165000	9	6.279e-05	0.0239017
ring	PF3D7_0934400	chr9	1345000	chr1	555000	8	6.36886e-05	0.0241385
ring	PF3D7_0934400	chr9	1355000	chr1	595000	5	5.99607e-06	0.00351072
trophozoite	PF3D7_1222400	chr12	895000	chr12	765000	58	7.23281e-06	0.00152631
trophozoite	PF3D7_1222600	chr12	905000	chr12	765000	22	1.21573e-05	0.00241573
trophozoite	PF3D7_1222600	chr12	905000	chr12	775000	32	2.09234e-10	9.57976e-08
trophozoite	PF3D7_1222600	chr12	905000	chr12	785000	18	9.87089e-05	0.0144898
trophozoite	PF3D7_1222600	chr12	905000	chr6	735000	7	3.83987e-07	0.000108033
trophozoite	PF3D7_1222600	chr12	915000	chr12	765000	42	2.42182e-07	7.074e-05
trophozoite	PF3D7_1222600	chr12	915000	chr12	775000	56	1.86103e-12	1.05239e-09
trophozoite	PF3D7_1222600	chr12	915000	chr12	785000	30	0.000176763	0.0233688
trophozoite	PF3D7_1222600	chr12	915000	chr8	435000	8	2.93304e-05	0.00518193
trophozoite	PF3D7_0404100	chr4	225000	chr4	985000	11	0.000336412	0.0390457
trophozoite	PF3D7_0420300	chr4	915000	chr4	935000	165	2.65048e-16	2.01976e-13
trophozoite	PF3D7_0420300	chr4	915000	chr7	605000	9	7.24381e-07	0.000192025
trophozoite	PF3D7_0420300	chr4	925000	chr1	95000	8	3.10243e-05	0.00544
trophozoite	PF3D7_0420300	chr4	925000	chr12	1705000	10	0.000129229	0.0180793
trophozoite	PF3D7_0420300	chr4	925000	chr12	1735000	10	2.76511e-05	0.00492405
trophozoite	PF3D7_0420300	chr4	925000	chr4	545000	33	2.58605e-06	0.000608424
trophozoite	PF3D7_0420300	chr4	925000	chr4	935000	550	8.54947e-36	1.58753e-32
trophozoite	PF3D7_0420300	chr4	925000	chr7	535000	15	1.72844e-08	6.12645e-06
trophozoite	PF3D7_0420300	chr4	925000	chr7	605000	10	1.78529e-05	0.00338296
trophozoite	PF3D7_0420300	chr4	925000	chr7	615000	17	4.37399e-11	2.15862e-08
trophozoite	PF3D7_0420300	chr4	925000	chr8	45000	12	0.000180841	0.0238145
schizont	PF3D7_1222400	chr12	895000	chr12	765000	56	0.000102184	0.0214224
schizont	PF3D7_1222600	chr12	915000	chr12	775000	23	0.000286283	0.0475272
schizont	PF3D7_0404100	chr4	235000	chr5	45000	6	0.00011341	0.0232966
schizont	PF3D7_0420300	chr4	915000	chr4	935000	158	1.01515e-17	1.43425e-14
schizont	PF3D7_0420300	chr4	925000	chr1	545000	6	1.7129e-05	0.00491389
schizont	PF3D7_0420300	chr4	925000	chr1	565000	6	0.000158052	0.0302455
schizont	PF3D7_0420300	chr4	925000	chr12	1725000	8	1.9576e-05	0.0055048
schizont	PF3D7_0420300	chr4	925000	chr4	165000	16	9.89925e-06	0.00308214
schizont	PF3D7_0420300	chr4	925000	chr4	935000	444	4.08655e-44	1.82267e-40
schizont	PF3D7_0420300	chr4	925000	chr7	605000	9	2.25642e-05	0.00619758
schizont	PF3D7_0420300	chr4	925000	chr7	615000	10	4.18976e-05	0.0103949
schizont	PF3D7_0611200	chr6	465000	chr4	615000	5	0.000191829	0.0351313
schizont	PF3D7_0730300	chr7	1305000	chr7	605000	15	0.000222166	0.0392535
early_gametocyte	PF3D7_0420300	chr4	915000	chr4	935000	171	5.89698e-12	4.50882e-09
early_gametocyte	PF3D7_0420300	chr4	925000	chr4	155000	9	3.09815e-05	0.00854736
early_gametocyte	PF3D7_0420300	chr4	925000	chr4	935000	434	9.80868e-25	1.42794e-21
late_gametocyte	PF3D7_1222600	chr12	915000	chr1	45000	6	5.9242e-05	0.01962
late_gametocyte	PF3D7_1222600	chr12	915000	chr12	775000	34	1.18108e-05	0.00511893
late_gametocyte	PF3D7_1222600	chr12	915000	chr12	785000	47	6.06244e-05	0.0200002
late_gametocyte	PF3D7_0420300	chr4	915000	chr4	935000	122	1.53488e-08	1.25475e-05
late_gametocyte	PF3D7_0420300	chr4	925000	chr4	935000	280	1.46678e-19	2.79786e-16
late_gametocyte	PF3D7_0420300	chr4	925000	chr4	985000	55	0.000104964	0.0309607
sporozoite	PF3D7_1139300	chr11	1565000	chr4	965000	6	0.000244958	0.0445375
sporozoite	PF3D7_0404100	chr4	235000	chr8	45000	7	7.40908e-05	0.0202199
sporozoite	PF3D7_0420300	chr4	915000	chr4	165000	12	5.81964e-05	0.0170591
sporozoite	PF3D7_0420300	chr4	915000	chr4	935000	108	8.3574e-05	0.022007
sporozoite	PF3D7_0420300	chr4	925000	chr4	935000	262	1.15818e-10	4.62868e-07
sporozoite	PF3D7_0730300	chr7	1295000	chr7	75000	9	3.2638e-05	0.0113939
sporozoite	PF3D7_0730300	chr7	1305000	chr13	35000	6	8.80208e-05	0.0228387
sporozoite	PF3D7_0802100	chr8	155000	chr9	45000	4	0.00026683	0.0469293
