# Supplementary material for: Changes in genome organization of parasite-specific gene families during the Plasmodium transmission stages
Source: Nat Commun. 2018 May 15;9:1910. doi: 10.1038/s41467-018-04295-5 (PMC5954139; doi:10.1038/s41467-018-04295-5)
Supplement: Supplementary file 7 — Supplementary Data 5 [file 41467_2018_4295_MOESM7_ESM.xlsx]

## Sheet: Results
		BIOLOGICAL REPLICATES								MERGED REPLICATES					MERGED REPLICATES			PUBLISHED DATASETS
		RPKM	RPKM	RPKM	RPKM	RPKM	RPKM	RPKM		RPKM	RPKM	RPKM	RPKM		Normalized	Normalized		Salcedo-Amaya	Flueck
Gene	Description	Troph rep1	Troph noAb1	Troph rep2	Troph NoAb2	Gam rep1	Gam rep2	Gam NoAb		Troph	Troph noAb	Gam	Gam noAb		RPKM Troph	RPKM Gam		H3K9me3	HP1
PF3D7_0100100	erythrocyte membrane protein 1, PfEMP1 (VAR)	132.585	28.8432	120.35	35.5298	61.3512	122.024	51.4075		123.199	34.8168	101.162	51.4075		88.3822	49.7541		1	1		1 = H3K9me3 / HP1 marked in the IDC
PF3D7_0100200	rifin (RIF)	40.8084	20.124	60.345	33.0542	36.2163	94.7063	38.9499		55.7952	31.6755	74.5945	38.9499		24.1197	35.6447		1	1		0 = no H3K9me3 / HP1 in the IDC
PF3D7_0100300	erythrocyte membrane protein 1, PfEMP1 (VAR)	59.4351	16.1717	96.0739	18.8273	49.1529	80.3899	26.3786		87.5413	18.5442	69.6491	26.3786		68.9972	43.2704		1	1
PF3D7_0100400	rifin (RIF)	55.4226	27.6654	40.573	26.966	28.123	58.1367	42.1677		44.0312	27.0405	47.8165	42.1677		16.9907	5.64885		1	1
PF3D7_0100500	erythrocyte membrane protein 1 (PfEMP1), exon 1, pseudogene	0	0	1.09365	0	0	0	0		0.838954	0	0	0		0.838954	0		0	0
PF3D7_0100600	rifin (RIF)	40.0522	9.55947	31.2948	16.6579	22.893	55.6728	21.3701		33.3343	15.901	44.4015	21.3701		17.4332	23.0314		1	1
PF3D7_0100700	Plasmodium exported protein, unknown function, fragment	0	0	0	0	0	0	0		0	0	0	0		0	0		0	0
PF3D7_0100800	rifin (RIF)	153.596	30.5158	193.476	40.4052	101.875	165.303	50.8727		184.189	39.3507	143.493	50.8727		144.838	92.6206		1	1
PF3D7_0100900	rifin (RIF)	179.803	28.065	196.042	38.4631	107.731	181.702	70.8028		192.26	37.3544	156.267	70.8028		154.906	85.4642		1	1
PF3D7_0101000	rifin (RIF)	110.414	23.0365	124.472	25.4625	49.8457	116.465	44.7807		121.198	25.2038	93.558	44.7807		95.9946	48.7773		1	1
PF3D7_0101100	exported protein family 4 (EPF4)	0	0	0	0	0	0	0		0	0	0	0		0	0		0	0
PF3D7_0101200	exported protein family 3 (EPF3)	0	0	0	0	0	0	0		0	0	0	0		0	0		0	0
PF3D7_0101300	Pfmc-2TM Maurer's cleft two transmembrane protein (MC-2TM)	44.1616	8.7676	45.0952	11.3364	24.6054	46.849	23.0151		44.8778	11.0625	39.2006	23.0151		33.8152	16.1855		1	1
PF3D7_0101400	exported protein family 1, pseudogene (EPF1)	0	0	0	0	0	0	0		0	0	0	0		0	0		1	1
PF3D7_0101500	erythrocyte membrane protein 1 (PfEMP1), exon 2, pseudogene (VAR)	0	0	0	0	0	0	0		0	0	0	0		0	0		0	0
PF3D7_0101600	rifin (RIF)	73.3593	28.0145	71.4667	30.406	58.146	115.274	40.9206		71.9075	30.151	95.6307	40.9206		41.7564	54.7101		1	1
PF3D7_0101700	erythrocyte membrane protein 1 (PfEMP1), exon 2, pseudogene (VAR)	0	0	0	0	0	0	0		0	0	0	0		0	0		1	1
PF3D7_0101800	stevor	65.3839	19.2797	82.1614	18.2649	37.8746	64.0329	26.3251		78.2542	18.3731	55.0384	26.3251		59.881	28.7133		1	1
PF3D7_0101900	rifin (RIF)	144.416	30.8911	165.915	40.6754	86.1335	142.544	46.578		160.908	39.6321	123.148	46.578		121.276	76.5696		1	1
PF3D7_0102000	Plasmodium exported protein (PHISTa), unknown function, pseudogene	172.39	75.4497	285.431	61.1982	164.208	227.206	57.109		259.106	62.7178	205.544	57.109		196.388	148.435		1	1
PF3D7_0102100	stevor, pseudogene	116.771	33.1725	112.113	68.2968	128.523	283.499	101.123		113.198	64.5516	230.211	101.123		48.6459	129.088		1	1
PF3D7_0102200	ring-infected erythrocyte surface antigen (RESA)	32.8465	33.9163	32.3194	34.4081	35.7886	50.212	53.5906		32.4421	34.3556	45.2526	53.5906		-1.91349	-8.33808		0	0
PF3D7_0102300	Plasmodium exported protein, unknown function	46.2483	60.3682	48.4143	60.6894	50.3908	44.6184	48.3659		47.9099	60.6551	46.6033	48.3659		-12.7452	-1.76269		0	0
PF3D7_0102400	lysophospholipase, putative, pseudogene	57.7896	48.9525	59.6492	64.3906	53.6164	69.393	75.1315		59.2162	62.7445	63.9682	75.1315		-3.5283	-11.1632		0	0
PF3D7_0102500	erythrocyte binding antigen-181 (EBA181)	53.0511	50.0187	53.8706	60.3653	45.3109	56.5906	88.4131		53.6798	59.2621	52.7121	88.4131		-5.58231	-35.701		0	0
PF3D7_0102600	serine/threonine protein kinase, FIKK family (FIKK1)	55.3433	33.5066	50.1265	56.2415	48.4593	50.0592	84.0371		51.3414	53.8174	49.5091	84.0371		-2.47599	-34.528		0	0
PF3D7_0102700	merozoite-associated tryptophan-rich antigen (MaTrA)	50.8514	36.4109	49.6027	60.6957	48.3669	51.5254	104.829		49.8935	58.1063	50.4393	104.829		-8.21279	-54.3893		0	0
PF3D7_0102800	conserved Plasmodium protein, unknown function	56.4071	41.8672	45.7988	49.7392	53.2649	40.6064	32.0706		48.2693	48.8998	44.959	32.0706		-0.63053	12.8884		0	0
PF3D7_0102900	aspartate--tRNA ligase	57.2718	51.2166	55.937	59.8613	46.8597	72.0157	78.3817		56.2478	58.9395	63.3658	78.3817		-2.69169	-15.0158		0	0
PF3D7_0103000	vacuolar protein sorting-associated protein VTA1, putative	40.1117	48.857	51.7332	53.5745	47.7037	47.8268	51.1967		49.0267	53.0715	47.7844	51.1967		-4.04472	-3.41224		0	0
PF3D7_0103100	vacuolar protein sorting-associated protein 51, putative (VPS51)	46.5581	54.6112	43.6263	49.5712	48.9807	47.5314	52.2065		44.3091	50.1086	48.0297	52.2065		-5.79949	-4.1768		0	0
PF3D7_0103200	nucleoside transporter 4 (NT4)	49.4634	55.802	48.9796	54.2711	51.2133	67.2056	90.034		49.0923	54.4344	61.7066	90.034		-5.34211	-28.3274		0	0
PF3D7_0103300	conserved Plasmodium protein, unknown function	45.221	49.858	48.5599	60.626	47.8364	63.4226	70.1479		47.7823	59.4778	58.0633	70.1479		-11.6955	-12.0846		0	0
PF3D7_0103400	zinc-carboxypeptidase, putative	40.8206	44.4528	38.9152	47.7214	38.6009	41.9965	70.4554		39.3589	47.3728	40.8289	70.4554		-8.01396	-29.6264		0	0
PF3D7_0103500	conserved Plasmodium protein, unknown function	41.4385	43.7917	37.7008	52.4686	42.6184	39.987	44.1163		38.5712	51.5435	40.8918	44.1163		-12.9722	-3.22447		0	0
PF3D7_0103600	ATP-dependent RNA helicase, putative	43.5998	41.7042	38.6755	50.3527	44.4013	44.7742	70.7063		39.8223	49.4305	44.646	70.7063		-9.60825	-26.0604		0	0
PF3D7_0103700	L-seryl-tRNA(Sec) kinase, putative (PSTK)	35.8027	45.3739	37.8447	45.8384	46.9935	40.5145	48.3014		37.3691	45.7889	42.7423	48.3014		-8.41974	-5.55909		0	0
PF3D7_0103800	actin-related protein (ARP1)	36.3956	52.4538	38.7275	46.5706	38.9546	39.4107	68.5287		38.1844	47.1979	39.2539	68.5287		-9.0135	-29.2748		0	0
PF3D7_0103900	parasite-infected erythrocyte surface protein (PIEPS15)	53.47	87.7065	48.8394	59.8057	46.5566	55.3278	74.2679		49.9178	62.7807	52.3118	74.2679		-12.863	-21.9561		0	0
PF3D7_0104000	thrombospondin-related sporozoite protein (TRSP)	34.6737	55.0715	36.5232	34.3254	37.2071	31.0469	66.0639		36.0925	36.5375	33.1651	66.0639		-0.445007	-32.8988		0	0
PF3D7_0104100	conserved Plasmodium membrane protein, unknown function	44.9136	51.2697	48.1075	54.2431	41.2953	41.4917	51.8761		47.3637	53.926	41.4242	51.8761		-6.56235	-10.452		0	0
PF3D7_0104200	StAR-related lipid transfer protein	53.8544	46.1222	51.1461	65.7577	49.8922	56.7309	79.6728		51.7768	63.664	54.3794	79.6728		-11.8872	-25.2933		0	0
PF3D7_0104300	ubiquitin carboxyl-terminal hydrolase 1, putative (UBP1)	38.5735	44.1563	38.2818	48.6214	40.3042	36.883	65.7784		38.3497	48.1453	38.0594	65.7784		-9.79555	-27.7191		0	0
PF3D7_0104400	4-hydroxy-3-methylbut-2-enyl diphosphate reductase (LytB)	40.6487	54.7975	56.5975	57.031	47.9805	57.3077	95.0299		52.8833	56.7928	54.1005	95.0299		-3.90952	-40.9294		0	0
PF3D7_0104500	conserved protein, unknown function	50.7974	71.8439	57.4256	54.8114	47.177	60.4946	70.8558		55.882	56.6275	55.9154	70.8558		-0.745522	-14.9404		0	0
PF3D7_0104600	conserved Plasmodium protein, unknown function	49.6818	56.4049	43.2061	53.1591	45.8207	41.1756	44.5453		44.7142	53.5052	42.7728	44.5453		-8.79108	-1.77248		0	0
PF3D7_0104700	transporter, putative	49.3012	59.403	46.2198	53.634	45.5876	50.2601	78.5256		46.9374	54.2491	48.6534	78.5256		-7.31167	-29.8722		0	0
PF3D7_0104800	novel putative transporter 1 (NPT1)	53.983	82.6602	55.3811	68.2515	51.3393	59.5206	112.565		55.0555	69.7879	56.7075	112.565		-14.7324	-55.8579		0	0
PF3D7_0104900	RNase MRP	58.9495	122.063	54.0857	66.9246	49.9564	67.3179	48.4502		55.2184	72.8039	61.3482	48.4502		-17.5854	12.8979		0	0
PF3D7_0105000	unspecified product	34.2344	35.6018	38.2312	35.6931	50.6225	53.4055	25.3233		37.3004	35.6834	52.4486	25.3233		1.61702	27.1253		0	0
PF3D7_0105100	conserved Plasmodium protein, unknown function	44.8307	103.344	52.4545	58.4262	60.549	82.1251	139.555		50.679	63.2157	74.7061	139.555		-12.5366	-64.8484		0	0
PF3D7_0105200	RAP protein, putative	57.9096	55.0608	51.9517	64.1559	54.5979	66.9402	80.7765		53.3392	63.1861	62.6963	80.7765		-9.84694	-18.0802		0	0
PF3D7_0105300	cyclase-associated protein (CAP)	43.3587	63.1267	48.8125	51.6941	44.2897	35.0723	37.418		47.5424	52.9132	38.2417	37.418		-5.37077	0.823666		0	0
PF3D7_0105400.1	conserved Plasmodium protein, unknown function	39.3473	60.1994	52.4371	50.7584	49.4114	59.9741	73.9967		49.3887	51.7651	56.3421	73.9967		-2.37633	-17.6545		0	0
PF3D7_0105500	conserved Plasmodium protein, unknown function	54.9663	59.0267	55.6227	63.8116	47.1473	74.0099	101.503		55.4698	63.3014	64.7732	101.503		-7.83156	-36.7297		0	0
PF3D7_0105600	conserved Plasmodium protein, unknown function	52.4696	61.3988	44.7198	59.818	45.308	44.0146	59.3424		46.5246	59.9866	44.4594	59.3424		-13.4619	-14.8831		0	0
PF3D7_0105700	asparagine-rich antigen Pfa35-2	45.8256	56.8769	43.6145	54.0633	40.5325	38.2082	58.7685		44.1294	54.3633	39.0074	58.7685		-10.2339	-19.7612		0	0
PF3D7_0105800	conserved Plasmodium protein, unknown function	52.3939	59.1656	49.6562	58.6112	52.4219	48.8515	63.7702		50.2938	58.6703	50.0792	63.7702		-8.37651	-13.6911		0	0
PF3D7_0105900	DNA binding protein, putative	54.2162	39.2492	45.3761	53.5075	60.3779	41.6457	63.8118		47.4348	51.9872	48.0867	63.8118		-4.55234	-15.7251		0	0
PF3D7_0106000	conserved Plasmodium protein, unknown function	46.4821	56.0063	43.3951	53.1217	46.7559	39.7273	68.9816		44.114	53.4292	42.1441	68.9816		-9.31523	-26.8375		0	0
PF3D7_0106100	V-type proton ATPase subunit C, putative	58.8403	44.8731	55.0772	63.1734	55.5245	63.3936	127.464		55.9536	61.2221	60.6878	127.464		-5.2685	-66.7766		0	0
PF3D7_0106200	conserved Plasmodium protein, unknown function	70.7453	43.8579	57.3644	58.3734	49.4817	52.1214	29.035		60.4806	56.8256	51.2138	29.035		3.65499	22.1787		0	0
PF3D7_0106300	calcium-transporting ATPase (ATP6)	52.0877	56.5804	47.0681	64.0656	45.1699	57.3328	87.5945		48.2371	63.2674	53.1506	87.5945		-15.0303	-34.4439		0	0
PF3D7_0106400	pre-rRNA-processing protein TSR2, putative	48.3663	42.0034	48.4286	45.1191	55.9344	36.337	45.1917		48.4141	44.7868	43.0756	45.1917		3.62724	-2.1161		0	0
PF3D7_0106500	conserved Plasmodium protein, unknown function	49.2439	49.9232	44.068	54.5863	41.8237	41.8768	57.2106		45.2734	54.0891	41.8586	57.2106		-8.8157	-15.352		0	0
PF3D7_0106600	conserved Plasmodium protein, unknown function	56.4867	54.8268	46.2734	53.5963	52.5097	46.2033	75.6082		48.6519	53.7275	48.3718	75.6082		-5.07566	-27.2364		0	0
PF3D7_0106700	small ribosomal subunit assembling AARP2 protein (AARP2)	41.8003	48.5772	39.8051	51.92	39.06	47.547	87.6295		40.2698	51.5635	44.6287	87.6295		-11.2937	-43.0008		0	0
PF3D7_0106800	ras-related protein Rab-5C (RAB5c)	34.8531	52.5343	35.539	38.1908	40.6556	33.2454	33.3637		35.3793	39.7202	35.7934	33.3637		-4.34091	2.42972		0	0
PF3D7_0106900	2-C-methyl-D-erythritol 4-phosphate cytidylyltransferase, putative (IspD)	52.8819	62.3395	44.3291	56.4071	51.4381	45.0828	44.3958		46.3209	57.0397	47.2681	44.3958		-10.7188	2.8723		0	0
PF3D7_0107000	centrin-1 (CEN1)	29.797	46.9235	33.322	37.4069	34.2881	28.2112	31.937		32.5011	38.4216	30.3007	31.937		-5.92052	-1.63626		0	0
PF3D7_0107100	conserved Plasmodium protein, unknown function	41.7816	69.1094	46.2333	59.5432	47.9483	41.2194	50.108		45.1966	60.5632	43.5331	50.108		-15.3666	-6.57484		0	0
PF3D7_0107200	carbon catabolite repressor protein 4, putative	28.933	42.1241	31.4042	41.1165	35.0873	33.5495	21.9882		30.8287	41.2239	34.0782	21.9882		-10.3952	12.09		0	0
PF3D7_0107300	probable protein, unknown function	43.2186	53.0349	47.9832	57.8272	48.6033	63.0143	83.5761		46.8736	57.3162	58.0591	83.5761		-10.4427	-25.517		0	0
PF3D7_0107400	conserved Plasmodium protein, unknown function	42.7929	25.4298	58.5929	67.3799	52.811	62.83	100.776		54.9133	62.9069	59.385	100.776		-7.99352	-41.3914		0	0
PF3D7_0107500	lipid/sterol:H%2B symporter	47.6326	55.1915	46.9338	56.3928	41.7528	46.8423	74.0037		47.0966	56.2647	45.0923	74.0037		-9.16811	-28.9114		0	0
PF3D7_0107600	serine/threonine protein kinase, putative	45.6734	50.7928	46.2529	53.3597	45.7704	35.4851	56.2249		46.1179	53.086	39.0217	56.2249		-6.96806	-17.2032		0	0
PF3D7_0107700	conserved Plasmodium membrane protein, unknown function	50.8483	72.7168	40.4641	50.0871	49.338	40.9731	28.9328		42.8824	52.5	43.8493	28.9328		-9.61767	14.9165		0	0
PF3D7_0107800	double-strand break repair protein MRE11 (MRE11)	57.4371	59.3459	46.3881	53.8999	50.4692	45.4904	44.0182		48.9612	54.4806	47.2023	44.0182		-5.51937	3.18411		0	0
PF3D7_0107900	conserved Plasmodium protein, unknown function	54.5765	61.0132	51.1847	56.394	48.3153	52.8642	76.4156		51.9746	56.8865	51.3001	76.4156		-4.91193	-25.1155		0	0
PF3D7_0108000	proteasome subunit beta type-3, putative	37.9153	42.7032	43.7613	42.763	39.1679	45.0338	57.6798		42.3999	42.7567	43.0168	57.6798		-0.356755	-14.663		0	0
PF3D7_0108100	conserved Plasmodium protein, unknown function	63.459	57.819	50.0891	66.3053	51.4112	41.3767	70.8656		53.2027	65.4005	44.827	70.8656		-12.1978	-26.0386		0	0
PF3D7_0108300	conserved Plasmodium protein, unknown function	48.0588	52.6977	43.1447	55.5338	40.9873	41.0745	66.6214		44.2891	55.2314	41.0445	66.6214		-10.9423	-25.5769		0	0
PF3D7_0108400.1	mitochondrial carrier protein, putative	32.6022	36.7658	33.6399	39.7549	34.1878	23.8339	42.3773		33.3983	39.4362	27.3941	42.3773		-6.03794	-14.9832		0	0
PF3D7_0108500	conserved Plasmodium protein, unknown function	30.6343	36.9863	28.3538	30.901	24.0161	31.1435	58.5853		28.8849	31.5498	28.6928	58.5853		-2.66497	-29.8925		1	0
PF3D7_0108600	conserved Plasmodium protein, unknown function	40.051	41.0337	34.1496	48.5453	39.3284	38.6785	38.7697		35.5239	47.7444	38.9019	38.7697		-12.2204	0.132277		0	0
PF3D7_0108700	secreted ookinete protein, putative (PSOP24)	44.9227	48.5255	39.4992	48.8154	38.0068	42.2574	54.2086		40.7622	48.7845	40.7959	54.2086		-8.02229	-13.4127		0	0
PF3D7_0108800	conserved Plasmodium protein, unknown function	31.3958	34.6926	31.7707	34.0765	31.4012	22.293	21.6754		31.6834	34.1422	25.4249	21.6754		-2.45882	3.74949		0	0
PF3D7_0108900	unspecified product	39.6752	45.0363	36.7465	42.3006	33.3376	28.6051	9.94844		37.4285	42.5923	30.2324	9.94844		-5.16376	20.2839		0	0
PF3D7_0109000	photosensitized INA-labeled protein PHIL1, putative (PHIL1)	40.6465	57.4375	51.8987	63.36	40.0539	62.1164	116.728		49.2783	62.7285	54.5302	116.728		-13.4502	-62.1982		0	0
PF3D7_0109100	LCCL domain-containing protein (CCp5)	55.7218	64.5324	49.1722	62.7614	49.2602	51.8095	81.6859		50.6975	62.9503	50.9329	81.6859		-12.2528	-30.753		0	0
PF3D7_0109200	mRNA cleavage factor-like protein, putative	51.9497	48.7424	65.3621	66.1997	48.7414	50.4258	71.7313		62.2386	64.3383	49.8466	71.7313		-2.09965	-21.8846		0	0
PF3D7_0109300	fatty acid elongation protein, GNS1/SUR4 family, putative	48.498	42.1694	47.9524	47.8724	42.2002	43.9408	59.2921		48.0795	47.2643	43.3423	59.2921		0.815132	-15.9497		0	0
PF3D7_0109400	tubulin-specific chaperone a, putative	31.7062	41.636	50.2032	45.1565	46.4002	39.5794	49.6656		45.8956	44.7812	41.9247	49.6656		1.1144	-7.74087		0	0
PF3D7_0109500	N-acetyltransferase, putative	42.5608	54.5293	48.5819	43.7827	38.6442	37.1001	64.6439		47.1796	44.9286	37.631	64.6439		2.25108	-27.0129		0	0
PF3D7_0109600	cold-shock protein, putative	53.908	56.6392	53.6519	52.9216	58.7366	47.9158	52.6199		53.7115	53.318	51.6366	52.6199		0.39353	-0.983312		0	0
PF3D7_0109700	conserved protein, unknown function	40.4703	53.565	46.9104	42.1947	48.1039	44.8149	65.315		45.4106	43.4071	45.9458	65.315		2.00349	-19.3692		0	0
PF3D7_0109800	phenylalanine--tRNA ligase alpha subunit	52.536	49.6324	53.2342	58.7508	52.7896	59.4607	77.7222		53.0716	57.7785	57.1668	77.7222		-4.70695	-20.5554		0	0
PF3D7_0109900.1	unspecified product	32.143	37.3372	34.4556	37.7581	33.4173	27.3563	29.2237		33.917	37.7132	29.4404	29.2237		-3.79623	0.216683		0	0
PF3D7_0110000	conserved Plasmodium protein, unknown function	49.2184	49.994	50.3853	68.6197	48.0148	66.989	102.448		50.1135	66.6337	60.4647	102.448		-16.5202	-41.9831		0	0
PF3D7_0110100	selenocysteine-specific elongation factor selB homologue, putative	29.9191	37.2772	38.3404	45.8412	41.5324	39.587	49.3698		36.3792	44.928	40.2559	49.3698		-8.54881	-9.11388		0	0
PF3D7_0110200	FAD-linked sulfhydryl oxidase ERV1, putative (ERV1)	65.3781	54.3916	59.5429	51.9344	50.3727	56.5276	48.3605		60.9018	52.1964	54.4113	48.3605		8.70541	6.05078		0	0
PF3D7_0110300	Plasmodium RNA of unknown function RUF5	49.8843	64.0832	48.9953	55.5793	39.1658	55.7093	49.9231		49.2024	56.486	50.0208	49.9231		-7.28367	0.097732		0	0
PF3D7_0110400	DNA-directed RNA polymerase 2, putative	40.7255	30.5634	50.0915	51.2157	45.2883	43.6302	42.2369		47.9103	49.0136	44.2003	42.2369		-1.1033	1.9634		0	0
PF3D7_0110500	bromodomain protein, putative	42.9585	49.9014	37.5531	47.707	36.1856	35.0852	64.9995		38.8119	47.941	35.4636	64.9995		-9.12906	-29.536		0	0
PF3D7_0110600	phosphatidylinositol-4-phosphate 5-kinase (PIP5K)	41.9726	40.9218	36.2265	42.4746	34.2136	28.5329	54.7621		37.5647	42.3091	30.4862	54.7621		-4.74438	-24.2758		0	0
PF3D7_0110700	chromatin assembly factor 1 protein WD40 domain, putative	52.3526	39.4248	42.9303	57.5113	47.2071	52.8269	101.487		45.1246	55.5828	50.8945	101.487		-10.4582	-50.5929		0	0
PF3D7_0110800	transcription initiation factor TFIIB, putative	38.7452	47.3565	48.1385	50.9524	38.1765	43.9041	70.4116		45.951	50.569	41.9346	70.4116		-4.61797	-28.477		0	0
PF3D7_0110900	adenylate kinase-like protein 1 (AKLP1)	52.5023	43.9787	48.908	64.4876	72.4858	44.1453	50.0082		49.745	62.3008	53.8901	50.0082		-12.5557	3.88192		0	0
PF3D7_0111000	kinesin-8, putative	45.8433	51.6533	38.9428	51.3506	40.4371	36.9794	72.4521		40.5498	51.3829	38.1684	72.4521		-10.8331	-34.2837		0	0
PF3D7_0111200	conserved Plasmodium protein, unknown function	42.8016	53.1761	44.8719	45.8154	50.0553	23.1354	31.2384		44.3898	46.6003	32.3918	31.2384		-2.21047	1.15343		0	0
PF3D7_0111300	replication factor c protein, putative	53.889	75.4404	48.45	64.669	52.0037	43.0313	58.9411		49.7166	65.8176	46.1164	58.9411		-16.1009	-12.8247		0	0
PF3D7_0111400	conserved Plasmodium protein, unknown function (GEXP19)	57.4257	55.0119	41.3405	60.9128	51.258	41.9741	62.8177		45.0865	60.2836	45.1663	62.8177		-15.1971	-17.6514		0	0
PF3D7_0111500	UMP-CMP kinase, putative	34.936	26.5956	43.4636	37.4563	36.6969	39.4392	65.5347		41.4777	36.2982	38.4962	65.5347		5.17942	-27.0385		0	0
PF3D7_0111600	conserved Plasmodium protein, unknown function	75.6181	72.3474	56.5709	61.9459	46.198	35.7747	44.748		61.0067	63.055	39.3587	44.748		-2.04831	-5.38928		0	0
PF3D7_0111700	conserved Plasmodium protein, unknown function	74.0846	39.8257	56.4	52.6826	58.9881	50.761	42.1544		60.5184	51.3117	53.5899	42.1544		9.20669	11.4354		0	0
PF3D7_0111800	conserved Plasmodium protein, unknown function	40.1476	40.7706	38.8198	50.6471	38.2952	30.3063	43.7534		39.129	49.594	33.0533	43.7534		-10.465	-10.7002		0	0
PF3D7_0111900	conserved protein, unknown function	51.4366	73.915	54.3491	61.7538	45.4901	39.4768	47.4363		53.6708	63.0505	41.5445	47.4363		-9.3797	-5.8918		0	0
PF3D7_0112000	TatD-like deoxyribonuclease, putative	44.6152	43.6464	41.222	48.9064	39.1005	23.2089	37.8284		42.0122	48.3456	28.6732	37.8284		-6.33335	-9.15525		0	0
PF3D7_0112100	conserved Plasmodium protein, unknown function	80.3672	81.1894	60.7462	86.3568	64.3341	42.3762	114.043		65.3156	85.8058	49.9264	114.043		-20.4902	-64.1167		0	0
PF3D7_0112200	multidrug resistance-associated protein 1 (MRP1)	53.4132	65.3057	52.8341	61.4325	48.4711	45.5994	61.9936		52.969	61.8455	46.5868	61.9936		-8.87648	-15.4068		0	0
PF3D7_0112300	18S ribosomal RNA	1.31426	1.0934	1.65294	1.56601	0.920555	1.07202	0		1.57406	1.51562	1.01994	0		0.058448	1.01994		0	0
PF3D7_0112400	unspecified product	21.5051	38.7644	25.4925	30.9629	32.9154	8.77069	31.8148		24.5639	31.7948	17.0728	31.8148		-7.23089	-14.742		0	0
PF3D7_0112500	5.8S ribosomal RNA	83.3629	106.805	60.738	84.5973	63.5809	62.83	192.391		66.0069	86.9653	63.0882	192.391		-20.9583	-129.303		0	0
PF3D7_0112600	unspecified product	63.5613	42.9172	50.1978	66.2698	41.9041	37.0812	68.8214		53.31	63.7797	38.7395	68.8214		-10.4698	-30.0819		0	0
PF3D7_0112700	28S ribosomal RNA	22.8086	20.8978	21.5787	26.6847	18.5851	13.5285	38.1066		21.8651	26.0677	15.2672	38.1066		-4.20256	-22.8394		0	0
PF3D7_0112800	Plasmodium exported protein (hyp11), unknown function	39.8495	75.423	41.7367	54.358	45.8612	34.5565	41.2676		41.2972	56.6041	38.4436	41.2676		-15.3069	-2.82399		0	0
PF3D7_0112900	Plasmodium exported protein, unknown function	62.8413	66.6951	57.7674	55.7218	57.5917	31.6894	37.361		58.949	56.8918	40.5959	37.361		2.0572	3.2349		0	0
PF3D7_0113000	glutamic acid-rich protein (GARP)	33.5629	33.6274	34.2923	42.4557	46.4979	46.1578	56.861		34.1225	41.5144	46.2747	56.861		-7.39191	-10.5862		0	0
PF3D7_0113100	surface-associated interspersed protein 1.1 (SURFIN 1.1) (SURF1.1)	37.5676	40.3531	37.8388	45.8996	37.9309	39.4686	46.4384		37.7757	45.3082	38.9399	46.4384		-7.53252	-7.49853		0	1
PF3D7_0113200	Plasmodium exported protein, unknown function	42.6713	50.439	51.1116	62.0358	43.8465	44.3867	95.6301		49.146	60.7993	44.201	95.6301		-11.6533	-51.4291		0	1
PF3D7_0113300	Plasmodium exported protein (hyp1), unknown function	53.7413	35.7856	44.3285	50.0227	40.2849	43.3518	72.7258		46.5206	48.5047	42.2972	72.7258		-1.98411	-30.4286		0	0
PF3D7_0113400	Plasmodium exported protein, unknown function	33.1514	35.3164	44.266	48.5207	39.4979	35.5491	65.3926		41.6776	47.1128	36.9069	65.3926		-5.4352	-28.4857		0	0
PF3D7_0113600	surface-associated interspersed protein 1.2 (SURFIN 1.2), pseudogene (SURF1.2)	42.2357	51.7182	43.0938	51.083	35.0093	39.3477	63.5183		42.894	51.1507	37.856	63.5183		-8.25674	-25.6624		0	1
PF3D7_0113700	heat shock protein 40, type II (HSP40)	52.3404	61.6254	50.5014	49.9045	47.4825	54.7681	70.6996		50.9297	51.1543	52.263	70.6996		-0.224611	-18.4366		0	0
PF3D7_0113800	DBL containing protein, unknown function	154.582	52.7384	196.803	56.9537	108.632	183.691	62.4993		186.97	56.5043	157.882	62.4993		130.466	95.3827		1	1
PF3D7_0113900	Plasmodium exported protein (hyp8), unknown function (GEXP10)	44.8796	65.3411	46.0834	61.013	43.8657	55.0191	85.2724		45.803	61.4745	51.184	85.2724		-15.6715	-34.0883		0	0
PF3D7_0114000	exported protein family 1 (EPF1)	29.562	15.6509	34.8918	21.544	15.6169	20.7666	19.8792		33.6505	20.9157	18.9959	19.8792		12.7349	-0.8833		1	1
PF3D7_0114100	Pfmc-2TM Maurer's cleft two transmembrane protein (MC-2TM)	24.7026	8.99127	32.8094	9.3005	22.9901	33.0579	15.2272		30.9214	9.26753	29.5961	15.2272		21.6539	14.3689		1	1
PF3D7_0114200	exported protein family 3 (EPF3)	70.2006	25.8097	122.381	30.6815	67.9899	102.131	29.8978		110.229	30.162	90.3916	29.8978		80.0668	60.4938		1	1
PF3D7_0114300	exported protein family 4, pseudogene (EPF4)	120.555	59.859	188.281	52.9166	111.802	162.835	65.9793		172.509	53.6568	145.288	65.9793		118.852	79.3084		1	1
PF3D7_0114400	erythrocyte membrane protein 1 (PfEMP1), exon 2, pseudogene (VAR)	133.909	54.368	195.379	49.2757	123.652	191.731	47.9079		181.064	49.8187	168.322	47.9079		131.245	120.414		1	1
PF3D7_0114500	Plasmodium exported protein (hyp10), unknown function	72.2763	62.4433	153.834	51.8935	118.558	136.73	39.9504		134.84	53.0184	130.481	39.9504		81.8219	90.5308		1	1
PF3D7_0114600	stevor, pseudogene	158.576	63.1168	231.123	50.4856	113.737	208.881	65.2603		214.228	51.8324	176.166	65.2603		162.396	110.905		1	1
PF3D7_0114700	rifin (RIF)	158.913	26.795	190.502	47.11	108.554	169.65	61.2615		183.145	44.9439	148.642	61.2615		138.201	87.381		1	1
PF3D7_0114800	Plasmodium exported protein (hyp7), unknown function	101.381	49.2009	188.396	46.9782	147.562	172.929	43.9347		168.131	47.2152	164.206	43.9347		120.916	120.272		1	1
PF3D7_0114900	Plasmodium exported protein, unknown function, pseudogene	70.1454	37.5824	132.539	38.6149	72.4541	108.3	34.868		118.009	38.5048	95.9741	34.868		79.5041	61.1061		1	1
PF3D7_0115000	surface-associated interspersed protein 1.3 (SURFIN 1.3) (SURF1.3)	2.12147	0.772172	4.9108	1.5437	1.11963	2.4037	0.882708		4.26121	1.46143	1.96217	0.882708		2.79978	1.07947		1	1
PF3D7_0115100	Plasmodium exported protein (PHISTa), unknown function	0	0	0	0	0	0	0		0	0	0	0		0	0		1	1
PF3D7_0115200	rifin (RIF)	134.09	23.6902	136.484	33.5111	59.7537	133.34	48.1448		135.927	32.4639	108.037	48.1448		103.463	59.8924		1	1
PF3D7_0115300	rifin (RIF)	129.443	19.0463	135.239	28.4753	67.3303	111.257	33.6142		133.889	27.4699	96.1529	33.6142		106.419	62.5387		0	0
PF3D7_0115400	stevor	136.093	29.1384	155.541	27.822	76.3223	125.359	43.8205		151.012	27.9624	108.498	43.8205		123.049	64.6771		1	1
PF3D7_0115500	erythrocyte membrane protein 1 (PfEMP1), pseudogene	22.6393	3.61217	32.9523	6.89798	16.3885	28.6864	7.3409		30.5506	6.54762	24.4578	7.3409		24.0029	17.1169		1	1
PF3D7_0115600	rifin (RIF)	43.5872	18.8663	41.7533	31.5246	50.2189	108.63	48.7982		42.1804	30.1749	88.5455	48.7982		12.0055	39.7473		1	1
PF3D7_0115700	erythrocyte membrane protein 1, PfEMP1 (VAR)	188.673	35.227	150.319	37.9148	79.0302	161.884	47.1703		159.251	37.6282	133.395	47.1703		121.623	86.2244		1	1
PF3D7_0200100	erythrocyte membrane protein 1, PfEMP1 (VAR)	197.695	28.6937	193.047	39.065	80.6	143.942	53.99		194.13	37.9591	122.162	53.99		156.171	68.1718		1	1
PF3D7_0200200	rifin (RIF)	121.043	28.6551	154.355	34.7707	53.9692	108.352	41.7349		146.597	34.1186	89.6525	41.7349		112.479	47.9176		1	1
PF3D7_0200300	erythrocyte membrane protein 1 (PfEMP1), exon 2	34.1567	14.2084	48.1435	9.75095	20.6018	35.0006	13.5353		44.8863	10.2262	30.0496	13.5353		34.66	16.5143		1	1
PF3D7_0200400	stevor	135.286	32.3462	176.446	30.3334	94.0182	148.714	56.3452		166.86	30.548	129.907	56.3452		136.312	73.5619		1	1
PF3D7_0200500	rifin (RIF)	87.9602	20.1055	133.607	31.5084	56.5875	111.332	46.1892		122.977	30.2926	92.5079	46.1892		92.6841	46.3187		1	1
PF3D7_0200600	rifin (RIF)	204.115	42.4537	226.214	47.6956	128.121	183.143	43.1386		221.067	47.1367	164.224	43.1386		173.931	121.085		1	1
PF3D7_0200700	rifin (RIF)	93.2113	29.7311	112.989	20.4897	60.8285	91.3044	23.389		108.383	21.4751	80.8253	23.389		86.9081	57.4363		1	1
PF3D7_0200800	erythrocyte membrane protein 1 (PfEMP1), exon 2, pseudogene	0	0	0	0	0	0	0		0	0	0	0		0	0		1	1
PF3D7_0200900	stevor, pseudogene	97.0437	21.1053	103.663	20.8515	45.4095	65.6413	20.2543		102.121	20.8786	58.6846	20.2543		81.2427	38.4303		1	1
PF3D7_0201000	rifin (RIF)	134.367	31.6057	180.551	37.8524	87.2708	133.781	37.6527		169.796	37.1863	117.788	37.6527		132.609	80.1357		1	1
PF3D7_0201100	Plasmodium exported protein, unknown function, fragment	17.0483	0	21.2773	1.97497	15.4794	12.4382	2.80238		20.2924	1.76439	13.4839	2.80238		18.5281	10.6815		1	1
PF3D7_0201200	rifin (RIF)	223.235	36.594	266.462	72.6401	148.821	232.643	67.0297		256.395	68.7966	203.821	67.0297		187.599	136.791		1	1
PF3D7_0201300	stevor	160.28	40.4327	203.545	45.0864	91.6408	162.759	52.8236		193.469	44.5902	138.305	52.8236		148.879	85.4813		1	1
PF3D7_0201400	Plasmodium exported protein (hyp10), unknown function	117.976	37.7879	201.819	44.2809	128.543	152.911	50.6149		182.293	43.5886	144.532	50.6149		138.705	93.9171		1	1
PF3D7_0201500	Plasmodium exported protein (hyp9), unknown function	41.7826	52.8441	65.4723	52.0702	72.6562	118.562	84.2912		59.9554	52.1528	102.777	84.2912		7.80261	18.4862		0	0
PF3D7_0201600	PHISTb domain-containing RESA-like protein 1 (RLP1)	49.4634	55.802	59.9076	65.1614	115.406	188.087	80.8391		57.4753	64.1634	163.096	80.8391		-6.68808	82.2566		0	0
PF3D7_0201700	DnaJ protein, putative	52.487	39.2301	55.0878	59.3082	77.2196	124.604	64.5697		54.4821	57.1673	108.311	64.5697		-2.68524	43.741		0	0
PF3D7_0201800	knob associated heat shock protein 40 (KAHsp40)	41.3769	41.9592	47.8079	50.2227	72.8956	96.8523	55.427		46.3103	49.3416	88.6148	55.427		-3.03135	33.1877		0	0
PF3D7_0201900	erythrocyte membrane protein 3 (EMP3)	17.4888	18.589	15.9604	19.0544	22.7085	35.9456	23.6509		16.3164	19.0047	31.3941	23.6509		-2.68837	7.7432		0	0
PF3D7_0202000	knob-associated histidine-rich protein (KAHRP)	31.783	40.9155	41.0326	40.8693	62.3337	128.942	54.9392		38.8785	40.8742	106.039	54.9392		-1.99573	51.0997		0	0
PF3D7_0202100	liver stage associated protein 2 (LSAP2)	57.9229	50.8297	54.8006	50.6016	70.4596	129.913	56.9321		55.5277	50.6259	109.47	56.9321		4.90177	52.5376		0	0
PF3D7_0202200	EMP1-trafficking protein (PTP1)	52.2104	45.5051	65.4493	63.3225	84.75	142.262	69.3589		62.3662	61.4227	122.486	69.3589		0.943475	53.1275		0	0
PF3D7_0202300	Plasmodium exported protein (hyp11), unknown function	45.0968	77.8591	61.4259	57.282	118.057	180.359	46.6426		57.6231	59.4761	158.937	46.6426		-1.85295	112.294		0	0
PF3D7_0202400	gamete antigen 27/25, putative	33.0312	36.7656	37.1674	41.3734	33.9017	62.2449	60.8748		36.2042	40.8821	52.4991	60.8748		-4.67792	-8.37573		0	0
PF3D7_0202500	early transcribed membrane protein 2 (ETRAMP2)	49.0205	69.5399	84.7115	71.6404	95.1817	109.447	100.414		76.3997	71.4164	104.542	100.414		4.98326	4.12764		0	0
PF3D7_0202600.1	conserved Plasmodium protein, unknown function	44.8201	45.6364	41.8642	51.3132	42.6392	52.6287	50.6141		42.5526	50.7079	49.1938	50.6141		-8.15536	-1.42022		0	0
PF3D7_0202700	octaprenyl pyrophosphate synthase (OPP)	57.889	53.0394	45.829	59.1417	47.9853	52.5721	58.694		48.6375	58.491	50.9949	58.694		-9.85346	-7.69905		0	0
PF3D7_0202800	conserved Plasmodium protein, unknown function	27.1245	60.647	35.5848	42.5887	37.998	33.0493	31.5293		33.6146	44.5142	34.7509	31.5293		-10.8997	3.22161		0	0
PF3D7_0202900	palmitoyltransferase, putative (DHHC12)	31.516	54.9581	38.0546	48.1436	43.0692	37.6675	26.6053		36.5319	48.8702	39.5249	26.6053		-12.3383	12.9196		0	0
PF3D7_0203000	repetitive organellar protein, putative (ROPE)	56.7176	54.5894	47.325	58.0485	54.915	50.9427	44.9187		49.5124	57.6797	52.3086	44.9187		-8.16729	7.38989		0	0
PF3D7_0203100	protein kinase, putative	47.4455	49.937	39.0557	54.9761	43.0303	39.5391	50.4225		41.0095	54.4388	40.7395	50.4225		-13.4293	-9.683		0	0
PF3D7_0203200	conserved Plasmodium protein, unknown function	44.7425	56.2761	50.2331	48.9492	45.1443	62.4315	64.6257		48.9544	49.7305	56.4873	64.6257		-0.776068	-8.1384		0	0
PF3D7_0203300	ERCC1 nucleotide excision repair protein, putative (ERCC1)	52.0258	58.0177	53.0951	58.4743	65.7314	69.8399	90.0682		52.846	58.4256	68.4272	90.0682		-5.5796	-21.641		0	0
PF3D7_0203400	conserved Plasmodium protein, unknown function	31.3708	37.944	33.6989	38.4104	40.228	37.3398	32.1301		33.1567	38.3606	38.3329	32.1301		-5.20389	6.20277		0	0
PF3D7_0203500	tRNA Glutamine	67.2461	65.2699	47.6343	56.4787	48.8463	62.3937	124.356		52.2016	57.4161	57.7354	124.356		-5.2145	-66.6201		0	0
PF3D7_0203600	conserved Plasmodium protein, unknown function	58.9989	59.1124	49.5602	59.8961	47.1182	46.7877	32.5358		51.7584	59.8125	46.9014	32.5358		-8.05416	14.3656		0	0
PF3D7_0203700	protein MAK16, putative (MAK16)	30.2261	30.6836	33.1686	43.8498	33.6888	36.4961	60.306		32.4834	42.4459	35.5308	60.306		-9.96255	-24.7752		0	0
PF3D7_0203800	conserved Plasmodium protein, unknown function	42.5156	45.5915	41.5729	44.6202	37.8595	39.1641	51.8507		41.7924	44.7238	38.7155	51.8507		-2.93135	-13.1352		0	0
PF3D7_0203900	5'-3' exonuclease, N-terminal resolvase-like domain, putative	37.695	39.975	38.9928	49.3287	39.9305	40.3226	60.5857		38.6906	48.3314	40.1878	60.5857		-9.64079	-20.3979		0	0
PF3D7_0204000	conserved Plasmodium protein, unknown function	49.7286	59.8392	44.2901	51.0298	47.5168	47.3383	77.0502		45.5566	51.9691	47.3997	77.0502		-6.41251	-29.6505		0	0
PF3D7_0204100	conserved Plasmodium protein, unknown function	45.8656	49.4642	40.8472	57.5509	43.3681	42.6605	50.5221		42.0159	56.6886	42.9038	50.5221		-14.6727	-7.61834		0	0
PF3D7_0204200	conserved Plasmodium protein, unknown function	41.749	47.6064	43.6952	46.4704	39.9217	49.5927	54.4213		43.2419	46.5915	46.2673	54.4213		-3.34961	-8.15396		0	0
PF3D7_0204300	conserved Plasmodium protein, unknown function	56.5369	66.3	44.6956	62.366	51.2991	57.9523	78.2173		47.4533	62.7855	55.6646	78.2173		-15.3322	-22.5527		0	0
PF3D7_0204400	dynein light chain, putative	50.8625	39.874	46.0259	54.3895	37.5672	43.1433	47.7525		47.1523	52.8418	41.226	47.7525		-5.68951	-6.52657		0	0
PF3D7_0204500	aspartate transaminase (AspAT)	50.3517	62.6977	45.3549	63.3191	47.6431	52.771	99.4844		46.5185	63.2528	51.0078	99.4844		-16.7343	-48.4766		0	0
PF3D7_0204600	conserved Plasmodium protein, unknown function	49.3175	61.2626	45.7743	56.7653	45.6624	46.7923	63.4224		46.5995	57.2449	46.4038	63.4224		-10.6454	-17.0186		0	0
PF3D7_0204700	hexose transporter (HT)	55.3948	54.2839	54.4931	58.5882	48.6044	65.4635	109.925		54.7031	58.1293	59.6665	109.925		-3.42614	-50.2588		0	0
PF3D7_0204800	3'-5' exonuclease, putative	50.3136	61.983	48.2708	62.5455	44.6293	60.4025	45.8058		48.7465	62.4855	54.9789	45.8058		-13.739	9.17315		0	0
PF3D7_0204900	ubiE/COQ5 methyltransferase, putative	47.5976	31.2072	42.3924	51.4881	42.7596	43.1057	77.4113		43.6046	49.3256	42.9866	77.4113		-5.721	-34.4247		0	0
PF3D7_0205000	conserved Plasmodium protein, unknown function	45.4472	43.0859	46.6049	45.4554	43.3283	36.812	23.845		46.3353	45.2027	39.0526	23.845		1.13258	15.2076		0	0
PF3D7_0205100	conserved Plasmodium protein, unknown function	34.2256	50.5316	37.0733	43.893	37.1161	35.1391	48.2565		36.4101	44.6008	35.8189	48.2565		-8.19069	-12.4376		0	0
PF3D7_0205200	conserved Plasmodium protein, unknown function	40.8982	43.5133	42.6202	46.741	38.5628	50.2967	47.1242		42.2192	46.3968	46.262	47.1242		-4.17766	-0.862197		0	0
PF3D7_0205300	conserved Plasmodium protein, unknown function	40.8663	64.0749	41.0362	47.9609	36.1352	39.9368	41.3905		40.9966	49.6791	38.6296	41.3905		-8.68249	-2.76089		0	0
PF3D7_0205400	PCI domain-containing protein, putative	66.0715	57.2893	59.5503	69.295	46.0733	68.4927	44.3118		61.069	68.0149	60.7838	44.3118		-6.94591	16.4719		0	0
PF3D7_0205500	DNA-directed RNA polymerase II 16 kDa subunit, putative	42.4712	39.5055	37.427	54.7362	35.0279	47.3215	62.8323		38.6017	53.1122	43.0944	62.8323		-14.5105	-19.7379		0	0
PF3D7_0205600	conserved Plasmodium protein, unknown function	43.7734	43.1028	48.8541	57.8383	49.9983	56.4471	60.0661		47.6709	56.2671	54.2297	60.0661		-8.59622	-5.83636		0	0
PF3D7_0205700.1	conserved Plasmodium protein, unknown function	39.7957	46.5207	37.3902	46.64	49.8485	39.9718	38.6765		37.9504	46.6273	43.3679	38.6765		-8.67688	4.69143		0	0
PF3D7_0205800	conserved Plasmodium protein, unknown function	42.6131	34.5547	39.3011	42.7418	51.7196	35.1109	45.4862		40.0724	41.8688	40.8218	45.4862		-1.79641	-4.66442		0	0
PF3D7_0205900	26S proteasome regulatory subunit RPN1, putative (RPN1)	43.616	56.1176	48.6874	55.5017	45.6808	49.0677	64.1925		47.5063	55.5673	47.9031	64.1925		-8.06098	-16.2894		0	0
PF3D7_0206000	DNA repair protein RAD2, putative (RAD2)	50.4456	60.6662	46.8314	61.1299	47.3812	46.5968	79.2203		47.6731	61.0805	46.8665	79.2203		-13.4074	-32.3538		0	0
PF3D7_0206100	cysteine desulfuration protein SufE (SufE)	41.7908	32.3918	41.0728	40.4369	34.0686	43.775	45.3685		41.24	39.5791	40.4375	45.3685		1.66097	-4.93098		0	0
PF3D7_0206200	pantothenate transporter (PAT)	46.5732	58.1202	54.0305	62.4314	51.7805	52.4385	82.9623		52.2938	61.9717	52.2123	82.9623		-9.67793	-30.75		0	0
PF3D7_0206300	pentafunctional AROM polypeptide, putative, pseudogene (AROM)	43.8404	48.8648	41.7923	49.685	43.9835	35.462	55.4737		42.2692	49.5975	38.3921	55.4737		-7.32827	-17.0816		0	0
PF3D7_0206500	conserved Plasmodium protein, unknown function	40.3383	38.6987	35.3173	43.4558	39.8724	40.0528	62.5845		36.4866	42.9485	39.9907	62.5845		-6.46193	-22.5938		0	0
PF3D7_0206600	DNA-directed RNA polymerase III subunit RPC10, putative	36.4766	39.0175	40.6788	37.5135	37.7162	38.892	31.9378		39.7002	37.6739	38.4877	31.9378		2.02628	6.5499		0	0
PF3D7_0206700	adenylosuccinate lyase (ASL)	52.7141	48.9525	53.3724	60.6048	48.1218	54.747	90.632		53.2191	59.3624	52.469	90.632		-6.14332	-38.163		0	0
PF3D7_0206800	merozoite surface protein 2 (MSP2)	33.0072	51.6422	38.8852	43.4879	38.3792	38.1148	73.6112		37.5163	44.3574	38.2057	73.6112		-6.84111	-35.4055		0	0
PF3D7_0206900.1	merozoite surface protein 5 (MSP5)	51.3091	52.065	52.2758	59.0341	55.4814	50.9359	90.2836		52.0507	58.291	52.4989	90.2836		-6.24034	-37.7847		0	0
PF3D7_0207000	merozoite surface protein 4 (MSP4)	55.7241	53.68	58.7639	65.9616	45.1942	60.0463	86.1579		58.056	64.652	54.9394	86.1579		-6.59607	-31.2185		0	0
PF3D7_0207100	conserved Plasmodium protein, unknown function	50.518	58.1057	41.2123	56.4862	47.6877	45.3638	72.1029		43.3794	56.6589	46.1629	72.1029		-13.2795	-25.94		0	0
PF3D7_0207200	iron-sulfur assembly protein, putative (IscA1)	55.9688	70.5402	56.0454	47.3216	50.0598	46.7431	72.9141		56.0275	49.7973	47.8836	72.9141		6.23019	-25.0305		0	0
PF3D7_0207300	serine repeat antigen 8 (SERA8)	48.0481	53.7396	45.6433	59.3293	43.5109	42.151	70.612		46.2033	58.7333	42.6186	70.612		-12.53	-27.9934		0	0
PF3D7_0207400	serine repeat antigen 7 (SERA7)	43.6778	45.6733	46.1163	55.6028	41.6084	37.9254	74.7918		45.5484	54.544	39.1918	74.7918		-8.99565	-35.6		0	0
PF3D7_0207500	serine repeat antigen 6 (SERA6)	47.4096	52.5291	47.3189	59.7133	44.7047	34.6068	73.3928		47.3401	58.9472	38.0789	73.3928		-11.6072	-35.3139		0	0
PF3D7_0207600	serine repeat antigen 5 (SERA5)	45.2222	66.011	46.4635	58.2936	43.4497	36.5182	66.9022		46.1745	59.1164	38.9016	66.9022		-12.942	-28.0006		0	0
PF3D7_0207700	serine repeat antigen 4 (SERA4)	38.8966	36.9252	36.0173	46.402	31.6194	26.9086	62.0538		36.6878	45.3915	28.5284	62.0538		-8.70368	-33.5253		0	0
PF3D7_0207800	serine repeat antigen 3 (SERA3)	45.947	68.8575	46.9049	59.9982	42.7868	37.9181	79.2129		46.6818	60.9429	39.5922	79.2129		-14.2611	-39.6207		0	0
PF3D7_0207900	serine repeat antigen 2 (SERA2)	35.1888	37.9497	38.6423	45.4073	31.5364	29.1459	53.6654		37.8381	44.6121	29.9679	53.6654		-6.77408	-23.6975		0	0
PF3D7_0208000	serine repeat antigen 1 (SERA1)	42.6593	56.904	42.6864	59.2614	42.2608	34.0871	59.9375		42.6801	59.01	36.8976	59.9375		-16.3299	-23.0399		0	0
PF3D7_0208100.1	conserved Plasmodium protein, unknown function	40.8914	47.4984	39.1282	47.7244	41.6523	37.9526	57.1297		39.5388	47.7003	39.2248	57.1297		-8.16149	-17.9049		0	0
PF3D7_0208200	KRR1 small subunit processome component, putative (KRR1)	74.6186	54.6446	60.6337	60.7167	58.6642	58.9336	143.443		63.8906	60.0692	58.841	143.443		3.82132	-84.6017		0	0
PF3D7_0208300	conserved Plasmodium protein, unknown function	43.9356	47.1334	39.5839	52.7554	45.961	30.9639	35.203		40.5974	52.1559	36.1207	35.203		-11.5585	0.917634		0	0
PF3D7_0208400	conserved Plasmodium protein, unknown function	43.5377	50.6321	41.4588	49.0188	42.5917	32.7446	45.9083		41.943	49.1908	36.1305	45.9083		-7.24782	-9.77777		0	0
PF3D7_0208500	acyl carrier protein (ACP)	35.107	31.1123	34.1361	36.2493	37.9744	36.0236	62.4757		34.3622	35.7016	36.6944	62.4757		-1.33937	-25.7813		0	0
PF3D7_0208600	ribosome-recycling factor (RRF1)	44.2018	57.2911	51.4664	52.8295	51.2445	48.3222	84.9306		49.7746	53.3052	49.327	84.9306		-3.53065	-35.6036		0	0
PF3D7_0208700.1	conserved Plasmodium protein, unknown function	40.774	38.7998	36.8112	46.0309	39.3448	34.8456	57.1674		37.7341	45.2599	36.3927	57.1674		-7.52581	-20.7747		0	0
PF3D7_0208800	conserved Plasmodium protein, unknown function	72.9449	46.4633	64.5313	62.9815	50.916	50.5983	56.4869		66.4906	61.2202	50.7075	56.4869		5.27043	-5.77938		0	0
PF3D7_0208900	6-cysteine protein (P230p)	55.8552	59.0005	47.4526	62.5387	44.972	41.9465	72.2442		49.4094	62.1614	42.9868	72.2442		-12.7519	-29.2573		0	0
PF3D7_0209000	6-cysteine protein (P230)	53.0506	53.3232	49.3833	62.2418	47.7559	46.4402	72.9003		50.2374	61.2909	46.8926	72.9003		-11.0535	-26.0076		0	1
PF3D7_0209100	phospholipase A2, putative	47.3858	58.3371	51.4599	57.8813	41.3801	39.0427	78.0927		50.5111	57.9299	39.8464	78.0927		-7.41882	-38.2463		0	0
PF3D7_0209200	3'exoribonuclease, putative	38.7958	36.2864	37.9028	41.8381	38.2999	36.2481	40.6982		38.1108	41.2461	36.9536	40.6982		-3.13533	-3.74457		0	0
PF3D7_0209300	2C-methyl-D-erythritol 2,4-cyclodiphosphate synthase (IspF)	56.0001	58.8098	48.4937	47.3791	49.013	53.8594	77.4145		50.2418	48.5979	52.193	77.4145		1.64388	-25.2215		0	0
PF3D7_0209400	conserved protein, unknown function	48.6827	59.6021	48.8162	49.4754	37.2709	42.2217	73.3857		48.7851	50.5552	40.5194	73.3857		-1.77006	-32.8663		0	0
PF3D7_0209500	conserved Plasmodium protein, unknown function	41.2798	65.1407	52.8761	57.2924	54.553	48.2803	85.1035		50.1755	58.1293	50.4372	85.1035		-7.95372	-34.6663		0	0
PF3D7_0209600	transporter, putative	45.1886	50.5484	43.7904	57.3456	36.4153	33.8489	57.7182		44.1161	56.6208	34.7314	57.7182		-12.5047	-22.9868		0	0
PF3D7_0209700	RING zinc finger protein, putative	49.8732	58.5021	44.202	45.0159	40.9484	40.6905	53.1516		45.5227	46.4539	40.7792	53.1516		-0.931198	-12.3725		0	0
PF3D7_0209800	ATP-dependent RNA helicase UAP56 (UAP56)	34.8059	45.2958	40.0817	46.358	37.4998	42.6891	94.0667		38.8531	46.2448	40.9048	94.0667		-7.39171	-53.162		0	0
PF3D7_0209900	unspecified product	47.9081	30.5158	48.4045	51.7706	44.451	29.2779	24.3635		48.2889	49.5043	34.4952	24.3635		-1.21542	10.1317		0	0
PF3D7_0210000	secretory complex protein 61 gamma subunit (Sec61-gamma)	65.6059	95.517	51.7837	75.2416	72.3759	54.3165	111.617		55.0026	77.4035	60.5262	111.617		-22.4009	-51.0905		0	0
PF3D7_0210100.1	60S ribosomal protein L37ae, putative	33.7955	38.1578	39.9919	39.3104	24.0474	29.3386	18.3664		38.5489	39.1875	27.5192	18.3664		-0.63862	9.15285		0	0
PF3D7_0210200	conserved Plasmodium protein, unknown function	44.9676	62.6292	39.7386	55.9643	39.5711	36.916	47.9955		40.9563	56.675	37.8289	47.9955		-15.7186	-10.1666		0	0
PF3D7_0210300	monocarboxylate transporter, putative	44.8589	44.2786	57.7818	62.7128	45.011	43.9192	64.115		54.7723	60.7472	44.2946	64.115		-5.9749	-19.8204		0	0
PF3D7_0210400	50S ribosomal protein L33, putative	38.4026	40.6626	44.9679	48.8787	40.2121	31.3244	50.1726		43.4389	48.0027	34.3804	50.1726		-4.56371	-15.7922		0	0
PF3D7_0210500	conserved Plasmodium protein, unknown function	55.9136	73.5559	47.2858	59.8229	49.227	31.6975	37.3713		49.295	61.2872	37.725	37.3713		-11.9922	0.353713		0	0
PF3D7_0210600	conserved Plasmodium protein, unknown function	48.3146	49.3831	35.8006	41.5323	37.2793	27.5867	44.345		38.7149	42.3694	30.9195	44.345		-3.65453	-13.4255		0	0
PF3D7_0210700	syntaxin, Qa-SNARE family (SYN17)	66.1787	68.378	49.5138	66.9212	60.4763	45.5878	40.4254		53.3948	67.0766	50.7072	40.4254		-13.6818	10.2818		0	0
PF3D7_0210800	conserved Plasmodium protein, unknown function	44.2919	80.9598	53.9812	67.5272	55.3043	46.4261	56.9166		51.7247	68.9595	49.4789	56.9166		-17.2348	-7.43772		0	0
PF3D7_0210900	conserved Plasmodium protein, unknown function	67.9539	52.216	61.1725	78.5577	53.4738	45.1323	109.607		62.7518	75.7489	48.0005	109.607		-12.9971	-61.6069		0	0
PF3D7_0211000	unspecified product	59.622	58.3688	47.747	50.0158	42.5616	33.456	56.2689		50.5125	50.9065	36.5869	56.2689		-0.393977	-19.682		0	0
PF3D7_0211100	conserved Plasmodium protein, unknown function	48.9062	71.5526	45.269	59.5302	49.1728	32.8865	37.9495		46.116	60.8121	38.4865	37.9495		-14.6961	0.537044		0	0
PF3D7_0211200	ras-related protein Rab-5A (RAB5a)	47.3002	33.1881	55.3619	54.6632	49.9846	52.876	51.4284		53.4845	52.3734	51.8818	51.4284		1.11113	0.453427		0	0
PF3D7_0211300	ubiquinol-cytochrome-c reductase complex assembly factor 1, putative	44.6152	45.9938	40.7173	47.9609	38.3457	40.3476	53.7052		41.625	47.7511	39.6592	53.7052		-6.12611	-14.046		0	0
PF3D7_0211400	beta-ketoacyl-ACP synthase III (KASIII)	46.333	49.4526	40.2955	50.0264	36.5598	29.3737	37.078		41.7015	49.9652	31.8447	37.078		-8.2637	-5.23329		0	0
PF3D7_0211500	GAF domain-related protein, putative	48.4647	49.6596	44.434	56.4943	40.5745	33.6814	50.9399		45.3726	55.7656	36.0516	50.9399		-10.3929	-14.8883		0	0
PF3D7_0211600	dolichol-linked oligosaccharide biosynthesis enzyme, putative	56.999	72.7294	58.5222	59.2052	50.9397	49.7321	92.8521		58.1675	60.6473	50.1473	92.8521		-2.47981	-42.7048		0	0
PF3D7_0211700	tyrosine kinase-like protein, putative (TKL1)	38.1461	52.0467	38.2486	49.7712	35.8628	34.32	53.5313		38.2248	50.0138	34.8505	53.5313		-11.7891	-18.6808		0	0
PF3D7_0211800	asparagine--tRNA ligase (AsnRS)	52.168	42.9436	63.015	65.1773	45.6884	61.6475	91.8318		60.4889	62.8066	56.16	91.8318		-2.31768	-35.6718		0	0
PF3D7_0211900	conserved Plasmodium protein, unknown function	42.2921	51.6655	41.4689	47.7265	39.1947	34.9035	49.2628		41.6606	48.1465	36.379	49.2628		-6.48586	-12.8838		0	0
PF3D7_0212000	GDP-fructose:GMP antiporter, putative	50.5481	56.4073	47.5986	45.9696	38.7509	32.9233	44.7792		48.2855	47.0825	34.9271	44.7792		1.20296	-9.85207		0	0
PF3D7_0212100	conserved Plasmodium protein, unknown function	38.343	45.4236	36.9567	47.5263	34.7881	38.084	56.9407		37.2796	47.3021	36.9507	56.9407		-10.0226	-19.99		0	0
PF3D7_0212200	mitochondrial ribosomal protein L12 precursor, putative	56.0016	43.656	43.5068	44.5955	47.8053	35.5007	63.931		46.4166	44.4953	39.7316	63.931		1.92129	-24.1994		0	0
PF3D7_0212300	peptide chain release factor subunit 1, putative	44.8572	45.1602	46.0689	54.0659	44.0656	48.9091	85.4237		45.7867	53.1163	47.2437	85.4237		-7.32953	-38.18		0	0
PF3D7_0212400	conserved Plasmodium membrane protein, unknown function	49.0951	54.9051	39.7708	53.2757	44.0517	27.2425	39.2324		41.9423	53.4494	33.0224	39.2324		-11.5071	-6.21006		0	0
PF3D7_0212500	conserved Plasmodium protein, unknown function	48.8912	53.6386	42.002	55.9423	43.3969	35.8232	48.741		43.6064	55.6967	38.4274	48.741		-12.0903	-10.3136		0	0
PF3D7_0212600	secreted protein with altered thrombospondin repeat domain (SPATR)	43.4048	52.7533	47.7807	56.404	49.1433	46.334	84.3151		46.7617	56.0147	47.2999	84.3151		-9.25306	-37.0152		0	0
PF3D7_0212700	SRR1-like protein	33.3228	60.3164	44.4749	48.306	48.2466	48.5951	77.7222		41.8778	49.5866	48.4753	77.7222		-7.70883	-29.2469		0	0
PF3D7_0212800	multidrug efflux pump, putative	45.7822	56.9047	45.3623	59.1798	43.7822	43.7873	58.7973		45.4601	58.9372	43.7855	58.7973		-13.4771	-15.0118		0	0
PF3D7_0212900	Leu/Phe-tRNA protein transferase, putative	48.1379	62.0599	52.4312	62.8321	48.6461	67.98	106.008		51.4314	62.7498	61.3321	106.008		-11.3184	-44.6759		0	0
PF3D7_0213000	conserved Plasmodium protein, unknown function	35.435	44.5555	43.2743	59.6157	51.7712	48.0526	51.2315		41.4487	58.0099	49.3313	51.2315		-16.5613	-1.90024		0	0
PF3D7_0213100	protein SIS1 (SIS1)	36.0953	53.2718	47.209	51.4666	39.3284	47.1482	87.0489		44.6208	51.6591	44.4594	87.0489		-7.03828	-42.5895		0	0
PF3D7_0213200	conserved Plasmodium protein, unknown function	41.7141	52.3556	50.873	58.4887	54.0705	62.0087	84.0564		48.7401	57.8348	59.2792	84.0564		-9.09468	-24.7772		0	0
PF3D7_0213300	conserved Plasmodium protein, unknown function	52.2864	50.7498	46.0323	54.2115	49.3738	53.738	67.0392		47.4888	53.8424	52.2374	67.0392		-6.35359	-14.8018		0	0
PF3D7_0213400	protein kinase 7 (PK7)	42.2266	34.1221	31.4041	43.9557	38.5242	35.7044	44.8352		33.9245	42.9072	36.674	44.8352		-8.9827	-8.16128		0	0
PF3D7_0213500	conserved Plasmodium protein, unknown function	46.4364	46.568	47.0299	50.9597	43.8777	44.2271	68.6984		46.8917	50.4914	44.1069	68.6984		-3.59978	-24.5915		0	0
PF3D7_0213600	conserved Plasmodium protein, unknown function	40.2423	43.9922	37.3316	48.4169	42.9241	37.5117	42.5346		38.0095	47.9451	39.3727	42.5346		-9.93567	-3.16184		0	0
PF3D7_0213700	conserved protein, unknown function	43.5183	38.0155	42.6539	52.5026	42.3359	44.0165	64.3813		42.8552	50.9579	43.4387	64.3813		-8.10271	-20.9426		0	0
PF3D7_0213800	conserved Plasmodium protein, unknown function	55.202	63.1267	42.231	56.2985	45.3833	50.4307	79.8845		45.2518	57.0265	48.6952	79.8845		-11.7748	-31.1893		0	0
PF3D7_0213900	conserved Plasmodium protein, unknown function	39.7599	43.2896	39.9548	48.263	39.2402	33.7241	47.7389		39.9094	47.7327	35.6208	47.7389		-7.8233	-12.1181		0	0
PF3D7_0214000	T-complex protein 1 subunit theta (CCT8)	48.4445	60.9284	54.3395	68.3725	41.88	53.4386	86.4741		52.9666	67.5788	49.4642	86.4741		-14.6121	-37.0099		0	0
PF3D7_0214100	protein transport protein SEC31 (SEC31)	52.2572	51.2942	49.1795	56.8566	42.6116	44.9252	89.9038		49.8963	56.2635	44.1297	89.9038		-6.36726	-45.7742		0	0
PF3D7_0214200	mitochondrial ribosomal protein L13 precursor, putative	45.7273	19.581	47.3621	54.687	48.8463	45.9474	91.5257		46.9814	50.9437	46.9442	91.5257		-3.9623	-44.5815		0	0
PF3D7_0214300	conserved Plasmodium protein, unknown function	34.1473	36.6409	34.5442	40.1999	31.6397	29.3076	45.5059		34.4518	39.8204	30.1095	45.5059		-5.3686	-15.3964		0	0
PF3D7_0214400	conserved Plasmodium protein, unknown function	40.9298	50.8575	39.4191	44.9425	43.0582	41.3006	84.3029		39.7709	45.5732	41.9049	84.3029		-5.80228	-42.398		0	0
PF3D7_0214500	conserved Plasmodium protein, unknown function	64.3985	65.0573	44.4203	57.5508	46.0619	40.2722	29.8129		49.0729	58.3512	42.2629	29.8129		-9.27831	12.45		0	0
PF3D7_0214600	serine/threonine protein kinase, putative	46.19	56.6307	45.7813	61.7581	46.1405	38.8887	71.3504		45.8765	61.2113	41.3822	71.3504		-15.3348	-29.9681		0	0
PF3D7_0214700	conserved Plasmodium protein, unknown function	39.4053	47.3935	39.9842	44.9547	39.3181	36.8676	43.7225		39.8494	45.2147	37.7102	43.7225		-5.36532	-6.01223		0	0
PF3D7_0214800	conserved Plasmodium membrane protein, unknown function	43.5426	42.812	40.2	55.9451	40.922	39.58	65.3934		40.9784	54.5447	40.0415	65.3934		-13.5663	-25.3519		0	0
PF3D7_0214900	rhoptry neck protein 6 (RON6)	31.4419	38.3537	32.8923	37.7432	31.712	30.7865	49.2813		32.5545	37.8083	31.1047	49.2813		-5.25381	-18.1766		0	0
PF3D7_0215000	acyl-CoA synthetase (ACS9)	47.2089	64.0913	46.3594	52.9133	39.7772	53.6506	72.5361		46.5572	54.1052	48.8802	72.5361		-7.54799	-23.6558		0	0
PF3D7_0215100	RING zinc finger protein, putative	35.3014	55.3495	37.509	50.8829	32.5459	31.3328	59.2554		36.9949	51.3592	31.7499	59.2554		-14.3643	-27.5055		0	0
PF3D7_0215200	conserved Plasmodium protein, unknown function	53.2479	67.1348	56.4946	72.8778	57.7183	55.9486	73.0906		55.7385	72.2654	56.5572	73.0906		-16.5269	-16.5335		0	0
PF3D7_0215300	acyl-CoA synthetase (ACS8)	54.6138	58.1482	50.6579	60.5687	49.6979	49.1937	88.1819		51.5791	60.3107	49.3671	88.1819		-8.73151	-38.8149		0	0
PF3D7_0215400	conserved Plasmodium protein, unknown function	44.0935	43.0661	36.2136	49.5272	35.6181	38.041	59.0976		38.0487	48.8383	37.2079	59.0976		-10.7896	-21.8898		0	0
PF3D7_0215500	conserved Plasmodium protein, unknown function	40.6113	46.0729	38.7479	48.0852	35.7248	37.4425	57.74		39.1819	47.8706	36.8519	57.74		-8.68872	-20.8881		0	0
PF3D7_0215600	conserved Plasmodium protein, unknown function	32.9572	49.4371	30.7231	38.5266	35.1838	32.3136	44.8172		31.2434	39.69	33.3005	44.8172		-8.44654	-11.5167		0	0
PF3D7_0215700	DNA-directed RNA polymerase II subunit RPB2, putative (RPB2)	46.5886	49.7414	50.7397	65.2372	40.6093	48.9627	89.8878		49.773	63.585	46.0904	89.8878		-13.812	-43.7974		0	0
PF3D7_0215800	origin recognition complex subunit 5 (ORC5)	47.2217	56.5673	46.3187	61.75	47.0552	48.5071	76.2714		46.529	61.1974	48.0079	76.2714		-14.6684	-28.2635		0	0
PF3D7_0215900	palmitoyltransferase, putative (DHHC11)	35.8786	41.5447	36.7529	42.5117	30.5194	27.9735	24.8323		36.5492	42.4086	28.8489	24.8323		-5.85934	4.01657		0	0
PF3D7_0216000	DEAD/DEAH box helicase, putative	44.5615	53.5096	42.1986	55.0458	40.2285	39.626	65.6259		42.7489	54.882	39.8332	65.6259		-12.1332	-25.7927		0	0
PF3D7_0216100	conserved Plasmodium protein, unknown function	41.7233	46.6766	42.4516	54.1295	43.7882	34.0794	31.2834		42.282	53.3348	37.4178	31.2834		-11.0528	6.13442		0	0
PF3D7_0216200	conserved Plasmodium protein, unknown function	28.7189	50.7232	36.5893	35.0148	41.5507	37.9033	36.2184		34.7564	36.6898	39.1574	36.2184		-1.93339	2.93907		0	0
PF3D7_0216300	conserved Plasmodium protein, unknown function	51.578	52.7071	44.936	56.38	45.4355	48.8148	46.5029		46.4828	55.9884	47.6528	46.5029		-9.50559	1.14995		0	0
PF3D7_0216400	vacuolar protein sorting-associated protein 45, putative (VPS45)	54.1317	61.7492	51.4462	63.6789	47.0221	52.788	56.1406		52.0716	63.4732	50.8054	56.1406		-11.4016	-5.33516		0	0
PF3D7_0216500	conserved Plasmodium protein, unknown function	53.1317	45.2648	44.9382	55.4495	49.6327	44.1809	60.4115		46.8463	54.3635	46.0555	60.4115		-7.51719	-14.3559		0	0
PF3D7_0216600	MtN3-like protein	48.1587	58.1444	46.4754	57.967	45.3268	54.0452	89.2029		46.8674	57.9859	51.0474	89.2029		-11.1185	-38.1555		0	0
PF3D7_0216700.1	autophagy-related protein 11, putative (ATG11)	47.5502	56.2421	40.9115	50.8574	44.4195	38.768	48.9697		42.4575	51.4316	40.7112	48.9697		-8.97402	-8.25845		0	0
PF3D7_0216800	conserved Plasmodium membrane protein, unknown function	35.9284	50.5653	38.8298	50.5702	40.7125	34.1223	46.0658		38.1541	50.5696	36.3883	46.0658		-12.4156	-9.67749		0	0
PF3D7_0216900	conserved Plasmodium protein, unknown function	34.7234	43.4342	34.8906	43.0017	33.8371	39.1641	47.7525		34.8517	43.0478	37.3324	47.7525		-8.19615	-10.4201		0	0
PF3D7_0217000	conserved Plasmodium membrane protein, unknown function	45.3305	50.7158	39.849	47.9436	37.7658	32.7651	31.9101		41.1255	48.2392	34.4846	31.9101		-7.11364	2.57451		0	0
PF3D7_0217100	ATP synthase F1, alpha subunit	53.6019	58.1754	46.5248	60.2044	43.6696	54.5336	117.147		48.173	59.9881	50.798	117.147		-11.8151	-66.3485		0	0
PF3D7_0217200	conserved Plasmodium protein, unknown function	47.198	50.4065	38.7633	52.86	43.2039	41.543	46.0758		40.7276	52.5984	42.1141	46.0758		-11.8708	-3.96173		0	0
PF3D7_0217300	AP-2 complex subunit sigma, putative	47.7519	56.2432	38.6034	43.6332	41.214	44.7274	44.4505		40.7339	44.9778	43.5193	44.4505		-4.24389	-0.931156		0	0
PF3D7_0217400	conserved Plasmodium protein, unknown function	48.5539	51.7734	41.5215	40.1656	42.844	58.7656	78.9131		43.1592	41.4033	53.291	78.9131		1.75593	-25.6221		0	0
PF3D7_0217500	calcium-dependent protein kinase 1 (CDPK1)	38.0809	34.8497	35.673	48.2115	33.2923	35.3072	61.971		36.2338	46.7868	34.6144	61.971		-10.553	-27.3566		0	0
PF3D7_0217600	conserved Plasmodium protein, unknown function	43.374	43.6821	37.1465	46.3103	39.2997	39.6065	59.3433		38.5968	46.0301	39.501	59.3433		-7.4333	-19.8423		0	0
PF3D7_0217700	E2F-associated phosphoprotein, putative	47.0102	56.1332	42.4037	51.7168	48.0888	51.3665	69.5474		43.4765	52.1877	50.2395	69.5474		-8.71116	-19.3079		0	0
PF3D7_0217800	40S ribosomal protein S26 (RPS26)	27.3965	79.7744	50.6587	46.3082	34.5994	63.2825	55.2691		45.2414	49.8766	53.4198	55.2691		-4.63523	-1.84928		0	0
PF3D7_0217900	conserved Plasmodium protein, unknown function	54.5728	51.2118	51.1938	67.4149	47.3433	78.1952	105.989		51.9807	65.6872	67.5868	105.989		-13.7065	-38.4024		0	0
PF3D7_0218000	replication factor C subunit 2, putative (RFC2)	55.2596	40.2268	51.0676	61.8506	44.7142	64.1482	76.9426		52.0439	59.5449	57.4659	76.9426		-7.50107	-19.4768		0	0
PF3D7_0218100	conserved Plasmodium membrane protein, unknown function	38.227	47.9368	45.2343	43.3469	45.6033	33.2182	33.8495		43.6024	43.8363	37.4768	33.8495		-0.233945	3.62737		0	0
PF3D7_0218200	conserved Plasmodium protein, unknown function	45.9404	60.5847	41.8401	51.0217	43.7077	42.958	50.481		42.795	52.0414	43.2158	50.481		-9.24644	-7.26514		0	0
PF3D7_0218300	apicoplast RNA methyltransferase precursor, putative	33.1747	41.7728	33.276	42.2227	34.5587	39.0361	46.4261		33.2524	42.1747	37.4965	46.4261		-8.92231	-8.92953		0	0
PF3D7_0218400	DEAD/DEAH box ATP-dependent RNA helicase, putative	38.9382	50.0828	50.1847	57.2847	47.7617	62.2658	99.6611		47.5656	56.5168	57.2786	99.6611		-8.95122	-42.3825		0	0
PF3D7_0218500	small nuclear ribonucleoprotein Sm D2, putative (SNRPD2)	51.073	54.5293	56.5927	39.9369	51.4741	43.4994	55.4091		55.3072	41.4929	46.2415	55.4091		13.8144	-9.16756		0	0
PF3D7_0218600	conserved Plasmodium protein, unknown function	51.6278	64.6394	42.5271	57.3809	43.4508	40.1539	54.4845		44.6465	58.1548	41.2875	54.4845		-13.5084	-13.197		0	0
PF3D7_0218700	pre-mRNA-processing protein 45, putative (PRP45)	61.4347	59.3991	57.9677	59.2712	55.5658	66.1605	61.7611		58.7751	59.2848	62.5176	61.7611		-0.509729	0.756495		0	0
PF3D7_0218800	ribonuclease P	28.3594	67.5638	45.7864	46.3677	48.105	44.7137	41.9551		41.7279	48.6277	45.8798	41.9551		-6.89983	3.9247		0	0
PF3D7_0218900	Plasmodium RNA of unknown function RUF2	47.9128	51.4001	56.6508	63.1003	52.2044	56.1543	67.152		54.6159	61.8528	54.7962	67.152		-7.23687	-12.3558		0	0
PF3D7_0219000	small nucleolar RNA snoR01	73.8066	171.931	61.2441	59.8513	61.6535	49.1658	21.838		64.1697	71.8019	53.4597	21.838		-7.63218	31.6216		0	0
PF3D7_0219100	conserved protein, unknown function	42.5209	55.0285	47.5228	54.8413	46.6728	65.8219	66.1676		46.3579	54.8613	59.2375	66.1676		-8.50333	-6.93012		0	0
PF3D7_0219200	40S ribosomal protein S30	48.4172	68.9251	44.4224	62.8199	49.237	42.0822	54.1195		45.3527	63.4709	44.5424	54.1195		-18.1181	-9.57717		0	0
PF3D7_0219300	conserved Plasmodium protein, unknown function	64.3641	64.3375	59.4943	59.7617	62.8023	69.113	71.0603		60.6284	60.2496	66.9431	71.0603		0.378805	-4.11721		0	0
PF3D7_0219400.1	ribosome associated membrane protein RAMP4, putative	38.9609	32.6884	33.6793	37.7523	34.716	19.7008	31.7504		34.9093	37.2124	24.8638	31.7504		-2.30311	-6.88658		0	0
PF3D7_0219500	pseudouridine synthase, putative	46.2792	86.3588	49.0745	57.539	46.3408	68.5734	73.2874		48.4235	60.6119	60.9287	73.2874		-12.1884	-12.3587		0	0
PF3D7_0219600	replication factor C subunit 1, putative (RFC1)	58.8496	66.2075	55.7175	67.1417	49.6289	63.1309	107.949		56.4469	67.0421	58.4882	107.949		-10.5952	-49.4606		0	0
PF3D7_0219700	Plasmodium exported protein (PHISTc), unknown function (GEXP20)	37.9399	61.611	51.0552	52.3617	54.4552	56.3444	55.589		48.0009	53.348	55.6948	55.589		-5.34706	0.105853		0	0
PF3D7_0219800	Plasmodium exported protein (PHISTc), unknown function	38.0496	37.2971	43.803	62.9759	50.4881	50.1193	71.339		42.4631	60.2379	50.2461	71.339		-17.7748	-21.0928		0	0
PF3D7_0219900	Plasmodium exported protein, unknown function	50.9839	47.3527	47.7678	49.3377	54.3534	59.9783	55.2691		48.5168	49.1261	58.0442	55.2691		-0.609295	2.77504		0	0
PF3D7_0220000	liver stage antigen 3 (LSA3)	43.7273	50.056	43.9792	51.7099	48.9624	72.4007	63.5795		43.9206	51.5336	64.3415	63.5795		-7.613	0.761982		0	0
PF3D7_0220100	DnaJ protein, putative	47.9613	44.4857	47.3682	54.5311	49.0509	54.4481	73.1776		47.5063	53.46	52.5923	73.1776		-5.95368	-20.5852		0	0
PF3D7_0220200	Plasmodium exported protein, unknown function	50.1785	70.0741	44.1455	59.0787	62.4835	79.8133	62.8721		45.5505	60.2511	73.8545	62.8721		-14.7006	10.9823		0	0
PF3D7_0220300	Plasmodium exported protein, unknown function	39.4705	31.2161	47.6343	39.6282	96.3652	147.046	59.1139		45.7331	38.7313	129.619	59.1139		7.00185	70.5055		0	0
PF3D7_0220400	DnaJ protein, putative, pseudogene	51.5564	56.1575	51.4184	54.2178	84.2615	97.5258	31.6392		51.4505	54.4246	92.9649	31.6392		-2.97405	61.3257		0	0
PF3D7_0220500	Plasmodium exported protein (hyp2), unknown function	25.6052	30.5011	30.2687	36.1344	35.2961	67.2302	28.6974		29.1827	35.5337	56.2496	28.6974		-6.35104	27.5522		0	0
PF3D7_0220600	Plasmodium exported protein (hyp9), unknown function	55.8052	51.7686	55.0223	64.7051	59.7275	76.1343	95.7096		55.2046	63.3257	70.4929	95.7096		-8.1211	-25.2168		0	0
PF3D7_0220700	Plasmodium exported protein (hyp9), unknown function	44.7293	59.8062	63.7382	59.1665	62.6602	82.3519	73.6005		59.3114	59.2347	75.5809	73.6005		0.0766986	1.98045		0	0
PF3D7_0220800	cytoadherence linked asexual protein 2 (CLAG2)	67.5521	48.7854	68.4206	53.6006	64.5587	102.892	60.3245		68.2184	53.0872	89.7111	60.3245		15.1312	29.3867		1	1
PF3D7_0220900	Plasmodium exported protein, unknown function, pseudogene	102.949	39.3638	190.046	48.4275	142.195	170.853	50.7678		169.763	47.4611	160.999	50.7678		122.302	110.231		1	1
PF3D7_0221000	Plasmodium exported protein, unknown function	161.705	62.8572	220.908	57.8351	120.381	192.392	63.2907		207.12	58.3706	167.631	63.2907		148.75	104.34		1	1
PF3D7_0221100	Plasmodium exported protein, unknown function, pseudogene	83.2641	76.0886	93.5805	63.4159	142.357	229.112	57.6595		91.178	64.7671	199.281	57.6595		26.4109	141.622		1	0
PF3D7_0221200	Plasmodium exported protein (hyp15), unknown function	64.7232	69.914	64.4925	54.0575	104.359	150.505	49.4205		64.5463	55.7482	134.638	49.4205		8.79805	85.2172		1	0
PF3D7_0221300	Plasmodium exported protein, unknown function, pseudogene	88.0444	42.3754	136.736	60.8181	154.995	147.595	38.7532		125.397	58.8516	150.14	38.7532		66.5452	111.386		0	1
PF3D7_0221400	stevor	122.713	32.792	214.914	47.9106	105.567	160.976	64.9186		193.442	46.2986	141.923	64.9186		147.144	77.0047		1	1
PF3D7_0221500	Pfmc-2TM Maurer's cleft two transmembrane protein, pseudogene	107.735	30.7555	193.673	49.3717	138.962	172.481	40.6272		173.659	47.3867	160.956	40.6272		126.272	120.329		1	1
PF3D7_0221600	Plasmodium exported protein, unknown function, pseudogene	56.3442	52.8026	61.7357	38.4882	92.7922	115.558	46.9477		60.4801	40.0145	107.73	46.9477		20.4656	60.7824		1	1
PF3D7_0221700	Plasmodium exported protein, unknown function	45.4129	31.2424	60.5245	38.1559	86.863	105.643	49.0962		57.0053	37.4187	99.1854	49.0962		19.5865	50.0891		1	0
PF3D7_0221800	hypothetical protein	136.627	24.8647	184.705	85.3208	198.874	267.554	63.1647		173.508	78.8746	243.938	63.1647		94.6335	180.774		0	1
PF3D7_0221900	erythrocyte membrane protein 1 (PfEMP1), pseudogene	36.1274	22.3428	55.9059	17.3334	48.2463	71.1028	19.8654		51.2998	17.8676	63.2436	19.8654		33.4323	43.3783		1	1
PF3D7_0222000	exported protein family 1 (EPF1)	0	0	0	0	0	0	0		0	0	0	0		0	0		0	0
PF3D7_0222100	Pfmc-2TM Maurer's cleft two transmembrane protein (MC-2TM)	37.5686	2.99709	46.558	10.5525	27.7564	48.0441	18.2727		44.4646	9.74688	41.0682	18.2727		34.7177	22.7956		1	1
PF3D7_0222200	exported protein family 3 (EPF3)	0	0	0	0	0	0	0		0	0	0	0		0	0		0	0
PF3D7_0222300	exported protein family 4, pseudogene (EPF4)	0	0	0	0	0	0	0		0	0	0	0		0	0		0	0
PF3D7_0222400	rifin, pseudogene (RIF)	0	0	0	0	0	0	0		0	0	0	0		0	0		1	1
PF3D7_0222500	rifin (RIF)	145.266	45.4365	174.145	38.4774	106.261	147.008	58.8112		167.42	39.2194	132.997	58.8112		128.201	74.1861		1	1
PF3D7_0222600	rifin (RIF)	165.751	33.0456	213.425	47.8481	118.609	168.477	64.5066		202.323	46.2698	151.33	64.5066		156.053	86.8231		1	1
PF3D7_0222700	rifin (RIF)	154.3	13.764	141.348	30.5088	66.7702	140.154	39.4608		144.365	28.7233	114.921	39.4608		115.641	75.4602		1	1
PF3D7_0222800	stevor	101.663	23.1271	141.175	29.5351	74.4232	111.787	35.2504		131.973	28.8519	98.9396	35.2504		103.122	63.6892		1	1
PF3D7_0222900	erythrocyte membrane protein 1 (PfEMP1), exon 2, pseudogene (VAR)	11.867	5.1832	17.8329	5.56768	10.6672	15.2455	4.38902		16.4435	5.52668	13.6713	4.38902		10.9168	9.28224		1	0
PF3D7_0223100	rifin (RIF)	111.985	21.0995	152.585	24.8395	72.3124	108.042	33.1344		143.13	24.4407	95.7564	33.1344		118.69	62.622		1	1
PF3D7_0223200	rifin (RIF)	79.7411	17.861	98.0734	21.1992	46.0409	100.401	25.2072		93.8041	20.8433	81.7091	25.2072		72.9608	56.5019		1	1
PF3D7_0223300	erythrocyte membrane protein 1 (PfEMP1), exon 2	23.9009	6.89067	38.5784	9.37561	16.8885	33.712	6.30165		35.1603	9.11065	27.9273	6.30165		26.0496	21.6256		1	1
PF3D7_0223400	rifin (RIF)	45.8647	20.3229	54.8877	23.101	54.1373	81.5997	27.5344		52.7864	22.8048	72.1567	27.5344		29.9816	44.6223		1	1
PF3D7_0223500	erythrocyte membrane protein 1, PfEMP1 (VAR)	180.92	31.5571	154.399	36.5883	71.3315	136.625	51.7804		160.575	36.0518	114.174	51.7804		124.523	62.3937		1	1
PF3D7_0300100	erythrocyte membrane protein 1, PfEMP1 (VAR)	149.573	30.942	135.685	36.2401	71.4274	137.696	60.1035		138.92	35.6752	114.91	60.1035		103.244	54.806		1	1
PF3D7_0300200	rifin (RIF)	27.9868	19.4031	35.0978	22.695	34.8498	72.3851	31.5458		33.4418	22.344	59.4786	31.5458		11.0977	27.9328		1	1
PF3D7_0300300	erythrocyte membrane protein 1 (PfEMP1), exon 2, pseudogene (VAR)	4.09027	1.70146	5.32172	1.6246	5.72997	8.17412	0		5.03494	1.63279	7.3337	0		3.40215	7.3337		0	0
PF3D7_0300400	stevor	97.4188	16.5473	101.786	16.223	48.8708	80.0756	32.4275		100.769	16.2576	69.3459	32.4275		84.5114	36.9184		1	1
PF3D7_0300500	rifin (RIF)	52.6714	7.86516	66.4204	13.0249	28.6946	54.7506	20.9791		63.2185	12.4747	45.7913	20.9791		50.7438	24.8121		1	1
PF3D7_0300600	Plasmodium exported protein, unknown function, fragment	0	0	0	0	0	0	0		0	0	0	0		0	0		0	0
PF3D7_0300700	rifin (RIF)	167.427	34.2282	206.783	46.2625	97.4425	180.583	56.4006		197.618	44.9793	151.995	56.4006		152.639	95.5944		1	1
PF3D7_0300800	rifin (RIF)	46.2733	6.78549	54.1697	14.1149	32.1007	52.1769	6.40246		52.3308	13.3333	45.2737	6.40246		38.9974	38.8713		1	1
PF3D7_0300900	stevor-like	147.496	35.7904	238.974	60.9181	167.404	198.033	64.039		217.67	58.2388	187.501	64.039		159.431	123.462		1	1
PF3D7_0301000	acyl-CoA synthetase (ACS2)	152.042	44.893	234.022	55.6332	141.624	219.186	67.4553		214.93	54.488	192.516	67.4553		160.442	125.061		1	1
PF3D7_0301100	Plasmodium exported protein (hyp13), unknown function	132.024	73.0544	246.475	65.6089	177.236	196.795	46.852		219.821	66.4028	190.069	46.852		153.419	143.217		1	1
PF3D7_0301200	serine/threonine protein kinase, FIKK family (FIKK3)	73.5762	59.3039	82.6615	52.4162	92.8612	156.518	72.7471		80.5457	53.1506	134.63	72.7471		27.395	61.8824		1	1
PF3D7_0301300	alpha/beta hydrolase, putative	52.2777	57.7672	55.1808	59.816	62.3642	113.734	84.4791		54.5047	59.5976	96.0706	84.4791		-5.09289	11.5915		0	0
PF3D7_0301400	Plasmodium exported protein, unknown function	45.3728	32.6744	39.6939	47.3062	47.5764	50.5603	51.9677		41.0164	45.746	49.5343	51.9677		-4.72961	-2.43339		0	0
PF3D7_0301500	Plasmodium exported protein, unknown function	48.8938	34.6954	51.5149	56.9745	45.8866	53.9579	39.5101		50.9045	54.599	51.1826	39.5101		-3.69445	11.6725		0	0
PF3D7_0301600	Plasmodium exported protein (hyp1), unknown function (GEXP21)	44.8307	41.5127	48.6512	48.4721	46.5069	62.3753	61.2407		47.7614	47.7301	56.919	61.2407		0.0313706	-4.32177		0	0
PF3D7_0301700	Plasmodium exported protein, unknown function	48.4774	52.6056	50.9149	50.0198	86.939	146.135	49.8907		50.3472	50.2955	125.78	49.8907		0.0517036	75.8895		0	0
PF3D7_0301800	Plasmodium exported protein, unknown function	39.2093	67.5206	51.0688	51.8693	60.8664	140.706	54.2642		48.3069	53.5382	113.253	54.2642		-5.23125	58.9887		0	0
PF3D7_0301900	conserved Plasmodium protein, unknown function	50.2239	62.8162	47.5832	62.7899	53.0698	58.4122	17.9521		48.1981	62.7927	56.5752	17.9521		-14.5946	38.6231		0	0
PF3D7_0302000	pre-mRNA-splicing factor PRP46, putative (PRP46)	48.123	61.1906	47.7832	57.6229	47.6251	58.3141	77.4113		47.8623	58.0033	54.6387	77.4113		-10.141	-22.7726		0	0
PF3D7_0302100	serine/threonine protein kinase (SRPK1)	116.312	62.589	104.223	61.9955	53.9534	83.5309	82.6189		107.039	62.0588	73.3607	82.6189		44.9798	-9.25816		1	1
PF3D7_0302200	cytoadherence linked asexual protein 3.2 (CLAG3.2)	44.0323	14.9139	62.4973	11.8756	16.0754	27.4549	16.0593		58.1971	12.1996	23.5421	16.0593		45.9975	7.48282		1	1
PF3D7_0302300	erythrocyte membrane protein 1 (PfEMP1), pseudogene	313.54	48.7218	289.77	58.6135	125.753	227.228	79.1844		295.305	57.5587	192.336	79.1844		237.747	113.152		1	1
PF3D7_0302400	unspecified product	52.0281	66.2175	69.3508	52.9279	133.649	142.633	29.565		65.3166	54.3449	139.544	29.565		10.9717	109.979		0	0
PF3D7_0302500	cytoadherence linked asexual protein 3.1 (CLAG3.1)	9.00376	8.06693	10.7233	13.1584	17.9854	26.8912	14.8003		10.3228	12.6155	23.829	14.8003		-2.29272	9.02869		1	1
PF3D7_0302600	ABC transporter B family member 4, putative (ABCB4)	55.7266	63.9321	46.09	60.4964	56.6953	52.872	65.2548		48.3342	60.8627	54.1866	65.2548		-12.5285	-11.0682		0	0
PF3D7_0302700	CDGSH iron-sulfur domain-containing protein, putative	55.3676	66.8898	53.2869	49.3339	63.2149	65.0772	92.368		53.7714	51.2058	64.4369	92.368		2.56559	-27.9312		0	0
PF3D7_0302800	conserved Plasmodium protein, unknown function	51.2351	55.0132	50.6479	67.997	57.2199	70.3015	78.6401		50.7847	66.6126	65.8034	78.6401		-15.8279	-12.8367		0	0
PF3D7_0302900	exportin-1, putative	60.5367	61.1198	48.5767	61.6008	50.657	57.9561	82.8079		51.3619	61.5495	55.4463	82.8079		-10.1876	-27.3616		0	0
PF3D7_0303000	N-ethylmaleimide-sensitive fusion protein (NSF)	50.7776	55.9457	52.2346	62.1822	44.2046	58.9655	93.9011		51.8953	61.5172	53.89	93.9011		-9.62193	-40.0112		0	0
PF3D7_0303100	conserved Plasmodium protein, unknown function	49.5252	61.6489	50.2015	55.9466	49.6931	49.9789	46.7756		50.044	56.5546	49.8806	46.7756		-6.51057	3.10499		0	0
PF3D7_0303200	HAD superfamily protein, putative	40.4329	36.5125	42.4695	52.176	41.8704	42.4955	60.8264		41.9952	50.5058	42.2806	60.8264		-8.51061	-18.5458		0	0
PF3D7_0303300	DNA-directed RNA polymerase subunit I, putative	25.9304	27.1818	48.0192	45.96	39.2716	59.8151	58.3096		42.8751	43.9577	52.7512	58.3096		-1.08264	-5.55843		0	0
PF3D7_0303400	palmitoyltransferase (DHHC1)	46.4862	45.1201	42.6086	57.2698	45.7798	44.493	75.3848		43.5116	55.9743	44.9355	75.3848		-12.4627	-30.4493		0	0
PF3D7_0303500	spindle pole body protein, putative	51.0309	50.2933	42.0578	54.3178	48.9888	45.3788	38.6859		44.1475	53.8887	46.6201	38.6859		-9.74117	7.93421		0	0
PF3D7_0303600	plasmoredoxin (Plrx)	55.2912	69.6213	46.9538	57.1279	55.3591	56.3143	60.796		48.8955	58.46	55.9859	60.796		-9.56453	-4.81017		0	0
PF3D7_0303700	lipoamide acyltransferase component of branched-chain alpha-keto acid dehydrogenase complex (BCKDH-E2)	58.4097	47.099	52.9237	63.9175	49.4446	55.3281	64.6981		54.2013	62.1242	53.305	64.6981		-7.92294	-11.3931		0	0
PF3D7_0303800	IBR domain protein, putative	45.7364	50.1062	50.3151	60.8262	45.6392	51.5827	70.3425		49.2488	59.6832	49.539	70.3425		-10.4344	-20.8035		0	0
PF3D7_0303900	phosphatidylethanolamine-binding protein, putative	40.8584	54.0787	35.0973	54.3788	39.4592	51.9607	70.7496		36.439	54.3468	47.6621	70.7496		-17.9078	-23.0875		0	0
PF3D7_0304000	inner membrane complex protein 1a, putative (IMC1a)	44.0204	54.052	41.8223	52.7161	43.3404	50.1938	75.3244		42.3342	52.8585	47.8373	75.3244		-10.5243	-27.4871		0	0
PF3D7_0304100	inner membrane complex protein 1e, putative (IMC1e)	45.0012	61.7955	55.9658	64.3355	53.0715	65.4778	107.428		53.4123	64.0647	61.2119	107.428		-10.6523	-46.2161		0	0
PF3D7_0304200	EH (Eps15 homology) protein (PAST1)	51.3934	47.6495	56.2763	65.4018	52.0965	53.7254	107.806		55.1392	63.509	53.1653	107.806		-8.36981	-54.641		0	0
PF3D7_0304300	conserved Plasmodium protein, unknown function	50.5991	52.0334	43.9987	56.8736	50.9299	43.4709	39.2372		45.5358	56.3575	46.0357	39.2372		-10.8217	6.79844		0	0
PF3D7_0304400	60S ribosomal protein L44 (RPL44)	49.9752	81.3199	45.7379	45.9747	63.6603	69.0291	77.1956		46.7247	49.7435	67.183	77.1956		-3.0188	-10.0125		0	0
PF3D7_0304500	1-cys-glutaredoxin-like protein-1 (GLP1)	52.3025	65.2699	58.9758	66.2164	57.8596	51.3472	105.011		57.4217	66.1155	53.5865	105.011		-8.69375	-51.4249		0	0
PF3D7_0304600	circumsporozoite (CS) protein (CSP)	30.0749	24.5992	30.6734	36.9935	28.9027	32.2219	62.4902		30.534	35.6719	31.0806	62.4902		-5.13795	-31.4096		0	0
PF3D7_0304700	conserved Plasmodium protein, unknown function	37.5327	54.6446	42.2787	53.4632	42.6433	45.8216	60.2751		41.1734	53.5892	44.7287	60.2751		-12.4158	-15.5464		0	0
PF3D7_0304800	conserved Plasmodium membrane protein, unknown function	48.5175	44.656	43.8204	52.7492	44.2553	40.3863	40.5638		44.9143	51.8862	41.7166	40.5638		-6.97193	1.15283		0	0
PF3D7_0304900	conserved Plasmodium protein, unknown function	44.0442	52.674	74.257	64.7814	53.988	64.4426	70.9772		67.221	63.4904	60.8478	70.9772		3.73058	-10.1294		0	0
PF3D7_0305000	elongation factor Ts (EF-Ts)	59.7158	58.881	52.8512	52.0483	47.3353	55.7451	98.6275		54.4499	52.7768	52.8534	98.6275		1.67303	-45.7741		0	0
PF3D7_0305100	conserved Plasmodium protein, unknown function	48.9769	54.3287	41.7222	52.8494	42.6285	38.7435	53.8051		43.4117	53.0071	40.0794	53.8051		-9.59546	-13.7257		0	0
PF3D7_0305200	conserved Plasmodium protein, unknown function	45.4206	56.6818	38.1075	50.2261	48.4606	48.8372	58.2944		39.8106	50.9144	48.7077	58.2944		-11.1038	-9.58668		0	0
PF3D7_0305300	conserved Plasmodium membrane protein, unknown function	44.06	53.1136	46.7959	50.6695	47.5866	44.5938	48.0794		46.1588	50.9302	45.6229	48.0794		-4.7714	-2.45652		0	0
PF3D7_0305400	conserved Plasmodium protein, unknown function	33.1771	62.3267	40.9377	55.4197	43.4369	47.9697	57.7907		39.1304	56.1562	46.4111	57.7907		-17.0257	-11.3796		0	0
PF3D7_0305500	conserved Plasmodium protein, unknown function	51.9986	58.1357	43.2684	54.1311	45.5745	42.6222	44.6087		45.3015	54.5581	43.6374	44.6087		-9.25662	-0.971294		0	0
PF3D7_0305600	AP endonuclease (DNA-[apurinic or apyrimidinic site] lyase), putative	41.3487	51.3288	49.7485	63.5314	47.0679	70.8278	83.7086		47.7923	62.2303	62.658	83.7086		-14.438	-21.0506		0	0
PF3D7_0305700	ubiquitin-conjugating enzyme E2, putative	37.8981	29.607	48.1254	36.943	37.5159	41.035	60.1693		45.7436	36.1608	39.825	60.1693		9.58282	-20.3443		0	0
PF3D7_0305800	P-loop containing nucleoside triphosphate hydrolase, putative	50.6607	52.333	44.2349	51.0168	42.4502	55.5797	80.4798		45.7314	51.1572	51.0651	80.4798		-5.4258	-29.4146		0	0
PF3D7_0305900	conserved Plasmodium protein, unknown function	44.5788	28.6014	53.904	47.7913	50.2183	60.1827	30.1807		51.7323	45.7452	56.7565	30.1807		5.98716	26.5758		0	0
PF3D7_0306000	conserved Plasmodium protein, unknown function	40.9324	36.8917	47.9302	54.8699	62.1197	57.316	80.741		46.3005	52.9529	58.9677	80.741		-6.65237	-21.7733		0	0
PF3D7_0306100	conserved Plasmodium protein, unknown function	41.8576	46.7495	42.8216	52.7414	44.8779	61.1683	61.6417		42.5971	52.1025	55.5668	61.6417		-9.50539	-6.07487		0	0
PF3D7_0306200	activator of Hsp90 ATPase (AHA1)	35.1723	40.9664	41.2616	42.259	44.4817	42.317	50.9192		39.8435	42.1212	43.0614	50.9192		-2.27764	-7.85782		0	0
PF3D7_0306300	glutaredoxin 1 (GRX1)	25.3194	36.863	37.6887	38.8877	33.8166	39.5231	41.6868		34.8081	38.6718	37.561	41.6868		-3.86376	-4.12583		0	0
PF3D7_0306400	FAD-dependent glycerol-3-phosphate dehydrogenase, putative	48.9436	53.8926	53.4404	65.0372	43.4687	56.5961	109.828		52.3931	63.8488	52.0823	109.828		-11.4557	-57.7461		0	0
PF3D7_0306500	conserved Plasmodium protein, unknown function	65.4528	49.6052	59.611	66.8396	48.1136	77.9441	75.6082		60.9714	65.002	67.6869	75.6082		-4.03052	-7.92125		0	0
PF3D7_0306600	conserved Plasmodium protein, unknown function	43.7881	72.8595	60.7694	84.786	77.5292	87.9539	127.248		56.8147	83.5143	84.3694	127.248		-26.6996	-42.8781		0	0
PF3D7_0306700	membrane magnesium transporter, putative	28.3556	46.4439	37.8405	33.4646	37.0102	28.3333	56.8066		35.6316	34.8486	31.3168	56.8066		0.783018	-25.4898		0	0
PF3D7_0306800	T-complex protein 1 subunit beta (CCT2)	49.0104	51.3258	54.0984	57.15	44.3832	61.7366	82.3648		52.9135	56.529	55.7696	82.3648		-3.61544	-26.5952		0	0
PF3D7_0306900	40S ribosomal protein S23, putative	26.5721	43.7772	34.6024	38.5188	29.5236	30.0448	38.7938		32.7323	39.0795	29.8656	38.7938		-6.34719	-8.92816		0	0
PF3D7_0307000	small nucleolar RNA snoR03	32.7825	51.4001	36.7465	39.4377	21.9808	33.1167	14.9227		35.8233	40.7132	29.2876	14.9227		-4.88989	14.3649		0	0
PF3D7_0307100	40S ribosomal protein S12, putative	39.7269	57.8392	46.1687	44.0084	35.8456	58.1258	92.7501		44.6685	45.4832	50.4648	92.7501		-0.814681	-42.2853		0	0
PF3D7_0307200	60S ribosomal protein L7, putative	43.5153	59.6281	37.883	49.9287	52.2938	51.7937	76.2109		39.1946	50.9629	51.9656	76.2109		-11.7683	-24.2453		0	0
PF3D7_0307300	EB1 homolog, putative	54.218	76.6379	43.0667	65.0349	47.1734	50.193	69.6975		45.6636	66.2721	49.1547	69.6975		-20.6085	-20.5428		0	0
PF3D7_0307400	ATP-dependent Clp protease proteolytic subunit (ClpP)	43.139	61.2236	53.5955	55.938	50.3604	56.5075	77.2278		51.1604	56.5016	54.3938	77.2278		-5.34122	-22.834		0	0
PF3D7_0307500	conserved protein, unknown function	27.9721	41.9592	34.0317	37.8543	35.2109	33.9394	34.7987		32.6205	38.292	34.3766	34.7987		-5.6715	-0.422034		0	0
PF3D7_0307600	conserved Plasmodium protein, unknown function	40.8065	48.6741	40.846	53.1389	40.444	38.3649	56.2479		40.8368	52.6628	39.0798	56.2479		-11.826	-17.1681		0	0
PF3D7_0307700	conserved Plasmodium protein, unknown function	37.0305	40.05	32.4406	46.0921	29.4298	33.972	36.4607		33.5095	45.4478	32.4101	36.4607		-11.9384	-4.0506		0	0
PF3D7_0307800	conserved Plasmodium protein, unknown function	50.7227	46.4349	44.4457	55.7553	48.1485	47.8306	70.2076		45.9076	54.7615	47.9399	70.2076		-8.85396	-22.2677		0	0
PF3D7_0307900	conserved Plasmodium protein, unknown function	46.7859	46.7922	40.1445	49.5635	43.1864	38.5745	53.6061		41.6912	49.268	40.1603	53.6061		-7.57683	-13.4458		0	0
PF3D7_0308000	DNA polymerase epsilon subunit b, putative	50.6704	54.1518	45.7388	50.0194	44.9307	49.7842	74.9622		46.8873	50.46	48.1153	74.9622		-3.57277	-26.8469		0	0
PF3D7_0308100	conserved Plasmodium protein, unknown function	50.0418	56.9587	43.5482	53.4027	44.0387	43.9582	63.4562		45.0604	53.7818	43.9859	63.4562		-8.72139	-19.4703		0	0
PF3D7_0308200	T-complex protein 1 subunit eta (CCT7)	44.3568	37.2577	46.5481	52.6948	44.496	49.7404	85.8132		46.0378	51.0488	47.9372	85.8132		-5.01096	-37.876		0	0
PF3D7_0308300	conserved Plasmodium protein, unknown function	60.4817	63.7251	51.218	56.0062	47.6901	51.4599	68.2852		53.3753	56.8292	50.1637	68.2852		-3.45391	-18.1215		0	0
PF3D7_0308400	U4 spliceosomal RNA	101.717	49.3638	44.2605	70.7006	96.0506	91.9571	235.753		57.6411	68.4256	93.3647	235.753		-10.7845	-142.388		0	0
PF3D7_0308500	activator of Hsp90 ATPase, putative	41.5138	48.8959	37.1005	43.1206	28.9689	29.696	62.1059		38.1283	43.7364	29.446	62.1059		-5.60811	-32.6599		0	0
PF3D7_0308600	pre-mRNA-processing factor 19, putative (PRPF19)	42.8962	66.8619	46.9577	64.5429	48.8004	64.6179	113.856		46.0118	64.7902	59.1791	113.856		-18.7783	-54.6774		0	0
PF3D7_0308700	conserved Plasmodium protein, unknown function	48.9512	55.4315	54.1891	63.6674	53.3358	55.7591	89.9749		52.9692	62.7892	54.9258	89.9749		-9.81999	-35.049		0	0
PF3D7_0308800	conserved protein, unknown function	47.7689	34.7738	52.31	63.4413	47.8652	62.5865	68.1458		51.2525	60.3845	57.5246	68.1458		-9.13208	-10.6212		0	0
PF3D7_0308900	splicing factor 3B subunit 1, putative (SF3B1)	47.2225	51.6701	50.3965	58.7043	42.155	51.8223	91.3794		49.6574	57.9542	48.4982	91.3794		-8.29686	-42.8811		0	0
PF3D7_0309000	dual specificity protein phosphatase (YVH1)	38.1732	49.2456	34.6683	41.759	33.9584	38.0742	50.2784		35.4846	42.5573	36.659	50.2784		-7.07271	-13.6193		0	0
PF3D7_0309100	conserved Plasmodium protein, unknown function	25.3981	13.106	29.0849	33.8546	34.854	26.8008	33.2936		28.2263	31.6423	29.5699	33.2936		-3.41598	-3.72369		0	0
PF3D7_0309200	serine/threonine protein kinase, putative (ARK2)	40.8051	42.7573	39.336	49.6217	38.7116	43.4379	67.0265		39.6782	48.8898	41.8128	67.0265		-9.21161	-25.2137		0	0
PF3D7_0309300	N2227-like protein, putative	31.3721	41.7837	35.1492	47.1321	30.6566	45.9067	56.6104		34.2696	46.5618	40.663	56.6104		-12.2923	-15.9474		0	0
PF3D7_0309400	small nucleolar RNA Me18S-Um1356	37.2961	39.4911	45.2898	57.7389	36.9425	70.6618	60.1923		43.4282	55.7932	59.0674	60.1923		-12.365	-1.12482		0	0
PF3D7_0309500	asparagine synthetase, putative	45.0452	56.2133	41.0248	51.7729	38.9134	40.4629	67.1163		41.9611	52.2464	39.9301	67.1163		-10.2853	-27.1862		0	0
PF3D7_0309600	60S acidic ribosomal protein P2 (PfP2)	84.5039	76.2445	76.9617	63.2865	62.895	82.9085	149.667		78.7181	64.6681	76.0268	149.667		14.05	-73.64		0	0
PF3D7_0309700	SECIS-binding protein 2, putative (SBP2)	46.5974	52.7304	38.4829	50.8088	44.9963	42.6203	79.3915		40.3726	51.0137	43.4373	79.3915		-10.641	-35.9542		0	0
PF3D7_0309800	YTH domain-containing protein, putative	52.5435	60.3572	37.6831	47.8299	37.0286	48.5801	61.6875		41.1438	49.1657	44.6081	61.6875		-8.02185	-17.0794		0	0
PF3D7_0309900	conserved Plasmodium protein, unknown function	48.3578	66.9497	42.6457	53.6147	41.7797	39.5113	40.2692		43.976	55.0365	40.2913	40.2692		-11.0605	0.0220508		0	0
PF3D7_0310000	50S ribosomal protein L9, apicoplast, putative	61.5806	48.7731	44.5684	58.3834	46.9676	49.6477	67.7806		48.5303	57.3587	48.7262	67.7806		-8.82846	-19.0544		0	0
PF3D7_0310100	calcium-dependent protein kinase 3 (CDPK3)	43.1169	35.2151	40.7585	50.4973	40.3905	39.9807	73.1224		41.3077	48.8678	40.1216	73.1224		-7.5601	-33.0008		0	0
PF3D7_0310200	phd finger protein, putative	38.211	44.2304	32.764	43.5777	33.9863	28.2382	43.064		34.0325	43.6473	30.2147	43.064		-9.61474	-12.8494		0	0
PF3D7_0310300	phosphoglycerate mutase, putative	52.3505	51.2311	43.7786	55.7441	41.8682	42.6179	69.1441		45.7748	55.2629	42.3601	69.1441		-9.48803	-26.784		0	0
PF3D7_0310400	parasite-infected erythrocyte surface protein (PIESP1)	44.346	62.2963	42.6266	58.724	42.7169	44.2074	65.145		43.027	59.1049	43.6949	65.145		-16.0779	-21.4501		0	0
PF3D7_0310500	DEAD box helicase, putative	57.0555	55.3788	50.5062	57.9835	43.4775	43.9103	67.9299		52.0314	57.7058	43.7615	67.9299		-5.6744	-24.1684		0	0
PF3D7_0310600.1	eukaryotic translation initiation factor 3 subunit K, putative (EIF3K)	57.234	55.093	54.4233	54.4124	49.2185	49.5594	58.781		55.0779	54.485	49.4422	58.781		0.592866	-9.3388		0	0
PF3D7_0310700	trafficking protein particle complex subunit 4, putative	35.7134	66.8518	34.591	36.0531	38.6807	40.4191	49.6898		34.8524	39.3371	39.8214	49.6898		-4.48469	-9.86845		0	0
PF3D7_0310800	conserved Plasmodium protein, unknown function	75.8046	92.5646	48.6241	68.4118	47.2921	52.3584	99.4844		54.954	70.9871	50.6163	99.4844		-16.0331	-48.8681		0	0
PF3D7_0310900	conserved Plasmodium protein, unknown function	44.7737	61.2061	58.3648	64.6772	50.5531	65.8638	74.8345		55.1997	64.3071	60.5992	74.8345		-9.10738	-14.2354		0	0
PF3D7_0311000	conserved Plasmodium protein, unknown function	34.9162	43.7748	50.0553	55.7858	36.1944	49.5642	45.9159		46.5297	54.5051	44.967	45.9159		-7.97545	-0.948876		0	0
PF3D7_0311100	pre-mRNA splicing factor, putative	28.0435	33.6841	36.3953	45.6852	33.5155	33.7259	49.2668		34.4503	44.4055	33.6535	49.2668		-9.95519	-15.6133		0	0
PF3D7_0311200	valine--tRNA ligase, putative	51.244	72.6942	44.334	60.8318	47.6021	41.9062	67.6189		45.9432	62.0966	43.8647	67.6189		-16.1534	-23.7542		0	0
PF3D7_0311300	phosphatidylinositol 3- and 4-kinase, putative	48.3154	48.6586	45.8412	55.3401	43.0117	40.2053	78.2858		46.4174	54.6277	41.1703	78.2858		-8.21025	-37.1155		0	0
PF3D7_0311400	protein kinase, putative	47.8497	48.4761	42.4664	55.6198	39.7292	40.1598	81.6322		43.7201	54.8581	40.0117	81.6322		-11.138	-41.6205		0	0
PF3D7_0311500	conserved Plasmodium protein, unknown function	36.0833	76.4136	56.2649	51.3011	53.6117	57.126	89.7786		51.565	53.9787	55.9176	89.7786		-2.41378	-33.861		0	0
PF3D7_0311600	dolichyl-diphosphooligosaccharide--protein glycosyltransferase subunit 1, putative	39.5853	60.6214	44.4643	51.6665	40.8945	47.3394	58.129		43.3281	52.6213	45.1233	58.129		-9.29322	-13.0056		0	0
PF3D7_0311700	plasmepsin VI	28.6825	34.6753	36.5016	40.0065	36.1348	30.4147	40.16		34.6807	39.438	32.3815	40.16		-4.75737	-7.77847		0	0
PF3D7_0311800	conserved protein, unknown function	39.0223	55.2055	40.8481	52.7755	42.3171	43.038	75.7026		40.4229	53.0346	42.7901	75.7026		-12.6117	-32.9125		0	0
PF3D7_0311900	conserved Plasmodium protein, unknown function	48.0954	72.3147	54.1561	59.1404	44.9716	51.1782	50.195		52.7446	60.5451	49.0441	50.195		-7.80051	-1.15095		0	0
PF3D7_0312000	conserved Plasmodium protein, unknown function	29.4508	32.8732	41.2765	32.0705	38.7739	30.5487	59.5454		38.5225	32.156	33.377	59.5454		6.36643	-26.1684		0	0
PF3D7_0312100	E3 ubiquitin-protein ligase, putative	46.2769	68.7791	49.4636	57.5746	46.3952	42.433	41.125		48.7215	58.7693	43.7954	41.125		-10.0478	2.67041		0	0
PF3D7_0312200	TPR domain containing protein	51.3179	56.6693	47.5958	62.6488	45.6675	41.2518	67.717		48.4626	62.0112	42.7701	67.717		-13.5486	-24.9468		0	0
PF3D7_0312300	26S proteasome regulatory subunit RPN12, putative (RPN12)	48.0644	53.928	44.1761	57.3152	54.5316	50.1038	53.4933		45.0816	56.954	51.6263	53.4933		-11.8724	-1.86696		0	0
PF3D7_0312400	glycogen synthase kinase 3 (GSK3)	25.4158	39.5731	35.5248	41.7111	30.0001	26.6556	44.3894		33.1706	41.4831	27.8056	44.3894		-8.31254	-16.5838		0	0
PF3D7_0312500	transporter, putative	47.7679	62.119	54.1342	63.1809	50.6569	56.7998	85.0763		52.6516	63.0677	54.6876	85.0763		-10.4161	-30.3888		0	0
PF3D7_0312600	tRNA Valine	36.6797	0	63.6303	47.348	85.6395	71.8058	85.2724		57.3539	42.2994	76.5625	85.2724		15.0545	-8.70988		0	0
PF3D7_0312700	tRNA Isoleucine	79.6335	108.211	75.7493	88.5619	130.15	62.1411	133.519		76.6539	90.657	85.5258	133.519		-14.0031	-47.9928		0	0
PF3D7_0312800	60S ribosomal protein L26, putative	37.9268	43.4698	34.0517	36.458	35.1693	27.4148	32.8299		34.9542	37.2056	30.0812	32.8299		-2.25144	-2.74866		0	0
PF3D7_0312900	hypothetical protein	36.0247	48.6346	32.014	42.34	36.2184	34.2199	61.5318		32.948	43.0112	34.9071	61.5318		-10.0632	-26.6247		0	0
PF3D7_0313000	conserved Plasmodium protein, unknown function	35.7813	32.7452	26.3805	35.8848	33.7881	24.2246	37.3067		28.5698	35.55	27.513	37.3067		-6.98022	-9.79367		0	0
PF3D7_0313100	ubiquitin-protein ligase, putative (HRD3)	44.1878	48.6333	44.7953	54.069	40.6946	37.2072	75.4888		44.6538	53.4894	38.4063	75.4888		-8.83565	-37.0825		0	0
PF3D7_0313200	conserved Plasmodium protein, unknown function	51.153	50.2076	48.8557	58.5261	52.9168	53.328	82.4785		49.3907	57.6391	53.1866	82.4785		-8.24842	-29.292		0	0
PF3D7_0313300	apicoplast conserved ycf19 protein precursor, unknown function	33.623	36.0702	39.9699	40.5909	34.8994	32.0305	35.0814		38.4918	40.1088	33.0169	35.0814		-1.61704	-2.06442		0	0
PF3D7_0313400	conserved Plasmodium protein, unknown function	37.3494	43.9013	43.5341	46.8601	38.8281	39.6679	46.6373		42.0938	46.5446	39.3791	46.6373		-4.45083	-7.25818		0	0
PF3D7_0313500	GTP-binding protein EngA, putative	52.2042	48.9525	44.0976	51.5586	40.1696	39.6592	59.9961		45.9855	51.2807	39.8347	59.9961		-5.29524	-20.1614		0	0
PF3D7_0313600	conserved Plasmodium protein, unknown function	34.3286	35.8599	36.4053	41.6228	35.6423	36.1255	46.459		35.9217	41.0084	35.9593	46.459		-5.08666	-10.4996		0	0
PF3D7_0313700.1	conserved Plasmodium protein, unknown function	31.3938	38.6255	30.706	35.6512	32.64	26.3513	34.9967		30.8661	35.9683	28.5137	34.9967		-5.1022	-6.48304		0	0
PF3D7_0313800	conserved Plasmodium protein, unknown function	44.2166	43.0513	39.557	46.3408	39.1439	34.2409	56.8288		40.6421	45.9901	35.9268	56.8288		-5.34792	-20.902		0	0
PF3D7_0313900	conserved Plasmodium protein, unknown function	51.2468	52.1208	43.0626	52.8339	44.8165	25.1307	29.9269		44.9685	52.7579	31.8997	29.9269		-7.78935	1.97275		0	0
PF3D7_0314000	co-chaperone p23 (P23)	49.0511	51.2719	44.1385	50.1795	35.3557	40.359	58.0533		45.2826	50.296	38.6386	58.0533		-5.01342	-19.4146		0	0
PF3D7_0314100.1	vesicle transport v-SNARE protein, putative	25.68	41.7668	37.5752	35.0557	39.0714	21.796	15.7441		34.805	35.7713	27.7361	15.7441		-0.966275	11.992		0	0
PF3D7_0314200	conserved Plasmodium protein, unknown function	48.5181	60.184	38.4728	55.2393	47.4189	32.4677	36.7504		40.8121	55.7666	37.6087	36.7504		-14.9544	0.858307		0	0
PF3D7_0314300	DER1-like protein (Der1-2)	52.5499	40.6316	48.8511	57.0591	42.2148	30.2592	38.6518		49.7125	55.3075	34.3701	38.6518		-5.59498	-4.28166		0	0
PF3D7_0314400	serine/threonine protein phosphatase 6, putative (PPP6)	50.489	48.1603	55.8927	57.1783	38.4131	54.9226	79.2012		54.6343	56.2167	49.2458	79.2012		-1.58247	-29.9554		0	0
PF3D7_0314500	conserved Plasmodium protein, unknown function	54.7667	43.6056	49.4889	65.5762	41.4908	44.463	33.5483		50.718	63.2335	43.441	33.5483		-12.5155	9.89269		0	0
PF3D7_0314600	conserved Plasmodium protein, unknown function	36.8685	37.8011	45.5587	54.1401	43.8485	54.4069	67.6033		43.5349	52.398	50.7764	67.6033		-8.86306	-16.8269		0	0
PF3D7_0314700	zinc finger protein, putative	48.6993	45.7221	45.0091	56.5874	34.3411	35.5375	75.0762		45.8685	55.4289	35.1262	75.0762		-9.56041	-39.9501		0	0
PF3D7_0314800	conserved Plasmodium protein, unknown function	55.9813	58.7958	49.6267	60.2156	53.2888	30.3763	53.1259		51.1065	60.0642	38.2548	53.1259		-8.95767	-14.8712		0	0
PF3D7_0314900	conserved Plasmodium membrane protein, unknown function	49.0061	58.231	43.4313	58.0444	46.0927	37.7687	41.9395		44.7296	58.0643	40.6309	41.9395		-13.3347	-1.30859		0	0
PF3D7_0315000	zinc finger protein, putative	40.2884	46.5803	43.3475	56.2127	43.2515	50.7438	91.1575		42.6351	55.1857	48.1676	91.1575		-12.5505	-42.99		0	0
PF3D7_0315100	eukaryotic translation initiation factor 4E (eIF4E)	58.3979	46.376	61.2441	63.1413	45.6327	56.7522	75.9223		60.5813	61.3537	52.9287	75.9223		-0.772399	-22.9936		0	0
PF3D7_0315200	circumsporozoite- and TRAP-related protein (CTRP)	47.6922	54.0676	48.6285	58.5644	38.1763	32.7502	87.3017		48.4105	58.0849	34.6159	87.3017		-9.6744	-52.6858		0	0
PF3D7_0315300	conserved Plasmodium protein, unknown function	49.8292	54.368	42.7956	50.0869	41.1961	29.4842	46.6994		44.4336	50.5434	33.5114	46.6994		-6.10974	-13.188		0	0
PF3D7_0315400	conserved Plasmodium protein, unknown function	60.1813	73.143	53.0624	54.3796	45.9003	36.9021	73.5488		54.7202	56.3803	39.9961	73.5488		-1.66002	-33.5527		0	0
PF3D7_0315500	mitochondrial ribosomal protein L29/L47 precursor, putative	59.4536	55.4654	68.1659	63.1906	52.2005	61.9611	82.8325		66.1369	62.3669	58.6049	82.8325		3.77004	-24.2276		0	0
PF3D7_0315600	conserved Plasmodium protein, unknown function	35.0382	40.0591	34.978	41.2377	28.4568	32.7707	68.0543		34.992	41.112	31.2874	68.0543		-6.11997	-36.767		0	0
PF3D7_0315700	conserved Plasmodium membrane protein, unknown function	52.5693	48.9525	49.5381	59.2145	45.648	39.5008	41.4518		50.244	58.1203	41.6145	41.4518		-7.8763	0.162649		0	0
PF3D7_0315800	zinc finger protein, putative	49.6077	65.2699	51.7619	53.2541	51.2485	54.447	75.5647		51.2602	54.5353	53.3472	75.5647		-3.27505	-22.2175		0	0
PF3D7_0315900	conserved Plasmodium protein, unknown function	39.8633	54.2409	41.2818	49.0716	38.7658	47.2241	59.5253		40.9515	49.6228	44.3157	59.5253		-8.67127	-15.2096		0	0
PF3D7_0316000	microneme associated antigen (MA)	61.1328	64.8461	56.737	56.6052	56.6172	59.0902	72.9983		57.7607	57.4839	58.2398	72.9983		0.276841	-14.7585		0	0
PF3D7_0316100	mitochondrial ribosomal protein L27 precursor, putative	58.9246	69.4175	58.4448	61.7481	58.3214	42.5054	73.8647		58.5565	62.5659	47.9438	73.8647		-4.00934	-25.9209		0	0
PF3D7_0316200	conserved Plasmodium protein, unknown function	43.8976	53.0346	38.9863	53.4056	43.7893	30.7314	40.2563		40.1301	53.3661	35.2214	40.2563		-13.236	-5.03492		0	0
PF3D7_0316300.1	inorganic pyrophosphatase, putative	41.8792	56.4434	35.9255	40.2538	34.6139	28.1481	24.9596		37.312	41.98	30.3713	24.9596		-4.668	5.41172		0	0
PF3D7_0316400	conserved Plasmodium protein, unknown function	56.516	61.7121	48.1941	64.2052	44.0052	53.884	66.8488		50.1321	63.9393	50.4872	66.8488		-13.8072	-16.3616		0	0
PF3D7_0316500	kinetochore protein NUF2, putative (NUF2)	60.2595	70.3559	53.4671	58.6792	47.1017	52.6908	63.3083		55.0489	59.9242	50.769	63.3083		-4.87528	-12.5393		0	0
PF3D7_0316600	formate-nitrite transporter (FNT)	46.7129	29.1473	41.219	44.3326	35.7957	36.5643	67.5887		42.4985	42.7134	36.3	67.5887		-0.214958	-31.2887		0	0
PF3D7_0316700	HVA22/TB2/DP1 family protein, putative	49.6218	39.8595	45.9201	52.8066	49.9649	42.2064	76.4486		46.7822	51.4261	44.8742	76.4486		-4.64393	-31.5744		0	0
PF3D7_0316800	40S ribosomal protein S15A, putative	40.7938	29.6963	43.5385	50.5068	37.8501	62.7804	95.241		42.8993	48.2879	54.2081	95.241		-5.38858	-41.0329		0	0
PF3D7_0316900	E3 ubiquitin-protein ligase, putative	40.0713	42.534	44.5848	50.2854	47.9621	45.0272	42.0521		43.5337	49.4589	46.0363	42.0521		-5.92527	3.9842		0	0
PF3D7_0317000	proteasome subunit alpha type-3, putative	46.642	47.469	55.4015	58.3869	39.4717	61.7958	78.3817		53.3616	57.2228	54.1197	78.3817		-3.86114	-24.262		0	0
PF3D7_0317100	6-cysteine protein (B9)	51.1751	64.5971	46.4545	58.481	45.5273	39.0439	76.6412		47.5538	59.1331	41.2732	76.6412		-11.5793	-35.3681		0	0
PF3D7_0317200	cdc2-related protein kinase 4 (CRK4)	56.4278	66.026	46.7673	60.9678	44.4614	42.9424	98.7162		49.0171	61.5071	43.4647	98.7162		-12.4901	-55.2515		0	0
PF3D7_0317300	conserved Plasmodium protein, unknown function	44.012	57.5606	38.3159	50.3894	40.7676	33.1937	44.4823		39.6424	51.154	35.798	44.4823		-11.5116	-8.68431		0	0
PF3D7_0317400	conserved Plasmodium protein, unknown function	37.2609	55.854	41.3649	54.7866	38.7967	41.2916	66.2142		40.4092	54.9004	40.4337	66.2142		-14.4912	-25.7805		0	0
PF3D7_0317500	kinesin-5 (EG5)	41.9512	41.161	40.145	50.4739	40.2022	32.9141	43.624		40.5656	49.4809	35.4201	43.624		-8.91531	-8.20388		0	0
PF3D7_0317600	40S ribosomal protein S11, putative (RPS11)	35.4307	32.635	32.4879	40.2073	35.6499	34.1643	44.3936		33.1733	39.3999	34.6751	44.3936		-6.22663	-9.71847		0	0
PF3D7_0317700	CPSF (cleavage and polyadenylation specific factor), subunit A, putative	43.8079	50.4981	38.6628	48.8595	41.2168	33.8831	52.1032		39.861	49.0342	36.4048	52.1032		-9.17324	-15.6984		0	0
PF3D7_0317800	proteasome regulatory protein, putative	38.6814	46.7864	54.379	49.6364	44.4155	41.6241	89.8001		50.7233	49.3326	42.5839	89.8001		1.39074	-47.2162		0	0
PF3D7_0317900	conserved Plasmodium protein, unknown function	35.6935	60.628	40.2628	52.6596	39.0812	39.1621	58.5		39.1987	53.5093	39.1343	58.5		-14.3105	-19.3657		0	0
PF3D7_0318000	conserved Plasmodium protein, unknown function	56.3144	75.2373	49.478	59.1745	61.7195	68.4699	99.9745		51.0701	60.8873	66.1488	99.9745		-9.81715	-33.8257		0	0
PF3D7_0318100	stomatin-like protein	63.1216	41.7728	57.4878	68.4288	49.0416	64.7103	107.708		58.7999	65.5866	59.3226	107.708		-6.7867	-48.3859		0	0
PF3D7_0318200	DNA-directed RNA polymerase II subunit RPB1 (RPB1)	50.9954	54.3297	46.7595	61.8015	40.4502	45.1444	90.904		47.746	61.0048	43.5303	90.904		-13.2589	-47.3737		0	0
PF3D7_0318300	conserved Plasmodium protein, unknown function	44.6774	48.2057	36.0506	49.753	42.9557	32.8417	44.9014		38.0596	49.588	36.3194	44.9014		-11.5283	-8.58205		0	0
PF3D7_0318400	conserved Plasmodium protein, unknown function	35.7497	41.7017	34.9453	44.0465	39.1865	29.6963	36.1617		35.1326	43.7965	32.9595	36.1617		-8.6639	-3.20218		0	0
PF3D7_0318500	conserved Plasmodium protein, unknown function	46.2435	57.8547	47.6972	60.4668	46.2088	40.2535	57.5101		47.3586	60.1883	42.3012	57.5101		-12.8297	-15.2088		0	0
PF3D7_0318600	cleavage and polyadenylation specificity factor, putative	51.3924	53.4726	48.1691	58.0819	49.8779	47.2974	83.8484		48.9197	57.5904	48.1847	83.8484		-8.67066	-35.6637		0	0
PF3D7_0318700	trophozoite stage antigen	48.193	19.581	47.6343	59.5948	56.1732	45.4354	119.381		47.7644	55.3282	49.1276	119.381		-7.56378	-70.2537		0	0
PF3D7_0318800	triosephosphate isomerase, putative	43.3786	46.1523	43.8121	52.185	36.2055	40.1691	73.2249		43.7112	51.5417	38.8062	73.2249		-7.83055	-34.4187		0	0
PF3D7_0318900	conserved protein, unknown function	55.779	59.3869	55.0526	61.0593	54.3496	53.5956	74.886		55.2218	60.881	53.8549	74.886		-5.65924	-21.0311		0	0
PF3D7_0319000	P-type ATPase, putative (ATPase7)	55.4555	52.9159	49.4551	63.8835	44.1581	56.7398	92.3898		50.8524	62.7141	52.4136	92.3898		-11.8616	-39.9763		0	0
PF3D7_0319100	E3 ubiquitin-protein ligase RBX1, putative (RBX1)	42.3401	21.7566	45.7441	47.6066	44.7757	49.4172	90.2729		44.9514	44.8503	47.8213	90.2729		0.101089	-42.4516		0	0
PF3D7_0319200	endonuclease/exonuclease/phosphatase family protein, putative	51.1574	61.7438	50.6429	56.5324	49.1963	61.002	52.2101		50.7627	57.088	56.9426	52.2101		-6.32533	4.7325		0	0
PF3D7_0319300	ubiquitin-conjugating enzyme, putative	56.0576	52.3951	51.4745	62.2946	46.7516	63.6203	83.956		52.5418	61.239	57.8201	83.956		-8.69721	-26.1359		0	0
PF3D7_0319400	kinesin-8, putative	44.1734	58.8578	45.5889	53.4574	43.9401	48.896	59.2239		45.2592	54.0333	47.1919	59.2239		-8.77403	-12.032		0	0
PF3D7_0319500	RNA-binding protein, putative	37.9337	40.1661	40.2584	47.0678	40.4775	47.5253	70.4971		39.717	46.3319	45.1019	70.4971		-6.61493	-25.3952		0	0
PF3D7_0319600	elongation factor 1 (EF-1), putative	38.6472	49.5151	49.1205	46.5619	35.6522	45.8988	51.8386		46.6814	46.8768	42.3755	51.8386		-0.195387	-9.46312		0	0
PF3D7_0319700	ABC transporter I family member 1, putative (ABCI3)	47.1222	56.3281	44.2511	55.5891	47.4237	39.7083	54.576		44.9197	55.6679	42.3613	54.576		-10.7482	-12.2148		0	0
PF3D7_0319800	conserved Plasmodium protein, unknown function	59.0865	76.1938	55.7774	60.6264	54.4155	36.3076	19.1476		56.5481	62.2863	42.534	19.1476		-5.73822	23.3864		0	0
PF3D7_0319900	conserved Plasmodium protein, unknown function	35.0106	45.9998	54.4392	47.0378	44.892	59.8492	73.9027		49.9146	46.9271	54.7062	73.9027		2.98757	-19.1965		0	0
PF3D7_0320000	protein phosphatase inhibitor 2 (I2)	31.3583	42.6115	50.2646	40.9771	41.6838	34.9743	37.7319		45.8617	41.1513	37.2814	37.7319		4.71031	-0.450552		0	0
PF3D7_0320100	protein transport protein SEC22 (SEC22)	36.3909	42.0494	36.2116	40.5512	32.8847	42.7937	42.7277		36.2534	40.711	39.3865	42.7277		-4.4576	-3.34127		0	0
PF3D7_0320200	CPW-WPC family protein	59.416	52.3054	49.219	61.5476	51.4391	58.1202	91.3076		51.5937	60.5622	55.8229	91.3076		-8.96841	-35.4847		0	0
PF3D7_0320300	T-complex protein 1 subunit epsilon (CCT5)	47.9254	59.1813	55.5311	66.0129	55.4988	72.7091	108.393		53.7598	65.2845	66.7914	108.393		-11.5247	-41.6021		0	0
PF3D7_0320400	oocyst capsule protein (Cap380)	52.5156	63.1972	49.469	62.9776	45.5856	49.2954	85.2355		50.1785	63.0011	48.0198	85.2355		-12.8226	-37.2158		0	1
PF3D7_0320500	nicotinamidase, putative (Nico)	53.1713	62.8413	47.1912	55.7631	46.3471	42.6822	44.421		48.5839	56.5178	43.9424	44.421		-7.93393	-0.478559		0	0
PF3D7_0320600	conserved Plasmodium protein, unknown function	35.101	24.7452	32.5289	38.3944	33.4141	22.89	10.3857		33.1279	36.939	26.5087	10.3857		-3.81109	16.123		0	0
PF3D7_0320700	signal peptidase complex subunit 2, putative (SPC2)	38.9998	32.5654	32.1238	37.2732	32.9634	40.1972	39.4544		33.7251	36.7712	37.7099	39.4544		-3.04611	-1.7445		0	0
PF3D7_0320800	ATP-dependent RNA helicase DDX6 (DOZI)	43.3618	50.0431	56.1873	54.766	48.2541	59.0284	92.3132		53.2004	54.2624	55.3237	92.3132		-1.06195	-36.9896		0	0
PF3D7_0320900	histone H2A variant, putative (H2A.Z)	33.5299	49.9017	38.6805	32.3691	30.4443	28.3982	49.0533		37.481	34.2385	29.1018	49.0533		3.24247	-19.9515		0	0
PF3D7_0321000	conserved Plasmodium protein, unknown function	39.7346	50.2472	46.183	50.5024	44.4069	62.0345	68.525		44.6813	50.4752	55.9733	68.525		-5.7939	-12.5517		0	0
PF3D7_0321100	conserved Plasmodium protein, unknown function	46.7989	42.8765	45.0562	53.5558	47.2578	37.2515	49.3917		45.4621	52.4171	40.6922	49.3917		-6.95504	-8.69956		0	0
PF3D7_0321200	UDP-N-acetylglucosamine--dolichyl-phosphate N-acetylglucosaminephosphotransferase, putative (ALG7)	42.2499	29.7359	33.6767	45.3724	39.5982	28.9829	50.0631		35.6732	43.7051	32.633	50.0631		-8.03189	-17.4302		0	0
PF3D7_0321300	conserved Plasmodium protein, unknown function	45.0263	61.4975	44.7031	51.2265	49.8583	44.2163	43.3956		44.7784	52.3217	46.1563	43.3956		-7.54329	2.76068		0	0
PF3D7_0321400	protein kinase, putative	36.4084	47.7938	40.1348	49.6796	40.1573	36.039	53.4214		39.267	49.4785	37.455	53.4214		-10.2115	-15.9663		0	0
PF3D7_0321500	peptidase, putative	40.5353	51.7302	45.0073	55.8283	42.1895	49.8257	63.2999		43.9659	55.3913	47.2	63.2999		-11.4255	-16.0999		0	0
PF3D7_0321600	ATP-dependent RNA helicase, putative	44.9556	74.802	44.0626	57.9194	54.4054	51.8417	51.3059		44.2706	59.7195	52.7232	51.3059		-15.4489	1.41724		0	0
PF3D7_0321700	microtubule and actin binding protein, putative	40.1889	46.7725	39.3389	47.7266	43.4082	42.6134	57.8591		39.5368	47.6248	42.8867	57.8591		-8.08799	-14.9724		0	0
PF3D7_0321800	WD repeat-containing protein, putative	46.6524	52.0809	41.0406	54.0448	45.3637	41.4599	59.3158		42.3475	53.8354	42.8022	59.3158		-11.4879	-16.5136		0	0
PF3D7_0321900	cyclic amine resistance locus protein (CARL)	44.4157	37.5936	43.5821	50.767	43.1742	41.7497	55.3781		43.7762	49.3623	42.2395	55.3781		-5.58614	-13.1386		0	0
PF3D7_0322000	peptidyl-prolyl cis-trans isomerase (CYP19A)	62.5545	45.5372	62.6684	57.611	43.8764	72.3276	93.7005		62.6419	56.3236	62.5447	93.7005		6.3183	-31.1558		0	0
PF3D7_0322100	RNA triphosphatase (Prt1)	52.252	52.9216	50.8299	59.4526	44.1844	55.2593	73.2689		51.1611	58.7563	51.4512	73.2689		-7.59518	-21.8177		0	0
PF3D7_0322200	conserved Plasmodium protein, unknown function	39.0904	44.6071	40.5408	48.944	41.8436	39.301	47.8276		40.203	48.4816	40.1752	47.8276		-8.27858	-7.6523		0	0
PF3D7_0322300	diacylglycerol O-acyltransferase (DGAT)	52.2339	49.1022	43.3891	62.1784	44.0288	55.3045	67.5399		45.4489	60.7841	51.4274	67.5399		-15.3352	-16.1125		0	0
PF3D7_0322400	regulator of initiation factor 2 (eIF2)	52.2456	54.1194	44.7391	52.2339	46.4013	45.7495	46.1157		46.4872	52.435	45.9736	46.1157		-5.94774	-0.142146		0	0
PF3D7_0322500	iron-sulfur assembly protein, putative (IscA2)	54.461	59.9517	39.3172	44.5482	42.5143	43.0416	65.8317		42.844	46.1906	42.8603	65.8317		-3.34666	-22.9714		0	0
PF3D7_0322600	conserved Plasmodium protein, unknown function	49.0336	60.1027	43.8066	58.7508	47.7777	41.4358	50.4331		45.0239	58.895	43.6165	50.4331		-13.8711	-6.81659		0	0
PF3D7_0322700	conserved Plasmodium protein, unknown function	41.9609	44.3508	34.5036	46.9994	39.7123	35.9627	43.2891		36.2402	46.717	37.252	43.2891		-10.4768	-6.03708		0	0
PF3D7_0322800	conserved Plasmodium protein, unknown function	36.5799	47.9317	38.5344	50.0887	30.0916	30.8074	24.3525		38.0792	49.8587	30.5613	24.3525		-11.7795	6.20879		0	0
PF3D7_0322900	40S ribosomal protein S3A, putative	39.0735	66.7815	44.4826	49.0042	40.0282	62.2017	95.5051		43.2229	50.8998	54.5774	95.5051		-7.67686	-40.9277		0	0
PF3D7_0323000	translation machinery-associated protein 7, putative (TMA7)	64.1894	46.7273	43.1493	46.2098	42.4629	45.1591	47.4812		48.0492	46.265	44.232	47.4812		1.78416	-3.24919		0	0
PF3D7_0323100	conserved Plasmodium protein, unknown function	50.7287	53.5527	48.265	62.5536	50.2866	45.8614	67.1826		48.8387	61.5938	47.383	67.1826		-12.7551	-19.7996		0	0
PF3D7_0323200	conserved Plasmodium protein, unknown function	47.1635	56.7051	46.0948	56.0469	42.7681	47.4305	54.4689		46.3437	56.1171	45.8273	54.4689		-9.77341	-8.64151		0	0
PF3D7_0323300	conserved protein, unknown function	53.6109	68.5786	50.1431	64.7266	60.27	73.5189	77.4787		50.9507	65.1373	68.9632	77.4787		-14.1866	-8.51542		0	0
PF3D7_0323400	Rh5 interacting protein (RIPR)	60.2554	54.7619	54.1262	65.532	51.3627	55.1392	97.3794		55.5536	64.3836	53.8407	97.3794		-8.82998	-43.5387		0	0
PF3D7_0323500	survival motor neuron-like protein (SMN)	47.0622	62.8454	53.6	54.1723	43.1124	53.6576	57.6507		52.0775	55.0971	50.0317	57.6507		-3.01962	-7.61906		0	0
PF3D7_0323600	conserved Plasmodium protein, unknown function	54.2866	56.8648	44.6005	58.2809	53.0975	53.9114	48.2402		46.8562	58.1299	53.6316	48.2402		-11.2737	5.39135		0	0
PF3D7_0323700	U4/U6.U5 tri-snRNP-associated protein 1, putative (SART1)	47.4792	47.9649	50.6544	61.0866	47.2978	65.8377	105.218		49.9149	59.6874	59.4628	105.218		-9.77251	-45.7556		0	0
PF3D7_0323800	conserved Plasmodium protein, unknown function	52.5317	52.0558	46.8829	54.1488	54.54	64.818	41.7062		48.1984	53.9256	61.2839	41.7062		-5.72725	19.5778		0	0
PF3D7_0323900	erythrocyte membrane protein 1 (PfEMP1), exon 2, pseudogene (VAR)	13.5841	13.4654	16.9343	11.25	11.4943	32.0976	12.3999		16.1541	11.4862	25.0132	12.3999		4.66786	12.6132		1	1
PF3D7_0324000	exported protein family 1 (EPF1)	0	0	0	0	0	0	0		0	0	0	0		0	0		0	0
PF3D7_0324100	Pfmc-2TM Maurer's cleft two transmembrane protein (MC-2TM)	42.9013	20.8203	64.3451	15.4423	30.8844	51.4703	7.55578		59.3512	16.0157	44.3918	7.55578		43.3355	36.8361		1	1
PF3D7_0324200	exported protein family 3 (EPF3)	0	0	0	0	0	0	0		0	0	0	0		0	0		0	0
PF3D7_0324300	exported protein family 4 (EPF4)	0	0	0	0	0	0	0		0	0	0	0		0	0		0	0
PF3D7_0324400	rifin (RIF)	146.91	31.7253	158.232	35.6665	71.61	146.695	40.5564		155.595	35.2462	120.877	40.5564		120.349	80.3204		1	1
PF3D7_0324500	rifin (RIF)	149.286	25.6333	163.132	39.8998	79.1309	162.311	55.3495		159.908	38.3786	133.71	55.3495		121.529	78.36		1	1
PF3D7_0324600	stevor	99.3725	15.107	101.65	18.5854	40.2221	81.6915	20.074		101.119	18.2145	67.4322	20.074		82.9047	47.3582		1	1
PF3D7_0324700	erythrocyte membrane protein 1 (PfEMP1), exon 2, pseudogene (VAR)	12.2619	5.10069	22.5123	4.05855	4.45342	14.336	9.50213		20.1252	4.16967	10.9379	9.50213		15.9555	1.43577		0	0
PF3D7_0324800	rifin (RIF)	65.3163	28.5286	85.3542	35.2879	57.4186	84.3359	45.2402		80.6877	34.5672	75.0804	45.2402		46.1206	29.8402		1	1
PF3D7_0324900	erythrocyte membrane protein 1, PfEMP1 (VAR)	184.938	31.612	145.691	38.4844	69.9968	145.004	53.8846		154.831	37.7516	119.213	53.8846		117.079	65.3285		1	1
PF3D7_0400100	erythrocyte membrane protein 1, PfEMP1 (VAR)	183.3	31.4273	154.489	40.729	76.095	144.871	55.3529		161.199	39.7372	121.223	55.3529		121.462	65.8697		1	1
PF3D7_0400200	erythrocyte membrane protein 1 (PfEMP1), exon 2, pseudogene	10.7594	11.7486	7.96174	13.0875	6.59424	13.6306	15.9175		8.61326	12.9447	11.2112	15.9175		-4.33146	-4.70634		0	0
PF3D7_0400300	rifin (RIF)	54.0772	33.2425	50.1627	33.7245	45.5001	82.6818	46.2236		51.0744	33.6731	69.8969	46.2236		17.4013	23.6733		0	0
PF3D7_0400400	erythrocyte membrane protein 1, PfEMP1 (VAR)	199.347	36.7858	208.315	45.7405	100.63	181.31	61.6652		206.226	44.7857	153.568	61.6652		161.441	91.9032		1	1
PF3D7_0400500	rifin (RIF)	124.694	16.2174	137.705	31.9373	47.5352	113.598	44.8595		134.675	30.2611	90.8826	44.8595		104.414	46.023		1	1
PF3D7_0400600	erythrocyte membrane protein 1 (PfEMP1), exon 1, pseudogene	0	0	1.55048	0	0	2.91616	0		1.1894	0	1.91344	0		1.1894	1.91344		0	0
PF3D7_0400700	rifin (RIF)	125.48	25.6706	145.237	27.3705	52.0303	115.86	40.8661		140.636	27.1893	93.9119	40.8661		113.447	53.0458		1	1
PF3D7_0400800	stevor	87.4959	30.1865	145.022	32.7139	80.649	119.687	27.6062		131.625	32.4444	106.264	27.6062		99.1808	78.6577		1	1
PF3D7_0400900	rifin (RIF)	144.174	31.5877	203.014	41.3494	103.518	171.334	37.2743		189.311	40.3085	148.015	37.2743		149.003	110.741		1	1
PF3D7_0401000	rifin (RIF)	109.8	15.329	140.753	29.1423	67.3969	125.924	42.8349		133.545	27.6695	105.799	42.8349		105.875	62.9643		1	1
PF3D7_0401100	Plasmodium exported protein, unknown function, fragment	0	0	0	0	0	0	0		0	0	0	0		0	0		0	0
PF3D7_0401200	rifin (RIF)	89.7326	16.797	115.289	29.0693	60.408	103.66	36.9807		109.337	27.7607	88.7881	36.9807		81.5765	51.8074		1	1
PF3D7_0401300	rifin (RIF)	166.369	40.6648	199.631	41.8875	108.994	158.438	47.6088		191.885	41.7571	141.437	47.6088		150.128	93.8282		1	1
PF3D7_0401400	rifin (RIF)	133.826	35.8662	226.482	51.4845	112.624	176.584	65.0096		204.904	49.8192	154.592	65.0096		155.085	89.582		1	1
PF3D7_0401500	stevor, pseudogene	64.5093	44.3987	102.311	45.1105	87.7529	157.938	56.1046		93.5076	45.0346	133.805	56.1046		48.473	77.7		1	1
PF3D7_0401600.1	rifin (RIF)	51.0067	40.9392	57.77	53.6347	102.957	175.676	63.8506		56.195	52.281	150.672	63.8506		3.91392	86.8212		0	0
PF3D7_0401700	Plasmodium exported protein, unknown function, pseudogene	102.636	46.9285	154.934	66.4266	132.778	197.443	72.7833		142.755	64.3476	175.208	72.7833		78.4075	102.425		1	1
PF3D7_0401800	Plasmodium exported protein (PHISTb), unknown function (PfD80)	43.5546	42.2747	41.7723	40.2143	66.9341	133.19	41.3539		42.1874	40.434	110.408	41.3539		1.75338	69.0543		0	0
PF3D7_0401900	acyl-CoA synthetase (ACS6)	95.6112	47.1394	129.839	55.1563	116.236	208.374	77.5815		121.868	54.3015	176.692	77.5815		67.5666	99.111		1	1
PF3D7_0402000	Plasmodium exported protein (PHISTa), unknown function	56.7302	49.9597	47.8864	42.2208	94.3758	148.212	53.2221		49.9459	43.0459	129.701	53.2221		6.9	76.4785		1	1
PF3D7_0402100	Plasmodium exported protein (PHISTb), unknown function	79.3195	54.4554	70.217	56.6271	68.39	115.863	80.1388		72.3369	56.3955	99.5397	80.1388		15.9414	19.4009		1	1
PF3D7_0402200	surface-associated interspersed protein 4.1 (SURFIN 4.1), pseudogene (SURF4.1)	57.2044	46.7718	55.7787	59.6212	54.9439	80.2074	81.4486		56.1107	58.2511	71.5206	81.4486		-2.14042	-9.92799		1	1
PF3D7_0402300	reticulocyte binding protein homologue 1 (RH1)	53.3552	65.2989	51.868	63.5623	60.8654	64.2775	54.4328		52.2143	63.7475	63.1043	54.4328		-11.5332	8.67149		0	1
PF3D7_0402400	Plasmodium exported protein, unknown function (GEXP18)	58.4158	76.4779	59.8007	50.8328	62.9081	79.5071	39.5258		59.4782	53.5672	73.7996	39.5258		5.91091	34.2738		0	0
PF3D7_0402500	rifin, pseudogene (RIF)	152.214	58.3188	211.922	45.9395	98.5963	149.287	72.1891		198.017	47.2594	131.857	72.1891		150.758	59.6683		1	1
PF3D7_0402600	stevor	170.192	41.9592	260.347	58.8774	121.149	203.025	58.1926		239.351	57.0735	174.872	58.1926		182.278	116.679		1	1
PF3D7_0402700	rifin, pseudogene (RIF)	160.859	40.6459	226.613	51.8617	125.656	165.002	50.152		211.3	50.6658	151.473	50.152		160.634	101.321		1	1
PF3D7_0402800	erythrocyte membrane protein 1 (PfEMP1), pseudogene	227.189	58.009	222.464	58.4686	102.196	187.222	75.5456		223.564	58.4196	157.986	75.5456		165.145	82.4401		1	0
PF3D7_0402900	probable protein, unknown function	47.3517	25.8526	47.9172	56.2263	45.144	39.9921	20.432		47.7855	52.9877	41.7635	20.432		-5.20217	21.3315		0	0
PF3D7_0403000	tRNA Asparagine	38.1667	15.8765	49.6574	83.3758	71.2891	45.1414	104.862		46.9814	76.1786	54.1323	104.862		-29.1972	-50.7297		0	0
PF3D7_0403100	regulator of chromosome condensation, putative	60.9183	58.7117	53.1369	59.7867	59.2465	62.7688	78.699		54.949	59.6721	61.5577	78.699		-4.72307	-17.1413		0	0
PF3D7_0403200	conserved Plasmodium protein, unknown function	48.6665	43.2806	48.0346	59.0719	46.4954	56.8756	59.9389		48.1818	57.3882	53.3063	59.9389		-9.20639	-6.6326		0	0
PF3D7_0403300	conserved Plasmodium protein, unknown function	41.7141	38.7431	34.7159	42.2419	42.1201	22.894	14.3641		36.3457	41.8688	29.5049	14.3641		-5.5231	15.1408		0	0
PF3D7_0403400	conserved Plasmodium protein, unknown function	45.8566	48.1134	37.8232	50.5338	44.2289	40.9574	50.8049		39.694	50.2757	42.0823	50.8049		-10.5817	-8.72256		0	0
PF3D7_0403500	ubiquitin specific protease, putative	55.0043	77.152	55.0841	60.4952	53.7187	53.9078	70.4578		55.0655	62.2713	53.8428	70.4578		-7.20575	-16.615		0	0
PF3D7_0403600	conserved Plasmodium protein, unknown function	43.431	47.8607	41.3758	47.7	43.7263	48.8086	61.2348		41.8544	47.7171	47.0611	61.2348		-5.86274	-14.1738		0	0
PF3D7_0403700	CGI-201 protein, short form	31.7226	38.5808	32.4882	38.5646	35.1887	44.0458	42.5958		32.3099	38.5664	41.0003	42.5958		-6.25643	-1.59547		0	0
PF3D7_0403800	alpha/beta hydrolase, putative	51.784	52.7488	49.162	57.997	49.0456	54.4859	74.4441		49.7726	57.4374	52.6153	74.4441		-7.66478	-21.8288		0	0
PF3D7_0403900	SET domain protein, putative (SET8)	49.5743	55.1107	46.2596	50.117	43.5281	53.3575	78.5906		47.0315	50.6495	49.9777	78.5906		-3.61795	-28.6129		0	0
PF3D7_0404000	conserved Plasmodium protein, unknown function	52.7107	69.766	54.9888	58.6205	42.2909	54.7213	76.5628		54.4583	59.8089	50.4471	76.5628		-5.35066	-26.1157		0	0
PF3D7_0404100	transcription factor with AP2 domain(s), putative (ApiAP2)	42.001	50.339	42.5671	51.2303	44.9414	36.5191	34.4155		42.4353	51.1352	39.4151	34.4155		-8.69998	4.99964		0	0
PF3D7_0404200	conserved Plasmodium protein, unknown function	52.9755	41.2546	57.7846	66.7932	59.7341	65.5958	82.0177		56.6646	64.0701	63.5803	82.0177		-7.40551	-18.4374		0	0
PF3D7_0404300	conserved Plasmodium protein, unknown function	33.2196	40.7284	23.9669	28.3718	27.9156	28.4131	32.6309		26.1217	29.6893	28.2421	32.6309		-3.56766	-4.38882		0	0
PF3D7_0404400	6-cysteine protein (P36)	55.5665	71.1099	53.9378	63.3463	52.6383	65.0713	101.055		54.3171	64.1741	60.7962	101.055		-9.85703	-40.259		0	0
PF3D7_0404500	6-cysteine protein (P52)	55.8746	49.8722	56.6839	58.5482	40.9941	55.1494	91.7998		56.4954	57.6231	50.2821	91.7998		-1.12772	-41.5177		0	0
PF3D7_0404600	conserved Plasmodium membrane protein, unknown function	50.6254	56.0132	41.7764	56.0463	42.68	39.9082	51.2925		43.8372	56.0427	40.8613	51.2925		-12.2055	-10.4312		0	0
PF3D7_0404700	dipeptidyl aminopeptidase 3 (DPAP3)	47.2197	41.6055	38.9153	52.3058	39.6618	35.7803	46.7057		40.8493	51.1648	37.1149	46.7057		-10.3156	-9.59073		0	0
PF3D7_0404800	conserved Plasmodium protein, unknown function	49.7318	53.5172	45.7526	54.4811	43.5847	42.1617	65.8964		46.6793	54.3783	42.651	65.8964		-7.69899	-23.2455		0	0
PF3D7_0404900	6-cysteine protein (P41)	47.9062	49.5983	51.3869	59.567	58.1902	58.8606	95.5471		50.5763	58.5041	58.6301	95.5471		-7.92777	-36.917		0	0
PF3D7_0405000	ATP-dependent RNA helicase, putative	44.8925	44.8337	48.7137	49.5132	46.185	51.2125	61.749		47.8238	49.0142	49.4838	61.749		-1.19041	-12.2652		0	0
PF3D7_0405100	protein transport protein Sec24B (SEC24B)	45.2035	58.6144	49.2633	53.0822	41.0757	49.5285	80.4583		48.3179	53.6721	46.622	80.4583		-5.35423	-33.8363		0	0
PF3D7_0405200	ag-1 blood stage membrane protein homologue (MAg-1)	27.9884	37.1178	29.3181	36.404	28.7592	30.5771	32.7971		29.0084	36.4801	29.9521	32.7971		-7.4717	-2.84501		0	0
PF3D7_0405300	6-cysteine protein (LISP2)	45.2414	41.6532	43.9462	54.8523	41.8735	39.9984	50.0207		44.2478	53.4449	40.6432	50.0207		-9.19709	-9.37749		0	0
PF3D7_0405400	pre-mRNA-processing-splicing factor 8, putative (PRPF8)	47.2091	55.6868	50.4008	62.355	41.4711	50.0381	92.6721		49.6575	61.644	47.0924	92.6721		-11.9864	-45.5797		0	0
PF3D7_0405500	conserved Plasmodium protein, unknown function	48.785	27.9451	43.5811	49.6131	53.1548	42.3537	69.8067		44.793	47.3027	46.0677	69.8067		-2.50971	-23.7391		0	0
PF3D7_0405600	conserved Plasmodium membrane protein, unknown function	44.2522	41.397	41.5792	46.8338	40.0345	40.7018	28.4382		42.2017	46.2541	40.4724	28.4382		-4.0524	12.0341		0	0
PF3D7_0405700	lysine decarboxylase, putative	48.0965	52.6806	48.1808	59.4322	44.368	47.1688	77.331		48.1611	58.7123	46.2057	77.331		-10.5512	-31.1253		0	0
PF3D7_0405800	conserved Plasmodium protein, unknown function	48.3127	53.2299	55.4963	66.708	37.7017	65.9817	65.679		53.8234	65.2709	56.2576	65.679		-11.4475	-9.4214		0	0
PF3D7_0405900	apical sushi protein (ASP)	42.1976	51.197	41.4947	50.9564	41.896	40.7677	57.9038		41.6584	50.982	41.1557	57.9038		-9.32361	-16.7481		0	0
PF3D7_0406000	conserved Plasmodium protein, unknown function	55.4879	63.09	50.6959	55.4647	46.927	59.5178	76.6167		51.8119	56.2778	55.1884	76.6167		-4.46594	-21.4283		0	0
PF3D7_0406100	V-type proton ATPase subunit B	55.1974	44.3796	52.3967	51.322	39.2715	55.742	89.277		53.0489	50.5818	50.0786	89.277		2.46717	-39.1984		0	0
PF3D7_0406200	sexual stage-specific protein precursor (Pfs16)	45.9657	59.4865	68.2213	63.0116	53.329	61.2394	108.3		63.0384	62.6357	58.5194	108.3		0.402639	-49.7801		0	0
PF3D7_0406400	cytosolic glyoxalase II (cGloII)	39.8138	42.7457	32.1414	39.887	38.0484	35.9408	29.615		33.9281	40.1918	36.6655	29.615		-6.26368	7.05051		0	0
PF3D7_0406500	conserved Plasmodium protein, unknown function	37.5279	42.0752	33.7021	41.767	36.481	35.1588	52.5263		34.5931	41.7999	35.6134	52.5263		-7.20678	-16.9129		0	0
PF3D7_0406600	conserved Plasmodium protein, unknown function	56.6788	50.3511	59.7859	68.776	43.9616	60.8853	41.215		59.0624	66.8114	55.0661	41.215		-7.74908	13.8511		0	0
PF3D7_0406700	conserved Plasmodium protein, unknown function	39.7287	49.7033	39.0011	44.6132	36.9247	38.1302	44.3028		39.1706	45.156	37.7157	44.3028		-5.98543	-6.58715		0	0
PF3D7_0406800	conserved Plasmodium protein, unknown function	26.3077	37.8987	33.6275	36.1866	31.6813	33.1256	47.1134		31.9229	36.3691	32.629	47.1134		-4.44627	-14.4845		0	0
PF3D7_0406900	conserved Plasmodium protein, unknown function	50.1752	49.6446	44.1816	54.2958	42.7679	50.3394	71.2567		45.5774	53.7999	47.736	71.2567		-8.22249	-23.5207		0	0
PF3D7_0407000	conserved Plasmodium protein, unknown function	56.3144	54.0165	52.2938	53.7636	56.1251	59.0128	64.6894		53.2302	53.7906	58.0198	64.6894		-0.560431	-6.66955		0	0
PF3D7_0407100	methyltransferase, putative	51.2295	54.525	44.941	52.3073	59.2828	55.0726	75.7894		46.4055	52.5438	56.5202	75.7894		-6.13834	-19.2691		0	0
PF3D7_0407200	peptidyl-tRNA hydrolase 2, putative (PTH2)	42.9166	44.0022	41.3799	49.9971	45.6081	41.5886	69.3038		41.7378	49.3579	42.9707	69.3038		-7.62009	-26.333		0	0
PF3D7_0407300	transcription factor, putative	58.657	69.5399	56.8559	66.6896	55.6939	67.4624	55.7857		57.2754	66.9935	63.4158	55.7857		-9.71818	7.63011		0	0
PF3D7_0407400	conserved Plasmodium protein, unknown function	65.2874	102.658	54.3071	68.0694	62.5991	60.39	67.6108		56.8642	71.7574	61.1496	67.6108		-14.8932	-6.46117		0	0
PF3D7_0407500	mitochondrial carrier protein, putative	52.1084	51.7074	45.7785	53.9241	46.4674	38.9779	42.6362		47.2526	53.6878	41.5531	42.6362		-6.43516	-1.08304		0	0
PF3D7_0407600	conserved Plasmodium protein, unknown function	47.1221	47.7821	46.4506	55.4881	49.5308	48.6836	49.7012		46.607	54.6664	48.9749	49.7012		-8.05939	-0.726266		0	0
PF3D7_0407700	conserved Plasmodium protein, unknown function	49.652	49.8692	40.611	49.5169	39.7905	36.1363	41.5184		42.7165	49.5545	37.3928	41.5184		-6.83802	-4.12557		0	0
PF3D7_0407800	conserved Plasmodium protein, unknown function	43.2761	45.3328	42.8282	54.1061	44.126	39.2968	61.9939		42.9325	53.1706	40.9573	61.9939		-10.2381	-21.0365		0	0
PF3D7_0407900	AAA family ATPase, putative	55.5686	75.0409	53.6039	60.7353	49.1387	65.0665	92.3358		54.0614	62.2607	59.5897	92.3358		-8.1992	-32.7461		0	0
PF3D7_0408000	conserved Plasmodium protein, unknown function	37.5327	52.3677	53.1732	63.3177	54.5261	48.2184	53.2126		49.5308	62.1502	50.3873	53.2126		-12.6194	-2.82532		0	0
PF3D7_0408100	conserved Plasmodium protein, unknown function	48.7864	63.8738	44.3592	51.5734	49.4993	47.191	64.1949		45.3902	52.8849	47.9847	64.1949		-7.49469	-16.2103		0	0
PF3D7_0408200	conserved Plasmodium protein, unknown function	43.8233	56.5743	37.1594	51.2425	54.9226	42.7719	69.6231		38.7113	51.811	46.9499	69.6231		-13.0998	-22.6732		0	0
PF3D7_0408300	zinc finger, RAN binding protein, putative	22.9432	31.0416	26.735	30.5253	25.1245	21.7012	30.5139		25.8519	30.5803	22.8783	30.5139		-4.72841	-7.63558		0	0
PF3D7_0408400	conserved Plasmodium protein, unknown function	49.0812	49.04	45.9422	56.7748	41.9431	57.3538	52.6787		46.6732	55.9501	52.0548	52.6787		-9.27684	-0.623858		0	0
PF3D7_0408500	flap endonuclease 1 (FEN1)	51.7585	57.0263	43.0135	53.8251	43.6568	45.2424	90.4673		45.05	54.1664	44.6972	90.4673		-9.11636	-45.7701		0	0
PF3D7_0408600	sporozoite invasion-associated protein 1 (SIAP1)	52.9776	70.7698	56.5809	68.6167	46.4163	62.1744	98.9794		55.7417	68.8463	56.756	98.9794		-13.1046	-42.2234		0	0
PF3D7_0408700	sporozoite micronemal protein essential for cell traversal (PLP1)	35.2881	31.3024	36.9629	52.345	38.067	35.7941	63.6147		36.5728	50.1013	36.5757	63.6147		-13.5285	-27.0391		0	0
PF3D7_0408800	conserved Plasmodium protein, unknown function	58.7339	59.4865	48.8403	61.2366	46.6049	45.6865	86.8915		51.1443	61.05	46.0023	86.8915		-9.90568	-40.8892		0	0
PF3D7_0408900.1	tRNA N6-adenosine threonylcarbamoyltransferase (KAE1)	41.1142	47.8872	42.9873	50.0347	41.6838	44.6828	72.3711		42.551	49.8057	43.6516	72.3711		-7.25463	-28.7195		0	0
PF3D7_0409000	conserved Plasmodium protein, unknown function	47.0827	59.4749	42.7055	54.0943	47.8476	37.7981	38.3526		43.7249	54.668	41.2536	38.3526		-10.9431	2.90096		0	0
PF3D7_0409100	U4/U6 small nuclear ribonucleoprotein PRP31, putative (PRPF31)	48.9201	56.5796	51.2161	65.2255	46.0788	54.8858	88.606		50.6814	64.3036	51.8575	88.606		-13.6223	-36.7485		0	0
PF3D7_0409200	protein SOF1, putative (SOF1)	61.8163	37.2971	51.8187	63.1923	54.1556	65.8219	82.3888		54.147	60.4311	61.8105	82.3888		-6.28417	-20.5783		0	0
PF3D7_0409300	conserved Plasmodium protein, unknown function	40.286	52.0167	40.1313	49.6239	44.0287	41.2568	53.5849		40.1673	49.8791	42.2099	53.5849		-9.71175	-11.375		0	0
PF3D7_0409400	heat shock protein 40 (DnaJ)	56.3548	48.8797	49.1409	61.4647	53.6728	58.3074	98.154		50.8209	60.1228	56.7138	98.154		-9.30193	-41.4403		0	0
PF3D7_0409500	conserved Plasmodium protein, unknown function	37.9742	63.418	40.9425	51.4313	40.463	50.1408	46.2654		40.2512	52.7094	46.8131	46.2654		-12.4582	0.547673		0	0
PF3D7_0409600	replication protein A1, large subunit (RPA1)	54.102	47.1584	50.3777	62.77	42.3888	53.8752	77.4347		51.245	61.1053	49.9256	77.4347		-9.86035	-27.509		0	0
PF3D7_0409700	peptide chain release factor 2, putative	22.395	38.4849	31.7645	31.1323	28.4011	23.0586	27.1568		29.5825	31.9163	24.8956	27.1568		-2.33381	-2.26118		0	0
PF3D7_0409800	zinc finger protein, putative	50.668	67.3096	46.3584	58.5885	43.6309	55.861	80.8311		47.3621	59.5184	51.6557	80.8311		-12.1564	-29.1754		0	0
PF3D7_0409900	actin-like protein, putative (ALP5b)	43.6911	48.3801	41.9088	49.9727	45.5931	43.8618	60.0852		42.3239	49.8029	44.4571	60.0852		-7.479	-15.6281		0	0
PF3D7_0410000	erythrocyte vesicle protein 1 (EVP1)	45.3292	40.093	45.1347	43.6046	38.8541	46.5965	44.6307		45.18	43.2302	43.9343	44.6307		1.94981	-0.69636		0	0
PF3D7_0410100	tRNA Serine	44.284	0	31.369	29.0706	61.6535	46.3563	101.911		34.3766	25.9709	51.6162	101.911		8.40574	-50.2946		0	0
PF3D7_0410200	tRNA Isoleucine	55.2707	48.2819	50.3377	48.0216	69.2546	47.3377	139.006		51.4865	48.0493	54.8738	139.006		3.43717	-84.1318		0	0
PF3D7_0410300	protein phosphatase PPM1, putative (PPM1)	36.0223	47.469	35.2418	50.9902	36.4556	41.6615	74.6863		35.4236	50.6147	39.8715	74.6863		-15.1911	-34.8148		0	0
PF3D7_0410400	exosome complex component RRP4, putative (RRP4)	38.8797	42.7431	51.6691	56.5304	52.5205	58.2171	80.4092		48.6907	55.0603	56.2584	80.4092		-6.36963	-24.1509		0	0
PF3D7_0410500	conserved Plasmodium protein, unknown function	57.1906	56.7299	59.9086	59.4091	41.428	75.7157	69.7321		59.2756	59.1234	63.9259	69.7321		0.152185	-5.80616		0	0
PF3D7_0410600	conserved Plasmodium protein, unknown function	51.5195	44.8419	52.4464	63.3485	45.9141	47.5622	86.16		52.2306	61.3752	46.9955	86.16		-9.14462	-39.1645		0	0
PF3D7_0410700	ribosome biogenesis GTPase A, putative (RbgA)	47.8524	41.9747	42.6792	59.5496	43.3949	44.2934	82.2258		43.8839	57.6756	43.9845	82.2258		-13.7917	-38.2413		0	0
PF3D7_0410800	conserved Plasmodium protein, unknown function	51.457	47.6335	47.6815	57.4277	45.5184	44.1009	62.0342		48.5607	56.3834	44.5883	62.0342		-7.82267	-17.4459		0	0
PF3D7_0410900	conserved Plasmodium protein, unknown function	43.8681	44.8481	50.7237	53.193	49.8951	50.6452	56.3542		49.1271	52.3032	50.3873	56.3542		-3.17605	-5.96689		0	0
PF3D7_0411000	conserved Plasmodium protein, unknown function	44.0888	45.6183	45.3516	54.3873	40.3425	46.0705	75.6107		45.0575	53.4523	44.1009	75.6107		-8.39483	-31.5098		0	0
PF3D7_0411100	conserved Plasmodium protein, unknown function	52.2299	51.3288	65.01	56.4976	51.2174	65.9817	59.8838		62.0337	55.9465	60.905	59.8838		6.08725	1.02118		0	0
PF3D7_0411200	conserved Plasmodium protein, unknown function	39.1819	52.174	43.7458	57.5072	41.633	37.7798	46.9477		42.683	56.9385	39.1047	46.9477		-14.2556	-7.84297		0	0
PF3D7_0411300	conserved Plasmodium protein, unknown function	47.621	46.5827	39.6435	53.0766	46.4141	39.9362	69.0749		41.5013	52.3841	42.1636	69.0749		-10.8828	-26.9113		0	0
PF3D7_0411400	DEAD box ATP-dependent RNA helicase, putative	47.5102	48.6149	43.5827	48.4244	40.5929	33.3061	39.6413		44.4973	48.4447	35.8117	39.6413		-3.94735	-3.82966		0	0
PF3D7_0411500	tRNA Alanine	78.4537	114.222	83.3601	99.3246	30.5289	70.3929	74.6133		82.2175	100.913	56.6857	74.6133		-18.6956	-17.9276		0	0
PF3D7_0411600	tRNA Glutamic acid	84.0576	48.9525	51.0368	64.2689	73.2694	105.589	116.065		58.7268	62.6357	94.4762	116.065		-3.90895	-21.589		0	0
PF3D7_0411700	conserved Plasmodium protein, unknown function	29.9946	76.07	42.8856	58.8466	42.1694	51.6552	35.7858		39.8835	60.683	48.3935	35.7858		-20.7995	12.6078		0	0
PF3D7_0411800	conserved Plasmodium protein, unknown function	45.3885	42.4305	40.8083	52.5563	46.0735	42.8349	53.0171		41.8749	51.4767	43.9485	53.0171		-9.60175	-9.06863		0	0
PF3D7_0411900	DNA polymerase alpha	44.2965	52.4524	39.8564	51.4864	41.7335	39.421	42.3923		40.8904	51.5894	40.2162	42.3923		-10.699	-2.17616		0	0
PF3D7_0412000	conserved Plasmodium protein, unknown function	40.9174	57.8129	45.0749	50.1611	44.3002	41.5506	59.001		44.1066	50.9769	42.4961	59.001		-6.87031	-16.505		0	0
PF3D7_0412100	mitochondrial ribosomal protein S12 precursor, putative	50.684	51.1313	61.3047	65.8812	57.1806	66.8799	53.1371		58.8313	64.3085	63.5448	53.1371		-5.47715	10.4077		0	0
PF3D7_0412200	conserved Plasmodium protein, unknown function	59.7743	63.5059	51.7418	54.461	45.7659	48.8888	43.6178		53.6124	55.4254	47.815	43.6178		-1.81297	4.19716		0	0
PF3D7_0412300	phosphopantothenoylcysteine synthetase, putative	59.1666	76.7314	54.0367	57.2815	53.0898	51.4551	36.778		55.2314	59.3553	52.0172	36.778		-4.12396	15.2392		0	0
PF3D7_0412400	erythrocyte membrane protein 1, PfEMP1 (VAR)	226.543	44.5978	203.114	47.6192	89.4235	153.585	65.3057		208.57	47.297	131.523	65.3057		161.273	66.2171		1	1
PF3D7_0412500	Plasmodium RNA of unknown function RUF6-3	79.113	15.3576	113.682	25.6617	51.7196	79.0509	46.8162		105.631	24.563	69.653	46.8162		81.0684	22.8368		0	0
PF3D7_0412600	rifin, pseudogene (RIF)	0	0	0.293502	0	0	0.0920035	0		0.225151	0	0.0603681	0		0.225151	0.0603681		0	1
PF3D7_0412700	erythrocyte membrane protein 1, PfEMP1 (VAR)	229.019	32.601	152.249	34.7269	72.1335	147.287	48.4462		170.127	34.5002	121.445	48.4462		135.627	72.9993		1	1
PF3D7_0412800	Plasmodium RNA of unknown function	0	0	0	0	0	0	0		0	0	0	0		0	0		0	0
PF3D7_0412900	erythrocyte membrane protein 1, PfEMP1 (VAR)	21.4599	1.79391	21.8356	3.71121	6.60068	14.95	3.11403		21.7481	3.50677	12.0791	3.11403		18.2413	8.96507		1	1
PF3D7_0413000	Plasmodium RNA of unknown function RUF6-8	0	0	0	0	0	0	0		0	0	0	0		0	0		0	0
PF3D7_0413100	erythrocyte membrane protein 1, PfEMP1 (VAR)	43.3555	3.71744	35.9822	6.17613	13.0755	26.9128	10.0479		37.6993	5.91397	22.1548	10.0479		31.7853	12.1069		1	1
PF3D7_0413200	rifin (RIF)	196.581	45.5019	230.84	46.922	106.924	162.12	63.8057		222.861	46.7706	143.141	63.8057		176.091	79.3356		1	1
PF3D7_0413300	rifin (RIF)	235.335	61.5446	285.583	56.9005	163.782	209.573	66.2711		273.881	57.3957	193.828	66.2711		216.485	127.556		1	1
PF3D7_0413400	erythrocyte membrane protein 1 (PfEMP1), exon 1, pseudogene (VAR)	137.664	58.1888	114.014	62.3948	51.1503	82.2257	99.0152		119.522	61.9463	71.5404	99.0152		57.5756	-27.4747		1	1
PF3D7_0413500	phosphoglucomutase-2 (PGM2)	52.252	67.475	55.037	62.3739	52.4767	64.08	63.1861		54.3884	62.9179	60.0902	63.1861		-8.52946	-3.09582		0	0
PF3D7_0413600	26S protease regulatory subunit 6B, putative (RPT3)	42.6781	54.7777	53.4448	51.9127	41.1471	45.7708	74.3537		50.9374	52.2182	44.1809	74.3537		-1.28082	-30.1728		0	0
PF3D7_0413700	lysine decarboxylase-like protein, putative	51.9719	63.5371	55.1619	79.5562	47.9817	67.8445	96.2563		54.419	77.8481	61.0147	96.2563		-23.4291	-35.2416		0	0
PF3D7_0413800	50S ribosomal protein L10, putative	56.9557	61.3212	53.0347	55.0579	38.5903	54.7931	46.7329		53.9478	55.7257	49.2217	46.7329		-1.77791	2.48884		0	0
PF3D7_0413900	ubiquitin carboxyl-terminal hydrolase 13, putative (USP13)	49.8575	50.6968	47.8101	57.2077	46.3473	45.6386	75.1255		48.2869	56.5134	45.8822	75.1255		-8.22655	-29.2433		0	0
PF3D7_0414000	chromosome associated protein, putative	49.367	61.6066	40.9931	48.2101	42.2274	32.3252	47.764		42.9432	49.6385	35.73	47.764		-6.69526	-12.034		0	0
PF3D7_0414100	conserved Plasmodium membrane protein, unknown function	53.6093	60.9472	47.2423	57.245	52.3267	39.207	41.9805		48.725	57.6398	43.7182	41.9805		-8.91472	1.73771		0	0
PF3D7_0414200.1	calmodulin-like protein	49.2241	86.9396	44.5857	52.0227	45.9399	29.2579	28.6515		45.6659	55.7458	34.994	28.6515		-10.0799	6.34245		0	0
PF3D7_0414300	Rab5-interacting protein, putative	40.3957	42.0093	39.4182	45.961	30.3906	20.8685	22.7664		39.6458	45.5397	24.1427	22.7664		-5.89385	1.37625		0	0
PF3D7_0414400	conserved Plasmodium protein, unknown function	43.8634	41.9244	45.2343	48.5253	39.7661	30.4939	71.3316		44.915	47.8215	33.6821	71.3316		-2.90645	-37.6495		0	0
PF3D7_0414500	RNA-binding protein, putative	36.6476	44.1213	37.4953	44.0263	36.7627	30.5325	45.6151		37.2979	44.0365	32.6747	45.6151		-6.73855	-12.9404		0	0
PF3D7_0414600	conserved protein, unknown function	29.8546	51.1364	47.8491	53.8615	37.5516	47.6296	61.0546		43.6585	53.5709	44.1643	61.0546		-9.91245	-16.8904		0	0
PF3D7_0414700	GTP-binding protein, putative	57.2443	71.8796	50.52	59.8314	41.9676	43.4387	74.9281		52.0859	61.1161	42.9328	74.9281		-9.03014	-31.9953		0	0
PF3D7_0414800	conserved Plasmodium protein, unknown function	50.4345	78.3239	60.4276	64.7363	57.1501	49.915	70.6339		58.1004	66.1851	52.4028	70.6339		-8.08472	-18.2312		0	0
PF3D7_0414900	armadillo-domain containing rhoptry protein (ARO)	37.2868	50.7755	36.9999	44.4201	37.2916	27.1156	50.2225		37.0667	45.0977	30.6146	50.2225		-8.031	-19.6079		0	0
PF3D7_0415000	arsenical pump-driving ATPase, putative	51.3194	41.2231	54.9048	68.6354	47.2395	49.915	118.858		54.0698	65.7126	48.995	118.858		-11.6427	-69.8627		0	0
PF3D7_0415100	conserved Plasmodium protein, unknown function	62.0483	54.8646	46.944	58.8214	53.9787	43.9608	64.4006		50.4615	58.3995	47.4054	64.4006		-7.93796	-16.9951		0	0
PF3D7_0415200	conserved Plasmodium protein, unknown function	43.757	47.4261	38.3756	51.9157	38.108	29.9639	44.6848		39.6288	51.437	32.7643	44.6848		-11.8081	-11.9206		0	0
PF3D7_0415300	cdc2-related protein kinase 3 (CRK3)	40.9394	44.0678	41.2025	52.3265	39.1099	33.2908	59.2744		41.1412	51.4459	35.2917	59.2744		-10.3047	-23.9828		0	0
PF3D7_0415400	coatomer subunit zeta, putative	60.4893	56.2133	53.3322	58.594	50.8328	59.5232	55.2162		54.999	58.3401	56.535	55.2162		-3.34115	1.31877		0	0
PF3D7_0415500	nuclear cap-binding protein, putative	48.6793	73.5991	49.7342	55.7964	45.8996	44.7658	95.5605		49.4885	57.6946	45.1557	95.5605		-8.20607	-50.4048		0	0
PF3D7_0415600	GTP:AMP phosphotransferase (GAK)	43.2714	42.5674	45.2674	48.3668	43.3245	41.568	58.8256		44.8026	47.7484	42.172	58.8256		-2.94582	-16.6536		0	0
PF3D7_0415700	conserved Plasmodium protein, unknown function	48.6151	60.184	55.1462	55.8464	51.5423	55.6827	100.346		53.6253	56.3089	54.259	100.346		-2.68362	-46.0867		0	0
PF3D7_0415800	RING zinc finger protein, putative	46.5195	67.0582	41.8082	50.5827	43.8278	40.7192	53.3764		42.9054	52.3394	41.7881	53.3764		-9.43403	-11.5883		0	0
PF3D7_0415900	60S ribosomal protein L15, putative	50.7309	71.7893	60.5964	54.5403	41.327	58.8801	97.4971		58.2989	56.3795	52.8445	97.4971		1.91941	-44.6526		0	0
PF3D7_0416000	RNA-binding protein, putative	39.6285	51.2358	37.5779	43.4973	35.5094	37.3041	52.2887		38.0555	44.3224	36.687	52.2887		-6.26695	-15.6018		0	0
PF3D7_0416100	glutamyl-tRNA(Gln) amidotransferase subunit A, putative	50.2516	55.4045	45.5196	57.8187	45.6272	38.7211	53.8924		46.6216	57.5612	41.0958	53.8924		-10.9396	-12.7966		0	0
PF3D7_0416200	conserved protein, unknown function	55.6073	62.132	64.3849	64.0441	52.134	41.1651	88.0055		62.3407	63.8402	44.9367	88.0055		-1.49952	-43.0687		0	0
PF3D7_0416300	DNA helicase MCM9, putative (MCM9)	49.1731	48.6185	41.4979	54.4568	45.1811	42.4034	72.4757		43.2853	53.8342	43.3585	72.4757		-10.549	-29.1172		0	0
PF3D7_0416400	histone acetyltransferase, putative (HAT1)	47.0254	52.2394	49.5675	54.8548	36.8239	41.2847	77.7466		48.9755	54.5759	39.7508	77.7466		-5.60046	-37.9958		0	0
PF3D7_0416500	repressor of RNA polymerase III transcription MAF1, putative	46.555	58.2409	37.6887	44.5837	49.4099	34.3596	47.4464		39.7535	46.0399	39.5346	47.4464		-6.28642	-7.91178		0	0
PF3D7_0416600	prohibitin-like protein, putative	43.8967	48.9525	52.0292	63.4574	55.2064	52.6614	37.9975		50.1353	61.9108	53.5365	37.9975		-11.7755	15.539		0	0
PF3D7_0416700	CDGSH iron-sulfur domain-containing protein, putative	56.7856	39.162	68.049	62.8407	45.5898	58.0208	92.8521		65.426	60.3159	53.7464	92.8521		5.1101	-39.1057		0	0
PF3D7_0416800	small GTP-binding protein sar1 (SAR1)	40.6034	40.9618	39.6	40.8891	36.0541	40.7084	55.3392		39.8337	40.8969	39.108	55.3392		-1.06317	-16.2312		0	0
PF3D7_0416900	conserved Plasmodium protein, unknown function	45.5617	55.727	43.2613	53.2851	44.5185	41.5367	58.4761		43.797	53.5455	42.562	58.4761		-9.74849	-15.9141		0	0
PF3D7_0417000	conserved Plasmodium protein, unknown function	55.6224	48.5891	50.1384	58.5873	43.3556	50.0819	53.8039		51.4155	57.5212	47.7691	53.8039		-6.10574	-6.03481		0	0
PF3D7_0417100	mRNA-binding protein PUF2 (PUF2)	50.758	62.5973	45.3213	54.166	39.1469	51.7126	60.368		46.5874	55.065	47.3919	60.368		-8.47765	-12.9761		0	0
PF3D7_0417200	bifunctional dihydrofolate reductase-thymidylate synthase (DHFR-TS)	70.0066	66.2345	52.4279	63.7028	57.7493	66.0741	92.4601		56.5217	63.9728	63.2116	92.4601		-7.45106	-29.2484		0	0
PF3D7_0417300	LETM1-like protein, putative	46.1035	42.827	39.0692	41.2854	37.6748	38.0731	60.0463		40.7073	41.4498	37.9362	60.0463		-0.742437	-22.1102		0	0
PF3D7_0417400	conserved Plasmodium protein, unknown function	44.5592	54.7805	39.3338	51.9122	41.7971	31.2614	43.203		40.5507	52.218	34.8841	43.203		-11.6673	-8.31891		0	0
PF3D7_0417500	memo-like protein	28.2887	44.8823	34.5169	41.0901	32.6995	29.716	34.8754		33.0665	41.4944	30.7419	34.8754		-8.42793	-4.13354		0	0
PF3D7_0417600	conserved Plasmodium protein, unknown function	42.0035	52.1376	38.6224	49.829	36.598	41.0097	50.5887		39.4098	50.0751	39.4927	50.5887		-10.6653	-11.0959		0	0
PF3D7_0417700	conserved Plasmodium protein, unknown function	42.7465	45.1667	42.0523	43.1262	45.4945	34.7573	34.1547		42.214	43.3438	38.4493	34.1547		-1.12984	4.29461		0	0
PF3D7_0417800	cdc2-related protein kinase 1 (CRK1)	47.6486	54.2673	41.996	53.485	42.7056	48.434	83.5669		43.3124	53.5685	46.4643	83.5669		-10.2561	-37.1027		0	0
PF3D7_0417900	conserved Plasmodium protein, unknown function	58.3275	54.5359	53.3923	60.3789	50.8221	51.6871	39.3188		54.5416	59.7559	51.3897	39.3188		-5.21427	12.0709		0	0
PF3D7_0418000	conserved Plasmodium protein, unknown function	46.2493	55.2568	41.8273	54.7028	42.5841	34.6473	50.7099		42.8571	54.7619	37.3764	50.7099		-11.9048	-13.3335		0	0
PF3D7_0418100	conserved Plasmodium protein, unknown function	44.3514	47.9863	40.3258	49.1626	38.1411	33.5966	48.9241		41.2633	49.0372	35.1592	48.9241		-7.77389	-13.7649		0	0
PF3D7_0418200	eukaryotic translation initiation factor 3 subunit M, putative (EIF3M)	68.4971	71.038	58.8703	64.8939	50.2662	60.4516	51.3617		61.1123	65.549	56.9493	51.3617		-4.43674	5.58762		0	0
PF3D7_0418300	conserved Plasmodium protein, unknown function	50.2483	63.4952	59.1266	67.9227	44.0502	53.0895	91.169		57.059	67.4506	49.9813	91.169		-10.3916	-41.1877		0	0
PF3D7_0418400	conserved Plasmodium protein, unknown function	53.6266	50.1918	49.6155	41.49	51.4741	33.7181	35.89		50.5496	42.4179	39.8235	35.89		8.13177	3.93354		0	0
PF3D7_0418500	trafficking protein particle complex subunit 3, putative (BET3)	35.5844	31.0032	38.6178	39.0482	36.94	30.6369	33.9905		37.9114	38.1904	32.8042	33.9905		-0.278995	-1.18629		0	0
PF3D7_0418600	regulator of chromosome condensation, putative	48.3289	55.0837	46.1665	57.5899	40.859	42.5563	73.6739		46.6701	57.3227	41.9727	73.6739		-10.6526	-31.7012		0	0
PF3D7_0418700	RNA-binding protein NOB1, putative	47.1902	43.9713	51.4308	58.1392	50.0031	65.1387	86.5689		50.4432	56.6285	59.9343	86.5689		-6.18534	-26.6346		0	0
PF3D7_0418800	conserved Plasmodium protein, unknown function	45.6671	31.4172	39.5345	42.8168	36.6347	33.5966	48.9998		40.9627	41.6013	34.6413	48.9998		-0.638681	-14.3585		0	0
PF3D7_0418900	conserved Plasmodium protein, unknown function	35.0753	33.4022	34.2217	41.4766	34.3713	45.7227	55.1543		34.4205	40.6156	41.8195	55.1543		-6.19511	-13.3348		0	0
PF3D7_0419000	conserved Plasmodium protein, unknown function	35.5718	41.7195	42.6459	41.7235	35.7973	38.3648	45.3162		40.9985	41.7231	37.482	45.3162		-0.72458	-7.83421		0	0
PF3D7_0419100	conserved Plasmodium protein, unknown function	56.876	56.6867	50.2932	54.6564	41.175	45.2253	59.8601		51.8262	54.8729	43.8326	59.8601		-3.04668	-16.0274		0	0
PF3D7_0419200	CGI-141 protein homolog, putative	33.3776	40.0195	39.6373	53.9057	51.342	49.8869	97.3059		38.1795	52.425	50.3873	97.3059		-14.2455	-46.9187		0	0
PF3D7_0419300	conserved Plasmodium protein, unknown function	40.2776	57.1112	48.0596	56.7221	47.7014	51.5948	85.4944		46.2473	56.7636	50.2561	85.4944		-10.5163	-35.2384		0	0
PF3D7_0419400	conserved Plasmodium protein, unknown function	51.9552	51.6584	46.0254	61.7087	49.2911	43.5285	50.3171		47.4064	60.637	45.51	50.3171		-13.2307	-4.80716		0	0
PF3D7_0419500	conserved Plasmodium membrane protein, unknown function	46.5839	48.132	50.1054	62.6695	48.8463	49.1213	41.8687		49.2853	61.1194	49.0267	41.8687		-11.8341	7.15805		0	0
PF3D7_0419600	ran binding protein 1, putative	43.293	36.1654	42.6608	48.7142	41.7577	44.2721	78.2226		42.808	47.3762	43.4075	78.2226		-4.56813	-34.8151		0	0
PF3D7_0419700	apical merozoite protein (Pf34)	51.9816	60.0644	55.2324	62.2257	61.3575	58.4187	45.1647		54.4754	61.9953	59.4292	45.1647		-7.51988	14.2645		0	0
PF3D7_0419800	60S ribosomal protein L7ae/L30e, putative	59.0176	42.9625	51.166	59.9547	58.1209	55.4071	52.0509		52.9945	58.1429	56.3402	52.0509		-5.14835	4.28928		0	0
PF3D7_0419900	phosphatidylinositol 4-kinase, putative	44.0272	55.3136	39.139	49.4785	44.1697	29.6749	38.9148		40.2774	50.1007	34.6589	38.9148		-9.82326	-4.25582		0	0
PF3D7_0420000	zinc finger protein, putative	47.9161	51.1162	42.4161	52.6061	43.4921	43.5445	61.3256		43.6969	52.4473	43.5265	61.3256		-8.75033	-17.7991		0	0
PF3D7_0420100	serine/threonine protein kinase RIO2 (RIO2)	44.3685	62.5784	54.1586	61.7591	48.7204	56.2088	82.7328		51.8787	61.8465	53.6339	82.7328		-9.96781	-29.0989		0	0
PF3D7_0420200	holo-[acyl-carrier-protein] synthase, putative (ACPS)	60.3519	55.9457	54.4164	64.4161	51.8427	61.4983	68.2179		55.7987	63.513	58.1783	68.2179		-7.71431	-10.0396		0	0
PF3D7_0420300	transcription factor with AP2 domain(s) (ApiAP2)	45.605	53.0952	42.1575	55.2846	43.3627	51.0401	73.024		42.9604	55.0512	48.4002	73.024		-12.0908	-24.6238		0	0
PF3D7_0420400	ribosome-recycling factor (RRF2)	59.4385	54.2694	54.1334	60.3957	47.4742	73.6285	90.9146		55.3689	59.7424	64.6354	90.9146		-4.37357	-26.2792		0	0
PF3D7_0420500	conserved Plasmodium protein, unknown function	60.6052	37.0495	49.097	46.1979	42.6847	49.2299	27.7401		51.777	45.2225	46.9793	27.7401		6.55456	19.2393		0	0
PF3D7_0420600	conserved Plasmodium protein, unknown function	44.3779	40.8761	44.9536	52.5639	58.4675	84.6137	54.5992		44.8195	51.3177	75.6233	54.5992		-6.49817	21.0241		0	0
PF3D7_0420700	erythrocyte membrane protein 1, PfEMP1 (VAR)	113.41	31.9246	110.606	31.2198	59.5039	113.977	39.9391		111.259	31.295	95.2463	39.9391		79.9641	55.3072		1	1
PF3D7_0420800	Plasmodium RNA of unknown function RUF6	0	0	0	0	0	0	0		0	0	0	0		0	0		0	0
PF3D7_0420900	erythrocyte membrane protein 1, PfEMP1 (VAR)	10.6108	0.30897	8.11757	2.13884	1.38735	3.75631	2.19768		8.6982	1.94373	2.94174	2.19768		6.75448	0.744059		0	0
PF3D7_0421000	unspecified product	0	0	0	0	0	0	0		0	0	0	0		0	0		0	0
PF3D7_0421100	erythrocyte membrane protein 1, PfEMP1 (VAR)	154.171	26.627	144.307	33.5829	78.6007	153.31	46.4393		146.604	32.8412	127.621	46.4393		113.763	81.1818		1	1
PF3D7_0421200	rifin (RIF)	299.803	51.4681	267.885	61.7832	114.811	234.744	66.3788		275.318	60.6833	193.505	66.3788		214.635	127.126		1	1
PF3D7_0421300	erythrocyte membrane protein 1, PfEMP1 (VAR)	247.017	42.886	226.849	53.337	113.96	221.8	75.8666		231.545	52.2227	184.719	75.8666		179.323	108.852		1	1
PF3D7_0421400	Plasmodium RNA of unknown function RUF6-5	40.9324	0	64.7945	9.14498	14.3353	40.9002	21.6271		59.2374	8.16988	31.7659	21.6271		51.0676	10.1388		0	0
PF3D7_0421500	rifin, pseudogene (RIF)	82.9061	22.1292	115.986	23.7707	62.4797	88.9554	21.4641		108.283	23.5956	79.8518	21.4641		84.6869	58.3877		1	1
PF3D7_0421600	erythrocyte membrane protein 1 (PfEMP1)-like pseudogene (VAR)	152.11	53.6874	166.427	55.2135	96.4276	180.985	91.3772		163.093	55.0507	151.91	91.3772		108.042	60.533		1	1
PF3D7_0421700	conserved Plasmodium protein, unknown function	67.5246	56.5893	67.454	57.754	63.0191	65.8371	29.3921		67.4705	57.6299	64.8681	29.3921		9.84062	35.476		0	0
PF3D7_0421800	conserved Plasmodium protein, unknown function	52.2146	64.5021	62.445	51.69	60.3395	65.0476	98.314		60.0625	53.0561	63.4287	98.314		7.00638	-34.8853		0	0
PF3D7_0421900	conserved Plasmodium protein, unknown function	42.9628	76.1483	66.3478	44.1443	79.3752	56.5276	11.0538		60.9018	47.5567	64.3837	11.0538		13.3451	53.3299		0	0
PF3D7_0422000	steroid dehydrogenase, putative	47.9767	37.4062	42.7396	45.7387	45.2756	53.2157	48.8695		43.9592	44.8503	50.4855	48.8695		-0.891046	1.61596		0	0
PF3D7_0422100	transmembrane emp24 domain-containing protein, putative	42.1594	50.7279	54.7918	56.7915	54.0979	64.2588	70.103		51.85	56.145	60.765	70.103		-4.29501	-9.33805		0	0
PF3D7_0422200	erythrocyte membrane-associated antigen	50.3951	54.6724	43.1286	54.9552	43.9926	42.297	53.0335		44.8208	54.925	42.88	53.0335		-10.1042	-10.1534		0	0
PF3D7_0422300	alpha tubulin 2	48.0329	35.6654	39.6629	48.4938	32.8404	45.8011	78.1663		41.6121	47.1259	41.3446	78.1663		-5.51381	-36.8218		0	0
PF3D7_0422400	40S ribosomal protein S19 (RPS19)	46.6788	56.2432	58.1494	55.5671	54.0751	66.7848	77.7884		55.4781	55.6392	62.4146	77.7884		-0.161118	-15.3738		0	0
PF3D7_0422500	pre-mRNA-splicing helicase BRR2, putative (BRR2)	47.6219	52.3068	45.5443	57.5849	43.7577	48.2523	70.7291		46.0282	57.0221	46.7068	70.7291		-10.9939	-24.0223		0	0
PF3D7_0422600	conserved Plasmodium protein, unknown function	54.3692	38.8842	36.1963	50.7189	42.0909	58.275	76.2008		40.4285	49.457	52.7101	76.2008		-9.02859	-23.4907		0	0
PF3D7_0422700	eukaryotic initiation factor, putative	52.2834	41.065	50.6452	65.9873	51.7196	69.1327	117.041		51.0267	63.3299	63.1452	117.041		-12.3032	-53.8953		0	0
PF3D7_0422800	serpentine receptor, putative (SR12)	37.1828	45.826	41.4245	41.0511	34.295	43.9918	48.1005		40.4366	41.5603	40.6575	48.1005		-1.12362	-7.44294		0	0
PF3D7_0422900	conserved Plasmodium protein, unknown function	34.645	39.281	33.6005	31.3264	39.0844	35.6244	50.8006		33.8438	32.1746	36.8141	50.8006		1.66918	-13.9864		0	0
PF3D7_0423000	conserved Plasmodium protein, unknown function	44.3154	79.5243	53.1878	58.5605	48.2848	54.7255	54.888		51.1215	60.7958	52.5109	54.888		-9.6743	-2.37708		0	0
PF3D7_0423100	AP-4 complex subunit sigma, putative	46.4805	30.0764	48.9953	46.4418	37.6312	50.4986	61.1232		48.4097	44.6968	46.0741	61.1232		3.7128	-15.0491		0	0
PF3D7_0423200	BSD-domain protein, putative	44.0414	72.3945	49.1678	55.2992	41.0205	50.0907	58.8499		47.974	57.122	46.9719	58.8499		-9.14803	-11.878		0	0
PF3D7_0423300	conserved Plasmodium protein, unknown function	44.5488	30.3772	37.9192	43.2134	39.1692	40.972	49.2208		39.4631	41.8447	40.3521	49.2208		-2.38161	-8.86873		0	0
PF3D7_0423400	asparagine-rich protein (AARP)	37.6331	80.8389	40.8294	46.741	44.3649	47.0265	37.4207		40.0851	50.3767	46.1113	37.4207		-10.2917	8.69055		0	0
PF3D7_0423500	glideosome associated protein with multiple membrane spans 2 (GAPM2)	53.4509	47.5988	46.6322	58.2534	44.6684	61.1128	68.7114		48.2202	57.1173	55.4584	68.7114		-8.89717	-13.253		0	0
PF3D7_0423600	conserved Plasmodium protein, unknown function	44.4416	45.8872	40.6776	47.1756	41.8812	44.9185	74.5054		41.5541	47.0383	43.8741	74.5054		-5.48414	-30.6313		0	0
PF3D7_0423700	early transcribed membrane protein 4 (ETRAMP4)	58.9017	62.8878	69.1418	61.0703	56.1554	61.3778	106.02		66.757	61.2641	59.582	106.02		5.49292	-46.4379		0	0
PF3D7_0423800	cysteine-rich protective antigen (CyRPA)	47.2081	52.4137	49.9026	49.4557	47.181	48.286	76.3719		49.2751	49.7711	47.9061	76.3719		-0.49602	-28.4658		0	0
PF3D7_0423900	probable protein, unknown function	15.7664	22.9546	30.4589	37.1105	36.6998	26.1885	51.951		27.0373	35.6011	29.8028	51.951		-8.56386	-22.1482		0	0
PF3D7_0424000	Plasmodium exported protein (PHISTc), unknown function	35.3984	47.7197	41.6918	49.209	48.3899	47.7222	73.2192		40.2262	49.0502	47.9518	73.2192		-8.82406	-25.2674		0	0
PF3D7_0424100	reticulocyte binding protein homologue 5 (RH5)	54.8349	45.3385	45.7618	53.4071	51.264	50.6365	38.3916		47.8748	52.5467	50.8523	38.3916		-4.67194	12.4606		0	0
PF3D7_0424200	reticulocyte binding protein homologue 4 (RH4)	46.7512	57.202	48.5423	63.1652	48.3669	48.6056	63.9824		48.1251	62.5293	48.5236	63.9824		-14.4042	-15.4589		0	0
PF3D7_0424300	erythrocyte binding antigen-165, pseudogene (EBA165)	50.5848	54.7667	56.525	67.3954	46.5537	54.5049	73.1839		55.1417	66.0488	51.7708	73.1839		-10.9072	-21.4131		0	1
PF3D7_0424400	surface-associated interspersed protein 4.2 (SURFIN 4.2) (SURF4.2)	44.3763	41.034	43.8213	59.5386	48.863	68.8669	66.7136		43.9506	57.5655	61.9886	66.7136		-13.6149	-4.725		0	1
PF3D7_0424500	serine/threonine protein kinase, FIKK family (FIKK4.1)	48.7639	43.6496	49.5655	49.8375	55.4932	77.5485	60.6525		49.3789	49.1777	69.9648	60.6525		0.201127	9.31224		0	0
PF3D7_0424600	Plasmodium exported protein (PHISTb), unknown function	44.5167	59.6688	56.6321	68.7608	90.079	197.999	51.2232		53.8106	67.7914	160.891	51.2232		-13.9808	109.668		0	0
PF3D7_0424700	serine/threonine protein kinase, FIKK family (FIKK4.2)	40.9045	30.3665	44.0159	30.7189	56.0414	89.7227	37.1475		43.2913	30.6813	78.1414	37.1475		12.61	40.9939		0	0
PF3D7_0424800	Plasmodium exported protein (PHISTb), unknown function	157.589	68.0242	189.202	66.1896	166.096	239.194	62.0923		181.84	66.3853	214.059	62.0923		115.454	151.967		1	0
PF3D7_0424900	Plasmodium exported protein (PHISTa), unknown function	158.002	63.1028	216.866	65.4556	195.337	216.653	67.6183		203.158	65.2048	209.324	67.6183		137.953	141.705		1	1
PF3D7_0425000	Plasmodium exported protein, unknown function, pseudogene	159.56	61.8848	248.252	64.3162	178.305	227.856	65.3018		227.597	64.0569	210.818	65.3018		163.54	145.516		1	1
PF3D7_0425100	Plasmodium exported protein (hyp6), unknown function	111.871	72.5603	186.066	47.5395	170.705	159.69	36.8655		168.787	50.2073	163.477	36.8655		118.58	126.612		1	1
PF3D7_0425200	Plasmodium exported protein (hyp15), unknown function	139.704	46.9944	235.178	61.6981	172.824	223.609	71.6288		212.943	60.1303	206.147	71.6288		152.813	134.518		1	1
PF3D7_0425300	Plasmodium exported protein (PHISTa), unknown function, pseudogene	160.468	89.9606	251.416	70.5121	179.363	234.458	54.5743		230.236	72.5858	215.514	54.5743		157.65	160.939		1	1
PF3D7_0425400	Plasmodium exported protein (PHISTa), unknown function	139.013	62.0574	253.799	65.1456	188.935	218.761	57.326		227.067	64.8163	208.505	57.326		162.251	151.179		1	1
PF3D7_0425500	stevor	95.1669	45.8035	128.935	28.0173	85.9094	123.609	39.5611		121.071	29.9137	110.646	39.5611		91.1573	71.0847		1	1
PF3D7_0425600	rifin, pseudogene (RIF)	20.2841	7.70399	27.0411	8.7352	19.9389	32.2276	17.6136		25.4675	8.62525	28.0021	17.6136		16.8423	10.3885		1	1
PF3D7_0425700	rifin (RIF)	120.686	27.0322	132.894	28.7891	59.7178	114.169	49.6542		130.051	28.6018	95.446	49.6542		101.449	45.7918		1	1
PF3D7_0425800	erythrocyte membrane protein 1, PfEMP1 (VAR)	188.73	37.9286	179.633	45.8348	106.886	184.045	59.3293		181.752	44.9918	157.514	59.3293		136.76	98.1845		0	0
PF3D7_0425900	rifin (RIF)	29.4655	9.74987	30.495	26.4154	43.5968	89.0918	35.6658		30.2553	24.6384	73.4483	35.6658		5.6168	37.7826		0	0
PF3D7_0426000	erythrocyte membrane protein 1, PfEMP1 (VAR)	188.465	28.1678	170.534	38.0756	84.6571	157.674	47.7592		174.71	37.0192	132.567	47.7592		137.691	84.8077		1	1
PF3D7_0500100	erythrocyte membrane protein 1, PfEMP1 (VAR)	88.381	18.1036	73.8216	21.4954	30.2207	64.5716	28.3864		77.2123	21.1337	52.7601	28.3864		56.0786	24.3737		1	1
PF3D7_0500200	erythrocyte membrane protein 1 (PfEMP1), pseudogene	0	0	0	0	0	0	0		0	0	0	0		0	0		0	0
PF3D7_0500300	rifin, pseudogene (RIF)	116.152	41.5354	120.736	39.541	57.1723	97.5417	54.2642		119.668	39.7536	83.6607	54.2642		79.9145	29.3965		1	1
PF3D7_0500400	rifin (RIF)	167.429	25.7528	191.926	32.9625	71.9402	143.833	36.9965		186.221	32.1937	119.113	36.9965		154.027	82.1163		1	1
PF3D7_0500500	rifin (RIF)	101.144	22.4088	137.174	36.5522	74.6669	109.643	31.4447		128.783	35.0441	97.6168	31.4447		93.7387	66.1721		1	1
PF3D7_0500600	stevor, pseudogene	156.607	52.79	192.866	50.6733	95.6144	162.321	55.9243		184.422	50.899	139.384	55.9243		133.523	83.4596		1	1
PF3D7_0500700	rifin, pseudogene (RIF)	161.391	76.8999	241.859	74.9555	123.892	272.263	141.087		223.119	75.1629	221.246	141.087		147.956	80.159		1	1
PF3D7_0500800	mature parasite-infected erythrocyte surface antigen (MESA)	21.5612	21.7223	27.4805	23.713	34.7431	63.1393	39.0311		26.102	23.5008	53.3753	39.0311		2.60121	14.3442		1	0
PF3D7_0500900	serine/threonine protein kinase, FIKK family (FIKK5)	47.127	69.1755	54.8823	61.8887	69.8672	120.316	46.5753		53.0762	62.6657	102.97	46.5753		-9.58952	56.3942		0	0
PF3D7_0501000	Plasmodium exported protein, unknown function	49.6526	42.1219	63.7366	61.8231	84.345	190.864	77.5053		60.4567	59.7224	154.238	77.5053		0.734279	76.7325		0	0
PF3D7_0501100.1	heat shock protein 40, type II (HSP40)	44.1675	48.6628	48.9228	50.613	47.2132	71.4304	61.4567		47.8154	50.4051	63.1034	61.4567		-2.58967	1.64671		0	0
PF3D7_0501200	parasite-infected erythrocyte surface protein (PIESP2)	45.8689	60.1858	52.6055	52.2515	65.8653	134.184	79.1687		51.0367	53.0975	110.693	79.1687		-2.06085	31.5242		0	0
PF3D7_0501300	skeleton-binding protein 1 (SBP1)	27.6027	39.6912	40.3466	45.004	39.5432	65.7663	50.9186		37.3788	44.4375	56.7495	50.9186		-7.05871	5.83098		0	0
PF3D7_0501400	interspersed repeat antigen (FIRA)	12.6323	16.5194	13.5256	15.8783	10.2198	12.3956	22.4931		13.3176	15.9466	11.6475	22.4931		-2.62906	-10.8457		0	1
PF3D7_0501500	rhoptry-associated protein 3 (RAP3)	53.3273	73.2456	60.3787	66.5564	56.8249	63.0041	113.129		58.7365	67.2696	60.8794	113.129		-8.53308	-52.25		0	0
PF3D7_0501600	rhoptry-associated protein 2 (RAP2)	65.7292	86.3723	59.965	65.1328	62.2514	55.8139	97.7391		61.3074	67.3975	58.0275	97.7391		-6.09008	-39.7116		0	0
PF3D7_0501700	anaphase promoting complex subunit, putative	60.3013	83.848	49.057	62.8707	49.9228	54.4509	63.3994		51.6756	65.1075	52.894	63.3994		-13.4319	-10.5054		0	0
PF3D7_0501800	chromosome assembly factor 1 (CAF1)	46.9536	47.2707	46.1369	54.4661	43.948	54.9025	86.0905		46.3271	53.6988	51.1358	86.0905		-7.37176	-34.9547		0	0
PF3D7_0501900	conserved protein, unknown function	53.9612	60.6173	42.4925	47.0266	57.0039	45.3559	32.8238		45.1634	48.4757	49.3611	32.8238		-3.31231	16.5373		0	0
PF3D7_0502000	vacuolar protein sorting-associated protein 11, putative (VPS11)	51.0175	54.8766	43.5167	56.9956	46.2536	42.3906	39.8501		45.2635	56.7696	43.7189	39.8501		-11.5061	3.8688		0	0
PF3D7_0502100	HCNGP-like protein	42.3507	69.9916	56.2925	54.6969	58.9273	47.7092	45.7205		53.0457	56.3277	51.5666	45.7205		-3.28204	5.84605		0	0
PF3D7_0502200	conserved Plasmodium membrane protein, unknown function	48.733	53.1144	51.9873	57.7166	59.1791	58.9932	68.4711		51.2294	57.2259	59.0572	68.4711		-5.99649	-9.41391		0	0
PF3D7_0502300	conserved Plasmodium protein, unknown function	61.1752	62.5504	49.9026	55.8295	58.2593	61.8604	80.8311		52.5278	56.5461	60.6222	80.8311		-4.0183	-20.2089		0	0
PF3D7_0502400	merozoite surface protein 8 (MSP8)	44.3059	58.2845	49.9785	57.9182	53.9106	49.8893	66.8775		48.6575	57.9572	51.272	66.8775		-9.29979	-15.6055		0	0
PF3D7_0502500	conserved Plasmodium protein, unknown function	58.9957	39.4911	47.2798	59.31	48.5179	37.4282	25.4145		50.0082	57.1968	41.2414	25.4145		-7.18853	15.8268		0	0
PF3D7_0502600	conserved Plasmodium protein, unknown function	44.6014	45.4052	41.3167	51.2437	45.7231	41.4403	56.824		42.0817	50.6212	42.913	56.824		-8.53952	-13.9111		0	0
PF3D7_0502700	conserved Plasmodium protein, unknown function	53.5376	47.0292	42.4941	51.0374	45.4607	60.1131	67.6996		45.0659	50.61	55.0749	67.6996		-5.54409	-12.6247		0	0
PF3D7_0502800	DnaJ protein, putative	66.2715	45.4052	56.5103	58.9343	66.8981	76.7923	79.2992		58.7835	57.4917	73.3902	79.2992		1.29179	-5.90901		0	0
PF3D7_0502900	mitochondrial inner membrane TIM10 associated protein, putative	42.2488	55.3598	43.8222	45.028	40.6626	45.231	72.9205		43.4558	46.1296	43.6602	72.9205		-2.67386	-29.2603		0	0
PF3D7_0503000	50S ribosomal protein L28, apicoplast, putative	32.878	41.1495	41.8509	45.4046	38.1797	44.3792	55.04		39.7613	44.9509	42.2475	55.04		-5.18961	-12.7925		0	0
PF3D7_0503100	4-diphosphocytidyl-2-C-methyl-D-erythritol kinase, putative (IspE)	53.2469	61.1451	49.7846	60.0335	52.4325	53.3835	71.0075		50.5909	60.152	53.0565	71.0075		-9.56113	-17.951		0	0
PF3D7_0503200	conserved Plasmodium protein, unknown function	56.1299	58.7429	45.7456	63.9111	49.2699	60.1801	78.7754		48.1639	63.3601	56.4286	78.7754		-15.1961	-22.3468		0	0
PF3D7_0503300	serine/arginine-rich splicing factor 12 (SRSF12)	58.7587	86.1817	61.5745	70.9434	49.5576	79.0289	87.5721		60.9187	72.5682	68.8952	87.5721		-11.6495	-18.6768		1	0
PF3D7_0503400	actin-depolymerizing factor 1 (ADF1)	49.2432	47.7961	36.4893	34.0436	44.7116	57.7454	59.534		39.4595	35.51	53.2637	59.534		3.94944	-6.27027		0	0
PF3D7_0503500	protein kinase, putative	50.0987	59.8244	47.9302	65.4154	44.1683	53.1951	63.1276		48.4352	64.8193	50.0912	63.1276		-16.384	-13.0364		0	0
PF3D7_0503600	myosin B (MyoB)	44.7024	47.4249	42.1853	54.917	37.0018	48.1793	61.0065		42.7715	54.1181	44.3359	61.0065		-11.3466	-16.6706		0	0
PF3D7_0503800	60S ribosomal protein L31 (RPL31)	46.0876	58.5599	33.9609	43.2463	45.1942	31.5781	46.4881		36.785	44.8792	36.26	46.4881		-8.09414	-10.228		0	0
PF3D7_0503900	conserved Plasmodium protein, unknown function	49.1092	58.4992	38.2317	51.5896	44.9953	40.7328	50.9118		40.7649	52.3264	42.1985	50.9118		-11.5615	-8.71333		0	0
PF3D7_0504000	cation transporting P-ATPase (ATPase3)	47.248	54.0717	45.2493	55.524	40.2563	40.5606	66.8106		45.7148	55.3692	40.456	66.8106		-9.65439	-26.3547		0	0
PF3D7_0504100	AN1-like zinc finger family protein	34.9436	33.1279	37.3756	38.5507	34.3104	24.7081	53.4992		36.8092	37.9725	28.0098	53.4992		-1.1633	-25.4893		0	0
PF3D7_0504200	ATP-dependent helicase, putative	47.4422	51.9625	45.7184	49.9932	47.0679	51.3191	70.1864		46.1198	50.2032	49.8573	70.1864		-4.08333	-20.3291		0	0
PF3D7_0504300	conserved Plasmodium protein, unknown function	51.1122	93.5828	43.729	54.3667	54.6356	45.2131	31.5066		45.4484	58.5482	48.453	31.5066		-13.0997	16.9464		0	0
PF3D7_0504400	ATP-dependent helicase, putative	51.0572	82.3645	58.3278	70.8534	46.2295	70.4437	120.276		56.6346	72.0808	62.1177	120.276		-15.4462	-58.1585		0	0
PF3D7_0504500	conserved Plasmodium protein, unknown function	38.5327	41.4656	43.655	44.3473	44.7222	38.1038	54.114		42.4621	44.0401	40.3796	54.114		-1.57796	-13.7345		0	0
PF3D7_0504600	2-oxoisovalerate dehydrogenase subunit beta, mitochondrial, putative (BCKDHB)	42.953	56.385	47.7768	61.7911	45.0741	57.4937	118.235		46.6534	61.2147	53.2232	118.235		-14.5612	-65.0122		0	0
PF3D7_0504700	centrosomal protein CEP120, putative (CEP120)	31.019	38.3287	28.7543	34.9662	30.9914	29.2791	49.4459		29.2818	35.3248	29.8679	49.4459		-6.04302	-19.578		0	0
PF3D7_0504800	conserved Plasmodium protein, unknown function	46.3092	58.2569	41.8574	53.7853	42.3637	36.1564	51.2592		42.8941	54.2621	38.2908	51.2592		-11.3679	-12.9684		0	0
PF3D7_0504900	conserved protein, unknown function	40.0125	44.53	37.3952	42.3727	45.6507	35.5254	44.9385		38.0047	42.6027	39.007	44.9385		-4.598	-5.93147		0	0
PF3D7_0505000	conserved Plasmodium membrane protein, unknown function	44.0694	50.0679	37.6536	50.8784	42.5746	35.031	38.9742		39.1477	50.792	37.6249	38.9742		-11.6443	-1.34932		0	0
PF3D7_0505100	trafficking protein particle complex subunit 8, putative (TRS85)	47.3719	56.8232	43.1147	55.7059	43.6743	44.597	65.0461		44.1061	55.8251	44.2797	65.0461		-11.7189	-20.7664		0	0
PF3D7_0505200	actin-like protein, putative (ALP2b)	51.3256	51.2012	49.6301	61.8534	54.3695	52.3707	77.6893		50.025	60.7175	53.058	77.6893		-10.6926	-24.6313		0	0
PF3D7_0505300	UDP-N-acetyl glucosamine:UMP antiporter	58.236	59.5108	46.5669	56.6696	43.5785	32.6242	32.5113		49.2844	56.9726	36.3908	32.5113		-7.68815	3.87956		0	0
PF3D7_0505400	conserved Plasmodium protein, unknown function	53.5427	67.1197	50.3067	64.7183	52.4059	53.1121	86.9985		51.0603	64.9743	52.8692	86.9985		-13.914	-34.1293		0	0
PF3D7_0505500	DNA mismatch repair protein MSH6, putative (MSH6)	43.1287	47.2599	42.9609	53.8076	41.0309	43.9929	85.2531		42.9999	53.1094	42.9744	85.2531		-10.1095	-42.2787		0	0
PF3D7_0505600	conserved Plasmodium protein, unknown function	59.5953	62.1432	53.7873	56.2571	43.2158	60.6981	54.8058		55.1399	56.8847	54.6868	54.8058		-1.74487	-0.119		0	0
PF3D7_0505700	conserved Plasmodium membrane protein, unknown function	41.7289	39.3737	37.9162	43.2038	39.7635	42.9206	43.4505		38.8041	42.7954	41.8351	43.4505		-3.99132	-1.61544		0	0
PF3D7_0505800	small ubiquitin-related modifier (SUMO)	23.0558	41.9592	25.3726	29.2966	29.4386	46.8981	38.3726		24.833	30.6468	40.8947	38.3726		-5.81373	2.52211		0	0
PF3D7_0505900	conserved Plasmodium protein, unknown function	27.0271	42.7221	32.351	39.0477	34.9169	46.9572	43.9826		31.1111	39.4395	42.8171	43.9826		-8.32838	-1.16546		0	0
PF3D7_0506000	conserved Plasmodium protein, unknown function	38.11	38.6869	32.798	38.2758	43.6188	40.825	32.5868		34.0351	38.3196	41.7856	32.5868		-4.28453	9.19889		0	0
PF3D7_0506100	60S ribosomal subunit protein L24-2, putative	30.8935	45.5204	36.1589	36.22	43.7994	39.7421	37.4443		34.9327	37.2116	41.1372	37.4443		-2.27895	3.69289		0	0
PF3D7_0506200	TATA-box-binding protein (TBP)	45.9241	45.3706	50.9123	63.6988	46.4635	65.2032	87.9588		49.7506	61.7446	58.7596	87.9588		-11.9939	-29.1992		0	0
PF3D7_0506300	conserved Plasmodium protein, unknown function	54.0606	47.9926	44.9324	43.6478	44.5363	50.9125	67.2983		47.0582	44.1111	48.7201	67.2983		2.94708	-18.5782		0	0
PF3D7_0506400	conserved Plasmodium protein, unknown function	44.08	37.4756	37.9968	41.7091	33.129	49.4189	63.3083		39.4134	41.2577	43.8176	63.3083		-1.84422	-19.4906		0	0
PF3D7_0506500	conserved Plasmodium protein, unknown function	41.1988	48.557	37.8963	46.5614	41.2517	37.2458	60.9031		38.6654	46.7742	38.6233	60.9031		-8.10872	-22.2798		0	0
PF3D7_0506600	histone deacetylase, putative, pseudogene	59.2361	58.5802	48.5203	49.5247	52.3643	55.6797	62.0055		51.0158	50.4903	54.5397	62.0055		0.525545	-7.46584		0	0
PF3D7_0506700	GTPase-activating protein, putative	38.0514	48.7137	42.9705	46.285	42.7107	40.4096	82.7419		41.8249	46.5439	41.2008	82.7419		-4.71902	-41.5411		0	0
PF3D7_0506800	transcription factor 25, putative (TCF25)	50.1168	51.464	45.6804	53.9351	46.3622	45.3772	76.2923		46.7136	53.6716	45.7159	76.2923		-6.95805	-30.5764		0	0
PF3D7_0506900	rhomboid protease ROM4 (ROM4)	43.7099	48.9525	38.5731	53.6291	38.8521	39.4571	81.9438		39.7694	53.1305	39.249	81.9438		-13.3611	-42.6947		0	0
PF3D7_0507000	conserved Plasmodium protein, unknown function	36.7738	30.1633	33.1772	30.9607	25.6772	28.6862	17.6237		34.0148	30.8756	27.6516	17.6237		3.13916	10.0279		0	0
PF3D7_0507100	60S ribosomal protein L4 (RPL4)	44.3955	55.1309	57.181	57.2917	42.6812	55.8235	102.382		54.2035	57.0613	51.3045	102.382		-2.85786	-51.0775		0	0
PF3D7_0507200	subtilisin-like protease 3 (SUB3)	46.8102	44.2479	45.5487	52.1435	42.7246	41.4379	64.8587		45.8425	51.3016	41.8803	64.8587		-5.45916	-22.9783		0	0
PF3D7_0507300	conserved Plasmodium protein, unknown function	53.1048	52.1283	44.8028	63.4715	43.9288	37.709	70.5516		46.7362	62.2621	39.8477	70.5516		-15.5259	-30.7039		0	0
PF3D7_0507400	conserved Plasmodium protein, unknown function	68.1194	89.0045	57.0021	59.4885	70.8905	54.353	120.157		59.5911	62.6357	60.0394	120.157		-3.04457	-60.1171		0	0
PF3D7_0507500	subtilisin-like protease 1 (SUB1)	49.9709	51.7234	62.2219	71.977	43.4937	51.6592	99.6288		59.3689	69.8175	48.8515	99.6288		-10.4486	-50.7773		0	0
PF3D7_0507600	cell differentiation protein, putative (CAF40)	46.547	68.3685	46.8319	58.2652	37.0274	48.2745	93.5428		46.7656	59.3425	44.4072	93.5428		-12.5769	-49.1356		0	0
PF3D7_0507700	nuclear protein localization protein 4, putative (NPL4)	72.3022	62.5708	57.2533	60.2713	49.1676	59.615	91.2564		60.7579	60.5165	56.0227	91.2564		0.241459	-35.2337		0	0
PF3D7_0507800	conserved Plasmodium protein, unknown function	38.8161	37.9317	38.6383	50.2588	36.9224	40.8838	72.6601		38.6797	48.9444	39.5217	72.6601		-10.2647	-33.1384		0	0
PF3D7_0507900	conserved Plasmodium protein, unknown function	45.7802	35.5479	44.2885	45.8217	38.242	35.027	44.2487		44.6359	44.7263	36.1325	44.2487		-0.0903612	-8.11627		0	0
PF3D7_0508000	6-cysteine protein (P38)	54.5654	62.6591	58.2111	63.8348	39.5655	56.4972	124.498		57.3621	63.7095	50.6752	124.498		-6.3474	-73.8225		0	0
PF3D7_0508100	SET domain protein, putative (SET9)	49.9427	49.5662	44.1689	62.8143	39.1499	40.4592	78.6372		45.5135	61.4017	40.009	78.6372		-15.8882	-38.6282		0	0
PF3D7_0508200	longevity-assurance (LAG1) protein, putative	30.2607	47.7286	37.7417	44.6961	40.8019	38.5881	59.3176		35.9995	45.0194	39.3493	59.3176		-9.01991	-19.9683		0	0
PF3D7_0508300	triose phosphate transporter (TPT)	55.2868	54.8039	62.375	69.0894	46.9949	60.2248	103.255		60.7243	67.5662	55.6757	103.255		-6.84195	-47.5792		0	0
PF3D7_0508400	transcription factor IIb, putative	31.8066	38.8597	36.3954	46.3802	38.8966	32.5753	62.8496		35.3267	45.5784	34.7489	62.8496		-10.2517	-28.1007		0	0
PF3D7_0508500	guanidine nucleotide exchange factor (RCC1)	45.5014	59.787	41.174	52.1914	41.3985	39.0442	55.4091		42.1818	53.0013	39.8537	55.4091		-10.8195	-15.5554		0	0
PF3D7_0508600	conserved Plasmodium protein, unknown function	31.7054	47.6495	39.5875	37.3217	31.2022	39.7101	65.8186		37.7519	38.4229	36.7846	65.8186		-0.671063	-29.034		0	0
PF3D7_0508700	pre-mRNA-processing ATP-dependent RNA helicase PRP5, putative (PRP5)	52.7685	59.0975	51.0162	59.0924	45.6029	48.0789	82.7369		51.4243	59.0929	47.2275	82.7369		-7.66861	-35.5094		0	0
PF3D7_0508800	single-stranded DNA-binding protein (SSB)	56.1564	68.7052	60.5995	70.5215	46.7896	55.1018	76.795		59.5647	70.3278	52.2437	76.795		-10.7631	-24.5513		0	0
PF3D7_0508900	conserved Plasmodium protein, unknown function	44.6591	51.3415	39.8787	51.2138	41.344	34.7341	50.5832		40.992	51.2274	37.0069	50.5832		-10.2355	-13.5762		0	0
PF3D7_0509000	SNAP protein (soluble N-ethylmaleimide-sensitive factor attachment protein), putative	37.6208	41.1715	46.0672	49.5782	40.853	36.7623	50.0535		44.1002	48.6818	38.1688	50.0535		-4.58162	-11.8847		0	0
PF3D7_0509100	chromosome condensation protein, putative	53.7496	61.6417	49.454	59.2946	47.2885	45.7204	75.5593		50.4544	59.5449	46.2596	75.5593		-9.09046	-29.2997		0	0
PF3D7_0509200	leucine-rich repeat protein (LRR2)	44.2522	46.9944	38.1689	47.8567	42.8271	43.623	64.697		39.5856	47.7648	43.3493	64.697		-8.17915	-21.3477		0	0
PF3D7_0509300	conserved Plasmodium protein, unknown function	54.5018	73.4287	57.046	45.7986	46.9751	67.1158	90.2581		56.4535	48.7447	60.1905	90.2581		7.70874	-30.0676		0	0
PF3D7_0509400	RNA polymerase I (RNAPI)	51.3895	51.2158	44.4027	57.7162	42.7566	41.6043	80.4286		46.0298	57.023	42.0005	80.4286		-10.9933	-38.4281		0	0
PF3D7_0509500	conserved Plasmodium protein, unknown function	43.8233	62.4831	52.3901	46.2158	38.1989	47.8873	63.4912		50.395	47.9503	44.5559	63.4912		2.44471	-18.9352		0	0
PF3D7_0509600	asparagine--tRNA ligase (AsnRS)	44.0124	45.4422	50.4645	58.929	49.101	52.0626	98.5765		48.9619	57.4909	51.0442	98.5765		-8.52899	-47.5323		0	0
PF3D7_0509700	conserved Plasmodium protein, unknown function	38.1188	59.4405	38.5108	43.5075	32.5684	36.9293	44.6833		38.4195	45.2064	35.4298	44.6833		-6.78687	-9.25347		0	0
PF3D7_0509800	phosphatidylinositol 4-kinase (PI4K)	51.1449	55.4684	46.4343	53.7971	43.9965	40.7649	75.1906		47.5313	53.9753	41.8761	75.1906		-6.44402	-33.3145		0	0
PF3D7_0509900	conserved Plasmodium protein, unknown function	49.5273	63.4051	58.8462	53.715	60.2437	43.6375	59.3748		56.676	54.7483	49.3475	59.3748		1.92774	-10.0273		0	0
PF3D7_0510000	conserved Plasmodium protein, unknown function	37.1591	43.5662	35.5923	42.7488	39.7525	24.3331	26.8517		35.9572	42.836	29.6351	26.8517		-6.87877	2.78335		0	0
PF3D7_0510100	conserved Plasmodium protein, unknown function	53.3514	58.99	44.4358	54.3898	43.4531	33.1424	50.4483		46.5121	54.8803	36.6877	50.4483		-8.36825	-13.7606		0	0
PF3D7_0510200	peptidyl-prolyl cis-trans isomerase (CYP87)	44.0516	49.2142	49.4538	57.3639	46.8219	42.9647	66.5003		48.1957	56.495	44.291	66.5003		-8.29923	-22.2093		0	0
PF3D7_0510300	stripes inner membrane complex protein, putative (SIP)	47.6403	33.0796	57.7397	67.7553	47.5153	42.1625	89.4547		55.3877	64.058	44.0031	89.4547		-8.67024	-45.4516		0	0
PF3D7_0510400	conserved Plasmodium protein, unknown function	48.9062	64.0832	51.5008	66.9246	52.6207	41.6249	65.5693		50.8965	66.6216	45.4058	65.5693		-15.7251	-20.1635		0	0
PF3D7_0510500	topoisomerase I (TopoI)	56.999	74.128	56.3349	61.9318	48.6718	42.9214	94.5102		56.4896	63.2322	44.8987	94.5102		-6.74269	-49.6115		0	0
PF3D7_0510600	tRNA Leucine	90.7822	176.229	61.2441	91.1449	93.4185	77.7522	149.227		68.1231	100.217	83.139	149.227		-32.0941	-66.0876		0	0
PF3D7_0510700	conserved Plasmodium protein, unknown function	52.1737	77.6487	49.3942	71.4546	42.951	47.8848	102.343		50.0415	72.1151	46.1883	102.343		-22.0736	-56.1548		0	0
PF3D7_0510800	WD repeat-containing protein, putative	53.9082	56.9544	42.6156	53.3452	43.078	35.0707	48.1689		45.2455	53.7301	37.824	48.1689		-8.4846	-10.345		0	0
PF3D7_0510900	small nucleolar RNA snoR04	104.7	66.9223	52.7165	48.8118	54.2564	34.9939	86.8915		64.8225	50.7429	41.6173	86.8915		14.0796	-45.2741		0	0
PF3D7_0511000	translationally-controlled tumor protein homolog (TCTP)	79.757	63.752	66.7039	76.3617	53.2481	83.266	119.15		69.7437	75.0172	72.9444	119.15		-5.27346	-46.2056		0	0
PF3D7_0511100	conserved Plasmodium protein, unknown function	47.6771	45.5854	55.3034	54.4075	53.1106	34.7394	50.5318		53.5273	53.4668	41.0563	50.5318		0.0605081	-9.47547		0	0
PF3D7_0511200	stearoyl-CoA desaturase (SCD)	53.4566	57.1003	51.4581	67.6375	49.3178	44.0968	61.9956		51.9235	66.514	45.892	61.9956		-14.5904	-16.1036		0	0
PF3D7_0511300	MORN repeat protein, putative	54.4271	54.7876	46.7272	59.4257	44.2516	33.8805	40.7352		48.5204	58.9311	37.4466	40.7352		-10.4108	-3.28861		0	0
PF3D7_0511400	conserved Plasmodium protein, unknown function	56.3318	35.8814	55.6862	59.5886	48.7184	48.8495	59.3781		55.8366	57.0608	48.8044	59.3781		-1.22426	-10.5737		0	0
PF3D7_0511500	RNA pseudouridylate synthase, putative	52.5565	57.875	44.2014	59.2786	45.919	32.2639	48.8227		46.1472	59.129	36.9592	48.8227		-12.9818	-11.8635		0	0
PF3D7_0511600	apical rhoptry neck protein (ARNP)	38.6102	37.4756	30.8663	42.0445	46.9765	29.9453	64.7363		32.6697	41.5573	35.8015	64.7363		-8.88766	-28.9348		0	0
PF3D7_0511700	EKC/KEOPS complex subunit CGI121 (CGI121)	51.8149	65.5448	48.6085	51.9563	50.4402	30.0702	36.4427		49.3552	53.4052	37.0744	36.4427		-4.04998	0.631713		0	0
PF3D7_0511800	inositol-3-phosphate synthase (INO1)	48.4417	66.6587	47.7171	52.779	41.2001	43.006	72.5722		47.8858	54.2589	42.385	72.5722		-6.37308	-30.1872		0	0
PF3D7_0511900	conserved Plasmodium protein, unknown function	44.892	65.3592	50.3805	58.8898	50.2161	28.0486	22.3194		49.1023	59.5796	35.6709	22.3194		-10.4773	13.3515		0	0
PF3D7_0512000	prefoldin subunit, putative	24.7267	28.5715	31.8136	36.9654	32.9285	29.0212	41.226		30.1632	36.0704	30.3647	41.226		-5.90721	-10.8613		0	0
PF3D7_0512100	conserved Plasmodium protein, unknown function	37.1999	24.997	38.4405	44.0061	38.5833	41.4597	55.0339		38.1516	41.9793	40.4706	55.0339		-3.82768	-14.5633		0	0
PF3D7_0512200	glutathione synthetase (GS)	55.765	68.6528	46.3065	66.5489	48.3623	52.7947	64.6042		48.5093	66.7732	51.2706	64.6042		-18.264	-13.3336		0	0
PF3D7_0512300	CDK-activating kinase assembly factor (MAT1)	60.8049	43.5133	61.4788	60.1723	46.039	54.1371	77.7579		61.3218	58.396	51.3526	77.7579		2.92584	-26.4054		0	0
PF3D7_0512400	conserved Plasmodium protein, unknown function	45.2122	48.3275	52.1227	62.255	52.6916	65.1917	78.7409		50.5134	60.77	60.8936	78.7409		-10.2566	-17.8473		0	0
PF3D7_0512500	conserved Plasmodium protein, unknown function	55.1028	50.0638	42.3554	54.8549	49.1363	38.0609	55.6668		45.324	54.3441	41.8691	55.6668		-9.02007	-13.7977		0	0
PF3D7_0512600	ras-related protein Rab-1B (RAB1b)	38.0167	58.1773	42.4581	49.5699	46.2595	43.3343	39.0001		41.4238	50.4877	44.3401	39.0001		-9.06388	5.34003		0	0
PF3D7_0512700	orotate phosphoribosyltransferase (OPRT)	62.9538	63.8812	52.557	58.1776	56.6409	69.9844	60.6784		54.9783	58.7858	65.3963	60.6784		-3.80751	4.71781		0	0
PF3D7_0512800	conserved Plasmodium protein, unknown function	48.3191	55.9457	42.542	54.2139	46.1441	36.5288	41.2452		43.8874	54.3985	39.8351	41.2452		-10.5111	-1.41017		0	0
PF3D7_0512900	conserved Plasmodium protein, unknown function	80.8975	66.2514	43.8993	59.3927	50.6826	56.1507	34.4081		52.5156	60.124	54.2705	34.4081		-7.60844	19.8624		0	0
PF3D7_0513000	conserved Plasmodium protein, unknown function	60.7705	55.1168	54.5905	67.1685	68.6561	70.2507	110.538		56.0297	65.8835	69.7024	110.538		-9.85381	-40.8359		0	0
PF3D7_0513100	conserved Plasmodium protein, unknown function	45.1529	68.7546	43.8895	49.0924	47.1662	51.9176	91.9261		44.1838	51.1889	50.2838	91.9261		-7.00519	-41.6422		0	0
PF3D7_0513200	conserved Plasmodium protein, unknown function	47.0692	43.0376	40.0655	50.4025	45.8347	32.2377	48.0378		41.6965	49.6172	36.913	48.0378		-7.92067	-11.1248		0	0
PF3D7_0513300	purine nucleoside phosphorylase (PNP)	55.2183	68.4538	62.5719	56.6212	50.3355	74.7632	106.764		60.8594	57.8829	66.3637	106.764		2.97652	-40.4		0	0
PF3D7_0513400	GTP-binding protein, putative	33.2038	34.4254	41.3131	48.606	38.3705	27.4326	29.3988		39.4246	47.0939	31.1936	29.3988		-7.66938	1.79486		0	0
PF3D7_0513500	mitochondrial import inner membrane translocase subunit TIM16, putative (PAM16)	47.6114	49.7671	50.2183	55.5801	44.8927	44.263	51.473		49.6112	54.9602	44.4795	51.473		-5.349	-6.99349		0	0
PF3D7_0513600	deoxyribodipyrimidine photo-lyase, putative	42.2151	44.1602	41.8831	51.5659	36.0695	38.6762	78.1923		41.9604	50.7762	37.7799	78.1923		-8.81582	-40.4124		0	0
PF3D7_0513700	secreted ookinete protein, putative (PSOP12)	43.2992	44.189	36.4337	47.2732	36.1038	35.892	52.1109		38.0326	46.9444	35.9648	52.1109		-8.91179	-16.1461		0	0
PF3D7_0513800	ras-related protein Rab-1A (RAB1a)	36.2094	52.718	55.5516	59.3251	48.6114	55.5636	92.7884		51.0471	58.6206	53.1731	92.7884		-7.57349	-39.6152		0	0
PF3D7_0513900	conserved Plasmodium protein, unknown function	46.1863	46.9436	42.1963	57.5429	35.6061	44.4085	49.6348		43.1255	56.4127	41.3818	49.6348		-13.2872	-8.253		0	0
PF3D7_0514000	tubulin--tyrosine ligase, putative (TTL)	41.8969	28.5931	34.9115	44.7439	36.0205	33.267	54.2349		36.5383	43.0218	34.2138	54.2349		-6.48355	-20.0211		0	0
PF3D7_0514100	ATP-dependent DNA helicase UvrD (UvrD)	50.0848	44.2677	40.3198	50.3714	45.3742	40.9523	60.1598		42.5939	49.7205	42.4728	60.1598		-7.12666	-17.687		0	0
PF3D7_0514200	conserved Plasmodium protein, unknown function	51.7516	67.225	41.6291	55.5184	45.4979	48.4375	51.8053		43.9864	56.7666	47.4267	51.8053		-12.7802	-4.37852		0	0
PF3D7_0514300	aspartate--tRNA ligase, putative	50.1516	49.256	45.9286	53.8204	47.0508	43.7015	49.5219		46.9121	53.3337	44.8532	49.5219		-6.42169	-4.66876		0	0
PF3D7_0514400	tRNA Phenylalanine	88.4332	32.1879	53.6935	63.3885	120.443	67.8507	163.536		61.7838	60.0616	85.9345	163.536		1.72213	-77.6016		0	0
PF3D7_0514500	conserved Plasmodium membrane protein, unknown function	34.9638	54.0579	40.1093	42.0454	43.1525	34.8039	43.4863		38.911	43.3262	37.6745	43.4863		-4.41525	-5.81175		0	0
PF3D7_0514600	ribose 5-phosphate epimerase, putative	33.2486	47.9712	36.1009	43.618	41.9382	41.8167	47.4157		35.4366	44.0822	41.8585	47.4157		-8.64554	-5.55727		0	0
PF3D7_0514700	conserved Plasmodium protein, unknown function	49.9714	52.6843	49.2255	54.8256	49.566	43.3402	46.2689		49.3992	54.5973	45.4809	46.2689		-5.19806	-0.787968		0	0
PF3D7_0514800	kinase, putative	55.7904	54.5842	51.5336	62.8728	51.7911	51.8178	71.9721		52.5249	61.989	51.8086	71.9721		-9.46409	-20.1635		0	0
PF3D7_0514900	conserved Plasmodium protein, unknown function	56.0639	49.064	59.6165	54.6199	49.5695	57.5505	51.6685		58.7892	54.0275	54.8062	51.6685		4.76173	3.13776		0	0
PF3D7_0515000	pre-mRNA-splicing factor CWC2, putative (CWC2)	40.5536	47.511	45.4462	60.0641	43.6682	53.1847	70.0727		44.3068	58.7256	49.9125	70.0727		-14.4188	-20.1602		0	0
PF3D7_0515100	rhomboid protease ROM9 (ROM9)	43.7118	48.647	45.6465	46.9266	47.0038	33.191	36.9046		45.196	47.11	37.9405	36.9046		-1.91405	1.0359		0	0
PF3D7_0515200	conserved Plasmodium protein, unknown function	27.344	42.4648	42.2437	44.1364	50.3175	43.8896	75.5123		38.7738	43.9582	46.0998	75.5123		-5.18438	-29.4125		0	0
PF3D7_0515300	phosphatidylinositol 3-kinase (PI3K)	42.4148	46.4291	39.1457	50.9683	39.8964	35.3374	55.756		39.9071	50.4843	36.905	55.756		-10.5772	-18.851		0	0
PF3D7_0515400	conserved Plasmodium protein, unknown function	38.9086	50.0518	42.4745	44.6417	43.4825	39.5627	46.7196		41.644	45.2185	40.9105	46.7196		-3.57449	-5.80903		0	0
PF3D7_0515500	amino acid transporter, putative	51.273	51.3111	43.2109	53.8134	47.5663	33.7224	47.4296		45.0884	53.5466	38.4826	47.4296		-8.45817	-8.94701		0	0
PF3D7_0515600	conserved Plasmodium protein, unknown function	40.6587	40.7578	42.1784	47.7705	41.7587	39.4533	58.2882		41.8245	47.0228	40.246	58.2882		-5.19828	-18.0422		0	0
PF3D7_0515700	glideosome-associated protein 40, putative (GAP40)	52.6785	59.9855	56.375	69.8558	38.6388	59.6526	99.7021		55.5141	68.8033	52.427	99.7021		-13.2892	-47.2751		0	0
PF3D7_0515800	BolA-like protein, putative	55.3791	41.4656	97.0299	70.9363	80.1653	89.8921	142.789		87.3302	67.794	86.5476	142.789		19.5362	-56.2419		0	0
PF3D7_0515900	NLI interacting factor-like phosphatase, putative (NIF2)	53.5516	46.423	42.3186	70.1825	55.0077	60.1034	59.2673		44.9346	67.6491	58.3512	59.2673		-22.7145	-0.916092		0	0
PF3D7_0516000	RAP protein, putative	51.0487	53.0379	42.6726	54.8481	43.348	46.7322	56.5528		44.6233	54.6551	45.5685	56.5528		-10.0318	-10.9842		0	0
PF3D7_0516100	cation-transporting ATPase 1 (ATPase1)	39.6037	43.6431	39.2906	51.6521	40.4094	37.48	52.9253		39.3635	50.7981	38.4872	52.9253		-11.4346	-14.438		0	0
PF3D7_0516200	40S ribosomal protein S11	44.5526	64.1362	39.8163	41.4058	35.4529	42.7312	72.5767		40.9193	43.8295	40.2286	72.5767		-2.91016	-32.3482		0	0
PF3D7_0516300	tRNA pseudouridine synthase, putative	43.3846	56.2738	39.9913	50.7846	38.6759	41.9993	75.5615		40.7815	51.3699	40.8565	75.5615		-10.5883	-34.7049		0	0
PF3D7_0516400	phosducin-like protein, putative (PhLP3)	55.2378	41.9592	44.7179	59.9564	51.463	54.0517	78.7585		47.1679	58.0375	53.1616	78.7585		-10.8696	-25.5969		0	0
PF3D7_0516500	metabolite/drug transporter, putative	36.3729	37.1238	39.8998	48.1528	35.443	44.2126	76.0002		39.0784	46.9768	41.1972	76.0002		-7.89838	-34.803		0	0
PF3D7_0516600	sporozoite surface antigen MB2 (MB2)	49.2553	52.5077	40.3479	52.4857	42.9792	40.9463	56.9365		42.4223	52.488	41.6454	56.9365		-10.0657	-15.2911		0	0
PF3D7_0516700	ubiquitin carboxyl-terminal hydrolase 2, putative	46.3052	46.8628	42.4295	49.9137	41.2749	40.062	67.6689		43.3321	49.5884	40.4791	67.6689		-6.25638	-27.1898		0	0
PF3D7_0516800	transcription factor with AP2 domain(s) (ApiAP2)	42.0041	53.0061	40.0228	52.5762	39.5451	39.9294	61.723		40.4842	52.6221	39.7973	61.723		-12.1379	-21.9257		0	0
PF3D7_0516900	60S ribosomal protein L2 (RPL2)	37.9132	72.0487	46.7661	54.0919	32.3951	50.5872	91.5139		44.7044	56.0066	44.3318	91.5139		-11.3022	-47.182		0	0
PF3D7_0517000	60S ribosomal protein L12, putative	38.5318	58.0336	37.3784	45.7148	42.2244	41.22	80.5922		37.647	47.0284	41.5654	80.5922		-9.38133	-39.0269		0	0
PF3D7_0517100	conserved Plasmodium protein, unknown function	50.4698	43.5133	47.1636	53.2083	45.3133	41.4549	44.6324		47.9335	52.1745	42.7817	44.6324		-4.24102	-1.85077		0	0
PF3D7_0517200	conserved Plasmodium protein, unknown function	50.1424	58.1552	50.6982	56.1187	46.647	67.0264	101.528		50.5687	56.3359	60.019	101.528		-5.76713	-41.5086		0	0
PF3D7_0517300	serine/arginine-rich splicing factor 1 (SR1)	42.1936	52.6547	51.6944	53.811	37.5583	55.8196	75.2403		49.4818	53.6878	49.5404	75.2403		-4.20593	-25.6999		0	0
PF3D7_0517400	FACT complex subunit SPT16, putative (FACT-L)	42.7539	48.1705	47.1234	58.0902	40.9068	49.7126	79.1426		46.1058	57.0325	46.6847	79.1426		-10.9267	-32.4579		0	0
PF3D7_0517500	UTP--glucose-1-phosphate uridylyltransferase, putative	52.4808	61.6871	45.994	59.6254	45.2906	47.3766	70.9925		47.5047	59.8453	46.6593	70.9925		-12.3406	-24.3331		0	0
PF3D7_0517600	F-actin-capping protein subunit beta, putative (CPbeta)	47.7378	80.1952	55.7398	60.9388	48.7629	56.6114	65.8702		53.8763	62.992	53.9127	65.8702		-9.11571	-11.9576		0	0
PF3D7_0517700	eukaryotic translation initiation factor 3 subunit B, putative (EIF3B)	44.268	55.1654	57.5712	69.2966	52.9338	64.422	105.451		54.4731	67.7898	60.4718	105.451		-13.3167	-44.979		0	0
PF3D7_0517800	apicortin, putative	54.9538	65.9718	45.2197	56.2902	49.1089	59.3145	114.104		47.4866	57.3225	55.8053	114.104		-9.83594	-58.2987		0	0
PF3D7_0517900	zinc finger protein, putative	47.3544	61.1451	44.1036	59.4253	44.8255	58.5424	95.4163		44.8606	59.6087	53.8258	95.4163		-14.7481	-41.5905		0	0
PF3D7_0518000	conserved protein, unknown function	29.3231	33.0946	32.7095	33.8905	34.674	33.1613	40.6905		31.9209	33.8056	33.6814	40.6905		-1.88475	-7.00912		0	0
PF3D7_0518100	RAP protein, putative	49.4014	45.0911	40.2045	48.6009	43.6821	43.4499	58.6084		42.3463	48.2267	43.5298	58.6084		-5.88037	-15.0787		0	0
PF3D7_0518200	SWIB/MDM2 domain-containing protein, putative	55.0195	74.1704	67.1211	82.859	62.168	89.0092	96.4698		64.3028	81.9326	79.7799	96.4698		-17.6297	-16.6899		0	0
PF3D7_0518300	proteasome subunit beta type-1, putative	37.9986	46.2701	38.1727	37.6969	42.5314	37.2784	37.3067		38.1322	38.6111	39.0847	37.3067		-0.478881	1.77799		0	0
PF3D7_0518400	cyclin (CYC3)	65.4918	71.5132	50.593	55.0731	57.9784	63.771	64.0161		54.0627	56.826	61.7792	64.0161		-2.76335	-2.23688		0	0
PF3D7_0518500	ATP-dependent RNA helicase DDX23, putative (DDX23)	43.1954	58.8823	50.6009	56.3054	43.74	58.2091	79.1273		48.8763	56.5802	53.2339	79.1273		-7.70391	-25.8934		0	0
PF3D7_0518600	WD repeat-containing protein 26, putative (WDR26)	49.7105	53.3609	45.3376	59.2223	40.2207	45.1012	70.4259		46.356	58.5973	43.423	70.4259		-12.2414	-27.0029		0	0
PF3D7_0518700	mRNA-binding protein PUF1 (PUF1)	43.6825	42.0911	37.3393	44.6625	37.1298	31.9827	56.1828		38.8165	44.3883	33.7525	56.1828		-5.57178	-22.4302		0	0
PF3D7_0518800	secreted ookinete protein, putative (PSOP13)	35.1626	32.1047	39.0805	47.0172	39.2862	34.0291	46.2889		38.1681	45.4271	35.8367	46.2889		-7.25902	-10.4522		0	0
PF3D7_0518900	conserved Plasmodium protein, unknown function	55.0195	67.7302	40.4673	60.6286	43.3768	56.1895	72.7935		43.8563	61.3858	51.7838	72.7935		-17.5295	-21.0097		0	0
PF3D7_0519000	histone RNA hairpin-binding protein, putative (SLBP)	48.0329	65.2699	58.1889	55.3261	61.5562	72.4825	105.575		55.8237	56.3863	68.7255	105.575		-0.562624	-36.8498		0	0
PF3D7_0519100	mitochondrial ribosomal protein L14 precursor, putative	51.645	72.058	63.0406	56.837	48.0647	64.1983	111.423		60.3868	58.46	58.6508	111.423		1.92678	-52.7718		0	0
PF3D7_0519200	V-type proton ATPase 16 kDa proteolipid subunit	34.7824	34.7249	32.2814	38.6822	26.3481	23.7375	40.6759		32.8638	38.2602	24.6352	40.6759		-5.39639	-16.0407		0	0
PF3D7_0519300	cytochrome c oxidase assembly protein (heme A: farnesyltransferase), putative	37.7158	32.5847	48.0642	52.4306	43.6907	54.784	82.4694		45.6543	50.3145	50.9696	82.4694		-4.66021	-31.4998		0	0
PF3D7_0519400	40S ribosomal protein S24 (RPS24)	43.6191	96.8465	44.6917	45.4777	49.9024	56.5046	58.0774		44.4419	50.955	54.2344	58.0774		-6.51312	-3.84298		0	0
PF3D7_0519500	carbon catabolite repressor protein 4, putative (CCR4)	43.5111	52.7906	40.2338	53.273	38.4478	42.2617	60.8723		40.9971	53.2216	40.9503	60.8723		-12.2245	-19.922		0	0
PF3D7_0519600	zinc finger protein, putative	57.6395	59.5718	48.6065	56.3859	44.6788	56.68	73.429		50.7101	56.7256	52.5534	73.429		-6.01554	-20.8756		0	0
PF3D7_0519700	conserved Plasmodium protein, unknown function	26.8465	39.6529	39.6876	43.9464	37.9418	35.2119	40.2926		36.6972	43.4886	36.1506	40.2926		-6.79148	-4.14207		0	0
PF3D7_0519800	conserved protein, unknown function	46.9801	48.2819	52.0715	62.6201	44.9653	53.176	93.2155		50.8858	61.0913	50.3528	93.2155		-10.2055	-42.8628		0	0
PF3D7_0519900	conserved Plasmodium protein, unknown function	59.5754	52.1167	48.3588	58.7372	51.9572	57.2292	85.1103		50.971	58.0313	55.4164	85.1103		-7.06035	-29.6938		0	0
PF3D7_0520000	40S ribosomal protein S9, putative	49.4053	47.9534	42.8906	47.5945	45.8032	52.0884	79.5021		44.4078	47.6327	49.9272	79.5021		-3.22496	-29.5748		0	0
PF3D7_0520100	protein phosphatase PPM9, putative (PPM9)	49.2694	50.4065	45.7254	57.5392	45.8639	49.5052	49.0308		46.5507	56.7787	48.2532	49.0308		-10.228	-0.777664		0	0
PF3D7_0520200	conserved Plasmodium protein, unknown function	55.4924	69.5714	48.0243	59.5311	58.5735	57.5392	90.3627		49.7635	60.6017	57.8948	90.3627		-10.8382	-32.4678		0	0
PF3D7_0520300	U6 snRNA-associated Sm-like protein LSm2, putative (LSM2)	35.0582	23.2823	43.6925	42.5371	40.879	34.2405	45.4959		41.6817	40.4841	36.5231	45.4959		1.19762	-8.97283		0	0
PF3D7_0520400	conserved Plasmodium protein, unknown function	65.4647	67.4312	51.9156	64.8492	62.837	71.8338	42.8244		55.0709	65.1246	68.7403	42.8244		-10.0536	25.9158		0	0
PF3D7_0520500	phosphomethylpyrimidine kinase, putative	50.5967	33.9991	48.4439	59.8164	52.3016	71.7304	83.1703		48.9453	57.0636	65.0498	83.1703		-8.11835	-18.1204		0	0
PF3D7_0520600	bis(5'-nucleosyl)-tetraphosphatase [asymmetrical]	65.8269	51.4954	51.1031	61.689	47.8154	45.1591	57.1712		54.532	60.6021	46.0725	57.1712		-6.07009	-11.0988		0	0
PF3D7_0520700	conserved Plasmodium protein, unknown function	54.7624	55.4292	48.8697	57.048	56.5865	60.1736	51.0177		50.242	56.8754	58.9402	51.0177		-6.63337	7.92254		0	0
PF3D7_0520800	conserved Plasmodium protein, unknown function	51.179	65.3652	48.3794	59.3417	48.9176	45.0104	70.099		49.0314	59.984	46.3538	70.099		-10.9526	-23.7452		0	0
PF3D7_0520900	S-adenosyl-L-homocysteine hydrolase (SAHH)	52.9563	45.689	51.8023	63.8793	47.1672	55.2744	121.454		52.0711	61.9398	52.4868	121.454		-9.86869	-68.9672		0	0
PF3D7_0521000	conserved Plasmodium protein, unknown function	54.6399	73.6458	52.2984	60.8656	47.9652	63.3502	84.0117		52.8437	62.2283	58.0601	84.0117		-9.38459	-25.9516		0	0
PF3D7_0521100	conserved Plasmodium protein, unknown function	50.0242	53.8183	46.2743	57.5623	47.4294	49.3839	32.6219		47.1476	57.1631	48.7119	32.6219		-10.0155	16.09		0	0
PF3D7_0521200	conserved Plasmodium protein, unknown function	52.734	32.139	52.9914	58.6749	46.7677	46.4488	44.7529		52.9314	55.8454	46.5585	44.7529		-2.91398	1.80559		0	0
PF3D7_0521300	conserved Plasmodium protein, unknown function	50.1241	58.917	42.1045	53.5065	47.3988	47.7348	54.9693		43.9721	54.0834	47.6193	54.9693		-10.1113	-7.35003		0	0
PF3D7_0521400	conserved Plasmodium protein, unknown function	61.3934	45.2136	52.2878	62.5981	52.8372	85.249	76.6896		54.4083	60.7444	74.1042	76.6896		-6.33609	-2.58539		0	0
PF3D7_0521500	ribosomal large subunit pseudouridylate synthase, putative	44.2753	45.0536	48.4895	53.9383	46.5552	61.162	54.9365		47.5081	52.9909	56.1395	54.9365		-5.48287	1.20292		0	0
PF3D7_0521600	conserved Plasmodium protein, unknown function	92.8966	64.5971	39.1457	66.0156	63.4498	68.4797	73.8441		51.6634	65.8644	66.7502	73.8441		-14.2009	-7.09395		0	0
PF3D7_0521700	DEAD/DEAH box ATP-dependent RNA helicase, putative	54.6274	58.1383	48.685	60.5634	48.7302	60.5127	84.3609		50.0689	60.3049	56.4613	84.3609		-10.236	-27.8996		0	0
PF3D7_0521800	nucleotide binding protein, putative	50.7749	50.3711	46.8752	58.1711	47.993	58.1201	45.0227		47.7834	57.3394	54.6379	45.0227		-9.556	9.61517		0	0
PF3D7_0521900	conserved Plasmodium protein, unknown function	40.1113	50.7029	42.1006	51.222	44.3817	43.4797	55.753		41.6374	51.1667	43.7899	55.753		-9.52931	-11.9631		0	0
PF3D7_0522000	conserved Plasmodium protein, unknown function	31.4738	42.0047	37.8214	38.2841	35.4837	36.441	38.8022		36.3432	38.6808	36.1118	38.8022		-2.33762	-2.69037		0	0
PF3D7_0522100	conserved Plasmodium protein, unknown function	55.4516	44.0828	52.7469	57.6921	49.9651	55.5337	60.1594		53.3768	56.241	53.6189	60.1594		-2.86418	-6.54051		0	0
PF3D7_0522200	transcription initiation factor TFIID subunit 10, putative (TAF10)	54.6817	52.5595	45.4496	48.709	49.7461	40.3159	56.549		47.5996	49.1196	43.5585	56.549		-1.52	-12.9906		0	0
PF3D7_0522300	S-adenosylmethionine-dependent methyltransferase, putative	38.8653	38.425	41.1038	45.1704	41.0663	36.7963	51.3468		40.5825	44.4512	38.2645	51.3468		-3.86864	-13.0823		0	0
PF3D7_0522400	conserved Plasmodium protein, unknown function	52.8873	55.4035	47.4315	60.0301	49.775	43.4196	54.893		48.702	59.5368	45.6049	54.893		-10.8348	-9.2881		0	0
PF3D7_0522500	50S ribosomal protein L17, apicoplast, putative (RPL17)	42.4975	24.7492	44.4722	46.046	49.0278	48.8159	90.9783		44.0123	43.7751	48.8888	90.9783		0.237183	-42.0896		0	0
PF3D7_0522600	inner membrane complex protein	63.6337	55.8301	51.6273	67.4075	45.7177	57.3562	118.395		54.4234	66.173	53.3543	118.395		-11.7496	-65.0404		0	0
PF3D7_0522700	iron-sulfur assembly protein, putative (SufA)	37.9056	47.7585	41.7146	44.0809	42.8894	43.0786	33.4311		40.8276	44.4731	43.0135	33.4311		-3.64548	9.58245		0	0
PF3D7_0522800	G10 protein, putative	48.0072	78.5334	53.0564	50.6152	48.4871	56.8242	77.4063		51.8805	53.5921	53.9575	77.4063		-1.71151	-23.4488		0	0
PF3D7_0522900	zinc finger protein, putative	45.8122	56.7382	47.5598	60.7061	47.2264	52.0684	92.2457		47.1528	60.283	50.4035	92.2457		-13.1302	-41.8422		0	0
PF3D7_0523000	multidrug resistance protein 1 (MDR1)	49.6295	68.1198	51.9569	63.3966	47.9347	55.5122	96.9623		51.4149	63.9002	52.9066	96.9623		-12.4853	-44.0556		0	0
PF3D7_0523100	mitochondrial processing peptidase alpha subunit, putative	37.5069	48.4678	46.2868	58.3877	48.1208	53.4758	98.4994		44.2421	57.3299	51.6345	98.4994		-13.0878	-46.8649		0	0
PF3D7_0523200	conserved Plasmodium protein, unknown function	52.5691	51.9993	44.9293	59.4638	47.8531	46.872	36.3263		46.7085	58.6679	47.2093	36.3263		-11.9594	10.8831		0	0
PF3D7_0523300	conserved Plasmodium protein, unknown function	49.2044	48.8822	45.5157	42.0468	50.1427	50.901	58.2348		46.3748	42.7756	50.6403	58.2348		3.59916	-7.59449		0	0
PF3D7_0523400	DnaJ protein, putative	53.1925	51.7954	41.9025	54.3891	43.5144	54.64	79.1996		44.5318	54.1126	50.8145	79.1996		-9.58082	-28.3851		0	0
PF3D7_0523500	outer arm dynein lc3, putative	38.341	30.2584	37.5297	41.2201	31.8195	27.723	13.7829		37.7187	40.0513	29.1315	13.7829		-2.33261	15.3486		0	0
PF3D7_0523600	conserved Plasmodium protein, unknown function	50.1836	51.6314	48.8531	54.0661	52.4915	52.532	58.8987		49.163	53.8065	52.5181	58.8987		-4.64349	-6.38066		0	0
PF3D7_0523700	conserved Plasmodium membrane protein, unknown function	51.9144	46.7288	46.0296	61.0752	49.8283	50.3214	50.726		47.4001	59.5455	50.1518	50.726		-12.1454	-0.574206		0	0
PF3D7_0523800	transporter, putative	55.9566	55.4556	49.4125	60.9339	41.6085	58.6312	103.696		50.9365	60.3497	52.7779	103.696		-9.4132	-50.9183		0	0
PF3D7_0523900	conserved Plasmodium membrane protein, unknown function	48.0738	54.9934	47.0147	46.9001	47.703	41.3698	48.2605		47.2613	47.7631	43.5475	48.2605		-0.50176	-4.71306		0	0
PF3D7_0524000	karyopherin beta (KASbeta)	53.1268	52.6108	51.0368	65.7035	48.8897	64.2896	99.6615		51.5235	64.3075	58.9944	99.6615		-12.784	-40.6671		0	0
PF3D7_0524100	conserved Plasmodium protein, unknown function	49.4967	54.9198	45.9647	52.5836	44.4498	41.8867	54.7267		46.7873	52.8327	42.768	54.7267		-6.04543	-11.9587		0	0
PF3D7_0524200	conserved Plasmodium membrane protein, unknown function	44.5975	47.361	41.2542	52.1505	46.5913	44.7872	51.23		42.0328	51.6398	45.4075	51.23		-9.60706	-5.82243		0	0
PF3D7_0524300	conserved Plasmodium protein, unknown function	59.1501	52.9216	47.5507	59.0292	48.0662	68.5847	69.908		50.252	58.3779	61.5294	69.908		-8.12589	-8.37855		0	0
PF3D7_0524400	cytosolic preribosomal GTP-binding protein, putative	45.9331	54.57	56.8935	67.5573	51.4487	84.3456	108.183		54.341	66.1725	73.034	108.183		-11.8315	-35.1485		0	0
PF3D7_0524500	conserved Plasmodium protein, unknown function	37.9615	53.6898	53.6709	52.3951	45.4979	60.381	28.8826		50.0125	52.5332	55.2635	28.8826		-2.52071	26.3809		0	0
PF3D7_0524600	50S ribosomal protein L12, apicoplast, putative	53.1713	71.3416	66.4665	58.3356	48.8463	85.7216	82.5181		63.3703	59.7224	73.042	82.5181		3.64786	-9.47607		0	0
PF3D7_0524700	mitochondrial import receptor subunit TOM22, putative (TOM22)	60.9021	73.8905	65.8663	48.5048	58.0625	70.6344	106.993		64.7103	51.2116	66.3116	106.993		13.4987	-40.6811		0	0
PF3D7_0524800	ubiquitin fusion degradation protein UFD1, putative	48.4172	44.1585	43.5045	57.1046	44.7954	60.6129	61.3373		44.6485	55.7242	55.1741	61.3373		-11.0756	-6.16322		0	0
PF3D7_0524900	tRNA-YW synthesizing protein, putative	42.9722	57.8124	49.5403	56.3822	49.5624	56.0219	65.9877		48.0107	56.5347	53.8008	65.9877		-8.52403	-12.1869		0	0
PF3D7_0525000	zinc finger protein, putative	53.6061	41.1062	52.1227	59.8682	46.0402	56.6956	107.246		52.4681	57.8677	53.0317	107.246		-5.39957	-54.2139		0	0
PF3D7_0525100	acyl-CoA synthetase (ACS10)	53.4776	63.3331	50.7642	60.8881	50.9842	66.1963	125.167		51.3961	61.1488	60.9656	125.167		-9.75273	-64.2017		0	0
PF3D7_0525200	conserved Plasmodium protein, unknown function	37.199	48.4792	37.8335	44.9333	39.696	34.3258	54.4141		37.6857	45.3114	36.1724	54.4141		-7.62569	-18.2418		0	0
PF3D7_0525300	conserved Plasmodium protein, unknown function	57.201	45.4994	45.6578	55.5655	55.7881	42.3791	70.5885		48.346	54.4922	46.9898	70.5885		-6.14619	-23.5987		0	0
PF3D7_0525400	G-protein coupled receptor, putative	67.2461	59.4124	50.8623	62.6209	50.0987	51.1948	58.6703		54.6778	62.2788	50.8179	58.6703		-7.60102	-7.85236		0	0
PF3D7_0525500	WD repeat-containing protein, putative	47.1155	47.0616	39.2742	48.5464	44.7321	40.4148	64.6862		41.1003	48.3881	41.8993	64.6862		-7.28777	-22.7869		0	0
PF3D7_0525600	RNA methyltransferase, putative	39.09	49.4886	48.7064	50.4425	47.5911	59.0983	84.985		46.4669	50.3408	55.1416	84.985		-3.87388	-29.8434		0	0
PF3D7_0525700	conserved Plasmodium protein, unknown function	37.7277	36.619	47.4046	43.3416	39.9651	46.9729	75.1947		45.151	42.6248	44.5633	75.1947		2.52615	-30.6314		0	0
PF3D7_0525800	inner membrane complex protein 1g, putative (IMC1g)	55.4054	84.569	50.4603	65.6858	59.3944	65.4393	162.612		51.6119	67.6993	63.3608	162.612		-16.0874	-99.2517		0	0
PF3D7_0525900	NIMA related kinase 2 (NEK2)	31.2851	52.3074	33.0884	38.6507	32.108	33.4213	38.5197		32.6684	40.1069	32.9698	38.5197		-7.43849	-5.54997		0	0
PF3D7_0526000	RAP protein, putative	47.4972	49.9837	39.261	45.0613	39.9486	29.4513	24.1623		41.1791	45.5862	33.0608	24.1623		-4.40709	8.89853		0	0
PF3D7_0526100	conserved Plasmodium membrane protein, unknown function	59.7014	67.8171	47.2028	56.7732	52.7182	44.3897	28.1468		50.1135	57.9508	47.2534	28.1468		-7.83726	19.1066		0	0
PF3D7_0526200.1	ADP-ribosylation factor GTPase-activating protein, putative (ARF-GAP)	36.4361	44.7268	41.3717	48.1066	46.9002	39.4159	55.7536		40.2222	47.7462	41.9894	55.7536		-7.52397	-13.7642		0	0
PF3D7_0526300	nucleolar Jumonji domain interacting protein, putative	58.529	38.6785	50.6587	53.9541	50.8815	67.6673	81.6755		52.4916	52.3253	61.8955	81.6755		0.166272	-19.78		0	0
PF3D7_0526400	conserved Plasmodium protein, unknown function	43.84	36.782	45.4538	47.7739	44.9332	46.8815	51.6659		45.0779	46.6019	46.2115	51.6659		-1.52396	-5.45441		0	0
PF3D7_0526500	conserved Plasmodium protein, unknown function	45.3486	46.0895	41.7138	51.027	43.9087	51.2873	64.7906		42.5603	50.5005	48.7501	64.7906		-7.94022	-16.0404		0	0
PF3D7_0526600	conserved Plasmodium protein, unknown function	36.2609	39.0321	34.3509	41.8758	30.8622	37.7428	69.4742		34.7957	41.5726	35.3769	69.4742		-6.77692	-34.0973		0	0
PF3D7_0526700	conserved Plasmodium protein, unknown function	44.212	46.1885	43.5958	49.2628	43.9432	48.5612	56.4203		43.7393	48.935	46.9733	56.4203		-5.19569	-9.44694		0	0
PF3D7_0526800	conserved Plasmodium protein, unknown function	46.6531	37.1455	50.5665	48.5144	53.4132	61.8084	86.2738		49.6552	47.3021	58.9217	86.2738		2.35302	-27.352		0	0
PF3D7_0526900	transmembrane emp24 domain-containing protein, putative	18.4142	30.9801	32.7961	30.2916	37.0062	31.6593	45.4036		29.4468	30.365	33.4978	45.4036		-0.918212	-11.9058		0	0
PF3D7_0527000	DNA replication licensing factor MCM3, putative (MCM3)	50.4345	47.7961	50.3134	61.8306	41.9712	60.2018	90.476		50.3416	60.3341	53.9332	90.476		-9.99251	-36.5428		0	0
PF3D7_0527100	ubiquitin-conjugating enzyme E2 N, putative (UBC13)	35.4816	44.2786	46.9333	37.8743	35.346	38.2032	84.7367		44.2664	38.5572	37.2208	84.7367		5.70925	-47.516		0	0
PF3D7_0527200	ubiquitin carboxyl-terminal hydrolase 14, putative (USP14)	54.6944	47.1659	48.4716	57.2443	44.3513	71.9477	102.389		49.9208	56.1697	62.4587	102.389		-6.24886	-39.9304		0	0
PF3D7_0527300	methionine aminopeptidase 1a, putative (METAP1a)	38.112	43.3985	38.9118	41.5119	41.2938	42.3067	55.1233		38.7256	41.7131	41.9584	55.1233		-2.98749	-13.1649		0	0
PF3D7_0527400	conserved Plasmodium protein, unknown function	49.6704	31.1516	44.0772	58.6918	54.5357	56.0671	91.5709		45.3798	55.7553	55.5405	91.5709		-10.3755	-36.0304		0	0
PF3D7_0527500	Hsc70-interacting protein (HIP)	40.0697	49.9079	44.228	49.9876	42.2708	54.7509	78.4682		43.2596	49.9791	50.4596	78.4682		-6.71955	-28.0086		0	0
PF3D7_0527600	conserved Plasmodium protein, unknown function	39.8832	42.5558	33.8771	39.684	33.4847	38.3701	26.0667		35.2758	39.9902	36.6903	26.0667		-4.71435	10.6236		0	0
PF3D7_0527700	tRNA Glutamic acid	110.541	96.5637	58.7273	97.964	75.2768	93.0975	220.774		70.7939	97.8147	86.9698	220.774		-27.0208	-133.804		0	0
PF3D7_0527800	tRNA Leucine	43.7504	42.4648	57.5547	52.3724	71.5039	37.4709	215.749		54.34	51.316	49.1731	215.749		3.02394	-166.576		0	0
PF3D7_0527900	RNA helicase 1	47.052	50.5695	51.4966	59.7948	48.0762	68.1445	90.8206		50.4615	58.8111	61.244	90.8206		-8.34959	-29.5766		0	0
PF3D7_0528000	proteasome maturation factor UMP1, putative (UMP1)	54.8728	65.7921	58.4677	63.5677	56.857	99.8299	90.7298		57.6305	63.8049	85.0537	90.7298		-6.17438	-5.67607		0	0
PF3D7_0528100	AP-1 complex subunit beta, putative	44.9756	52.5112	43.7647	50.6298	43.8551	48.0727	74.5731		44.0467	50.8304	46.6225	74.5731		-6.78373	-27.9507		0	0
PF3D7_0528200	eukaryotic translation initiation factor 3 subunit E, putative (EIF3E)	56.7048	70.5621	47.5976	52.8047	50.6945	47.1823	71.342		49.7185	54.6981	48.3899	71.342		-4.97963	-22.952		0	0
PF3D7_0528300	conserved Plasmodium protein, unknown function	50.0625	59.8855	52.8236	63.9514	53.5147	62.1137	81.269		52.1806	63.5179	59.1569	81.269		-11.3373	-22.1121		0	0
PF3D7_0528400	palmitoyltransferase (DHHC7)	30.9115	40.0042	37.7014	38.4482	33.8772	38.8606	50.8119		36.1201	38.6141	37.1471	50.8119		-2.49401	-13.6649		0	0
PF3D7_0528500	F-actin-capping protein subunit alpha, putative (CPalpha)	37.3416	32.0762	40.0737	39.7763	39.0589	41.7898	50.5479		39.4374	38.9553	40.8508	50.5479		0.482131	-9.69708		0	0
PF3D7_0528600	conserved Plasmodium protein, unknown function	50.7517	29.5562	47.3775	40.5676	52.5328	65.5632	88.222		48.1633	39.3935	61.0827	88.222		8.76981	-27.1393		0	0
PF3D7_0528700	peptidyl-prolyl cis-trans isomerase (CYP23)	36.0833	64.9516	52.9787	60.6493	47.1783	60.4973	108.705		49.044	61.108	55.9176	108.705		-12.064	-52.7873		0	0
PF3D7_0528800	nucleolar preribosomal GTPase, putative	53.7468	51.6821	45.307	60.9023	63.1914	64.731	75.4454		47.2725	59.9192	64.2016	75.4454		-12.6467	-11.2438		0	0
PF3D7_0528900	conserved Plasmodium protein, unknown function	39.0838	33.3922	39.4321	46.4428	40.4172	38.2848	45.0104		39.351	45.0512	39.018	45.0104		-5.70019	-5.99236		0	0
PF3D7_0529000	conserved Plasmodium protein, unknown function	51.5553	47.3207	47.2374	68.5534	50.8815	78.2321	100.037		48.243	66.2895	68.8276	100.037		-18.0465	-31.2095		0	0
PF3D7_0529100	conserved Plasmodium protein, unknown function	45.4871	36.123	46.9867	42.7033	46.0213	64.4245	38.4537		46.6375	42.0017	58.0966	38.4537		4.63579	19.6429		0	0
PF3D7_0529200	sugar transporter, putative	34.1929	42.8127	39.9125	42.1857	34.6477	44.5623	48.309		38.5805	42.2526	41.1532	48.309		-3.67207	-7.15579		0	0
PF3D7_0529300	apicoplast TIC22 protein (TIC22)	50.6691	56.8304	55.9458	58.8284	45.3929	73.3991	90.5077		54.717	58.6154	63.7692	90.5077		-3.89842	-26.7385		0	0
PF3D7_0529400.1	conserved Plasmodium protein, unknown function	41.6673	48.5705	40.2464	49.2864	39.1224	45.0388	65.5081		40.5773	49.2101	43.0045	65.5081		-8.63272	-22.5036		0	0
PF3D7_0529500	cell cycle regulator protein, putative	39.1108	30.1745	38.6645	41.1259	39.336	35.5967	33.134		38.7684	39.9582	36.8825	33.134		-1.18974	3.74849		0	0
PF3D7_0529600	tRNA Arginine	77.379	160.94	72.1506	92.2014	75.2768	108.877	130.829		73.3682	99.5307	97.3234	130.829		-26.1625	-33.5055		0	0
PF3D7_0529700	conserved Plasmodium protein, unknown function	48.3338	51.2128	38.4828	46.7712	44.1462	49.8765	61.0976		40.7769	47.2448	47.9062	61.0976		-6.46787	-13.1915		0	0
PF3D7_0529800	conserved Plasmodium protein, unknown function	47.7074	51.2644	43.0302	50.2442	45.2104	48.0937	62.9183		44.1194	50.3529	47.1023	62.9183		-6.2335	-15.816		0	0
PF3D7_0529900	RING zinc finger protein, putative	37.8259	28.985	39.5871	42.3206	31.0913	45.4691	69.7046		39.1769	40.8987	40.5253	69.7046		-1.72171	-29.1793		0	0
PF3D7_0530000	conserved Plasmodium protein, unknown function	49.4053	55.9457	53.3282	59.1417	65.7929	88.1544	144.151		52.4146	58.8009	80.4654	144.151		-6.38624	-63.6855		0	0
PF3D7_0530100	SNARE protein, putative (SYN6)	53.0283	48.3371	48.8553	54.0059	49.4882	62.5308	68.9001		49.8271	53.4014	58.0461	68.9001		-3.57427	-10.8539		0	0
PF3D7_0530200	phosphoenolpyruvate/phosphate translocator (PPT)	47.3925	57.4375	48.0621	64.458	49.8232	66.5533	96.642		47.9061	63.7095	60.8007	96.642		-15.8033	-35.8414		0	0
PF3D7_0530300	conserved Plasmodium membrane protein, unknown function	47.012	50.1434	41.3784	52.0973	43.9992	35.4955	40.7619		42.6903	51.889	38.4195	40.7619		-9.19867	-2.34237		0	0
PF3D7_0530400	conserved Plasmodium protein, unknown function	46.0362	41.4656	42.5907	50.1975	42.8944	34.2661	33.886		43.3931	49.2664	37.233	33.886		-5.87331	3.34694		0	0
PF3D7_0530500	conserved Plasmodium membrane protein, unknown function	48.0728	54.3645	41.2028	52.2194	49.8207	52.4396	43.1678		42.8027	52.4481	51.5391	43.1678		-9.6454	8.3713		0	0
PF3D7_0530600	XAP-5 DNA binding protein, putative	31.134	39.8007	35.0406	40.3779	33.2332	51.235	56.5451		34.1308	40.3163	45.0451	56.5451		-6.18555	-11.5		0	0
PF3D7_0530700	conserved Plasmodium protein, unknown function	44.9735	57.4844	42.8744	51.5585	48.1745	47.3226	54.7827		43.3633	52.1904	47.6155	54.7827		-8.82711	-7.16714		0	0
PF3D7_0530800	CPW-WPC family protein	39.6732	34.6566	39.625	47.5683	42.5784	38.4528	71.0184		39.6362	46.1915	39.8714	71.0184		-6.55529	-31.147		0	0
PF3D7_0530900	formin 1	51.9172	53.416	48.1378	56.9416	48.5451	51.8836	89.075		49.018	56.5656	50.7356	89.075		-7.54766	-38.3394		0	0
PF3D7_0531000	conserved Plasmodium protein, unknown function	56.07	62.3282	48.7078	58.13	52.1141	58.1891	75.6642		50.4223	58.5776	56.1002	75.6642		-8.15532	-19.564		0	0
PF3D7_0531100	conserved Plasmodium protein, unknown function	48.2358	52.8157	46.0333	55.2787	50.6832	48.3544	58.4595		46.5462	55.0161	49.1551	58.4595		-8.46984	-9.30441		0	0
PF3D7_0531200	mitochondrial ribosomal protein S16 precursor, putative	61.5898	58.5599	58.1915	62.4669	54.7808	72.845	65.0833		58.9829	62.0503	66.6336	65.0833		-3.06744	1.55038		0	0
PF3D7_0531300	conserved Plasmodium protein, unknown function	44.2738	72.9726	45.2674	57.6279	59.1616	62.4831	54.3766		45.036	59.264	61.341	54.3766		-14.228	6.96445		0	0
PF3D7_0531400	conserved Plasmodium protein, unknown function	53.9346	56.4708	48.5285	59.0643	49.6381	57.3976	65.1912		49.7875	58.7878	54.7295	65.1912		-9.00031	-10.4616		0	0
PF3D7_0531500	unspecified product	26.8984	46.9944	20.4147	31.223	32.5316	12.2868	17.5093		21.9247	32.9046	19.2479	17.5093		-10.98	1.73868		0	0
PF3D7_0531600	18S ribosomal RNA	0.385733	0.561596	0.0585508	0.402169	0.210142	0.605675	0.855985		0.134746	0.419168	0.469671	0.855985		-0.284422	-0.386313		0	0
PF3D7_0531700	unspecified product	22.4778	13.0904	9.8946	21.092	24.4912	15.7221	16.6269		12.825	20.2388	18.7373	16.6269		-7.41383	2.11041		0	0
PF3D7_0531800	5.8S ribosomal RNA	5.07517	0	2.3111	4.40953	4.14732	4.34673	18.7706		2.95481	3.93935	4.27817	18.7706		-0.984547	-14.4925		0	0
PF3D7_0531900	unspecified product	0	0	0	1.40928	0	0	0		0	1.25901	0	0		-1.25901	0		0	0
PF3D7_0532000	28S ribosomal RNA	0.106458	0.619978	0.0646376	0.0369981	0.0579969	0.121571	0.157495		0.0743769	0.0991594	0.099711	0.157495		-0.0247825	-0.0577842		0	0
PF3D7_0532100	early transcribed membrane protein 5 (ETRAMP5)	47.2939	23.6693	56.3087	51.6205	76.8926	120.674	91.8318		54.2093	48.6402	105.619	91.8318		5.56914	13.7877		0	0
PF3D7_0532200	Plasmodium exported protein (PHISTc), unknown function	40.1144	54.3287	53.9515	45.0659	73.947	141.422	102.13		50.7291	46.0535	118.221	102.13		4.67552	16.0911		0	0
PF3D7_0532300	Plasmodium exported protein (PHISTb), unknown function	42.9437	55.8111	56.4197	51.8564	97.4135	192.973	89.0155		53.2814	52.278	160.115	89.0155		1.00335	71.0997		0	0
PF3D7_0532400	lysine-rich membrane-associated PHISTb protein (LyMP)	49.596	59.3011	52.1521	53.2914	84.7123	161.428	63.4479		51.5568	53.9322	135.049	63.4479		-2.37538	71.6014		0	0
PF3D7_0532500	Plasmodium exported protein, unknown function	52.7316	23.2645	47.7826	41.6504	132.32	174.493	40.1878		48.9351	39.69	159.992	40.1878		9.24514	119.804		0	0
PF3D7_0532600	Plasmodium exported protein, unknown function	54.2586	48.7424	99.8832	50.7531	144.023	219.171	57.2142		89.258	50.5387	193.331	57.2142		38.7193	136.117		0	0
PF3D7_0532700	erythrocyte membrane protein 1 (PfEMP1), pseudogene (VAR)	110.125	49.7587	178.689	43.7166	114.042	239.863	66.0108		162.722	44.3608	196.599	66.0108		118.361	130.588		1	1
PF3D7_0532800	stevor, pseudogene	224.494	37.2262	337.658	69.4894	214.515	323.228	83.2189		311.304	66.0493	285.847	83.2189		245.255	202.628		0	0
PF3D7_0532900	rifin (RIF)	146.75	22.8032	196.188	45.9127	102.948	194.508	56.4165		184.675	43.4486	163.025	56.4165		141.226	106.609		1	1
PF3D7_0533000	rifin, pseudogene (RIF)	161.197	47.7813	177.286	52.7793	143.033	238.552	81.3964		173.539	52.2464	205.708	81.3964		121.293	124.312		1	1
PF3D7_0533100	erythrocyte membrane protein 1 (PfEMP1), truncated, pseudogene (VAR1CSA)	266.732	48.9989	254.51	57.4774	107.624	237.498	85.9369		257.356	56.5733	192.841	85.9369		200.783	106.904		1	1
PF3D7_0600100	erythrocyte membrane protein 1 (PfEMP1), pseudogene (VAR)	197.6	43.6807	223.306	54.2915	161.193	295.65	73.4654		217.319	53.1601	249.417	73.4654		164.159	175.952		1	1
PF3D7_0600200	erythrocyte membrane protein 1, PfEMP1 (VAR)	215.032	41.2894	243.231	47.9129	104.97	203.261	65.2996		236.664	47.2066	169.464	65.2996		189.457	104.164		1	1
PF3D7_0600300	rifin (RIF)	139.988	27.0584	177.18	39.5875	67.9348	131.791	41.6859		168.519	38.2515	109.834	41.6859		130.267	68.1479		1	1
PF3D7_0600400	erythrocyte membrane protein 1, PfEMP1 (VAR)	32.7776	8.5217	45.9923	9.66237	27.3697	43.7805	13.2774		42.9148	9.54074	38.1377	13.2774		33.3741	24.8602		1	1
PF3D7_0600500	rifin (RIF)	41.1711	11.9884	73.0699	14.0883	32.0913	55.4242	28.5803		65.6412	13.8644	47.4012	28.5803		51.7768	18.8209		1	1
PF3D7_0600600	erythrocyte membrane protein 1 (PfEMP1), exon 2 (VAR)	28.9587	11.327	33.5908	9.38825	21.6629	38.2522	5.11543		32.512	9.59497	32.548	5.11543		22.9171	27.4325		1	1
PF3D7_0600700	rifin (RIF)	114.739	24.7822	126.22	27.8255	57.3562	137.146	46.167		123.546	27.501	109.71	46.167		96.0454	63.5434		1	1
PF3D7_0600800	rifin, pseudogene (RIF)	90.3839	37.8681	120.514	32.7677	74.3912	115.003	32.7072		113.497	33.3115	101.038	32.7072		80.1859	68.3313		1	1
PF3D7_0600900	rifin, pseudogene (RIF)	123.971	22.1463	146.386	34.0976	81.2109	165.454	38.256		141.166	32.8232	136.487	38.256		108.342	98.2313		0	0
PF3D7_0601000	exported protein family 4 (EPF4)	0	0	0	0	0	0	0		0	0	0	0		0	0		0	0
PF3D7_0601100	exported protein family 3 (EPF3)	0	0	0	0	0	0	0		0	0	0	0		0	0		0	0
PF3D7_0601200	Pfmc-2TM Maurer's cleft two transmembrane protein (MC-2TM)	17.1692	0	31.1203	6.14243	20.3577	38.3481	4.4824		27.8713	5.48748	32.1621	4.4824		22.3838	27.6797		0	0
PF3D7_0601300	exported protein family 1 (EPF1)	0	0	0	0	0	0	0		0	0	0	0		0	0		0	0
PF3D7_0601400	erythrocyte membrane protein 1 (PfEMP1), pseudogene (VAR)	1.04257	0	3.16507	0.362333	3.12389	2.0091	3.08479		2.67078	0.323699	2.39242	3.08479		2.34708	-0.692369		0	0
PF3D7_0601500	Plasmodium exported protein (PHISTb), unknown function	0	0	0	0	0	0.309231	0		0	0	0.202902	0		0	0.202902		0	1
PF3D7_0601600	tetratricopeptide repeat protein, putative	0	0	0	0	0	0	0		0	0	0	0		0	0		0	1
PF3D7_0601700	Plasmodium exported protein (PHISTa), unknown function, pseudogene	53.9057	53.5108	52.6898	61.454	51.6149	54.6795	42.8951		52.973	60.607	53.6257	42.8951		-7.63406	10.7306		0	1
PF3D7_0601800	H/ACA snoRNA	25.9113	32.3356	30.3411	51.458	52.4313	33.8168	82.1431		29.3095	49.419	40.2174	82.1431		-20.1095	-41.9257		0	0
PF3D7_0601900	conserved Plasmodium protein, unknown function	55.6051	27.6437	46.1132	46.4268	35.4648	54.2063	83.266		48.3237	44.424	47.7621	83.266		3.89976	-35.5039		0	0
PF3D7_0602000	conserved Plasmodium protein, unknown function	53.3105	53.1056	45.3156	60.0677	50.3918	58.5821	67.2454		47.1774	59.3253	55.7659	67.2454		-12.1479	-11.4795		0	0
PF3D7_0602100	ATP-dependent RNA helicase, putative	47.6844	50.2342	51.3433	63.4927	46.0948	57.4697	86.6038		50.4912	62.079	53.5584	86.6038		-11.5878	-33.0454		0	0
PF3D7_0602200	MYND finger protein, putative	54.7087	46.4633	50.6331	64.0378	50.2951	54.1234	78.6883		51.5822	62.1639	52.807	78.6883		-10.5817	-25.8812		0	0
PF3D7_0602300	liver merozoite formation protein, putative (PALM)	54.6508	62.1618	55.9946	62.7665	50.2419	52.17	15.1595		55.6817	62.702	51.507	15.1595		-7.02032	36.3475		0	0
PF3D7_0602400	elongation factor G (EF-G)	54.7366	48.8138	48.5789	58.5255	42.2043	45.1399	78.5354		50.013	57.49	44.1305	78.5354		-7.47705	-34.4049		0	0
PF3D7_0602500	geranylgeranyltransferase, putative	55.5665	83.4768	51.3591	62.6083	54.1808	55.5733	107.862		52.3389	64.8335	55.0945	107.862		-12.4945	-52.7676		0	0
PF3D7_0602600	conserved Plasmodium protein, unknown function	47.6883	57.3721	40.3618	54.5985	47.0678	39.4	41.2727		42.0681	54.8942	42.0366	41.2727		-12.8262	0.763869		0	0
PF3D7_0602700	conserved Plasmodium protein, unknown function	53.2785	49.4766	48.8729	57.2502	47.0681	51.3867	42.6058		49.8989	56.4213	49.9018	42.6058		-6.52243	7.296		0	0
PF3D7_0602800	JmjC domain containing protein (JmjC2)	48.0181	58.7127	49.7904	57.2162	56.3959	49.909	45.2062		49.3777	57.3757	52.1395	45.2062		-7.99805	6.93333		0	0
PF3D7_0602900	conserved Plasmodium protein, unknown function	60.0319	70.5215	48.1036	64.2017	51.7939	45.6046	41.166		50.8815	64.8756	47.7328	41.166		-13.994	6.56681		0	0
PF3D7_0603000	conserved Plasmodium protein, unknown function	41.5043	54.1531	38.3507	48.0809	52.3882	36.9069	35.5661		39.0852	48.7284	42.2302	35.5661		-9.64325	6.66405		0	0
PF3D7_0603100	conserved Plasmodium protein, unknown function	45.7214	46.6831	41.5505	49.6301	49.1697	43.397	32.5026		42.5218	49.3158	45.3819	32.5026		-6.79402	12.8793		0	0
PF3D7_0603200	mitochondrial chaperone BCS1, putative	52.7141	53.9307	59.3411	69.5173	52.6236	69.5523	107.915		57.7978	67.8554	63.7314	107.915		-10.0576	-44.1839		0	0
PF3D7_0603300	dihydroorotate dehydrogenase (DHODH)	41.7633	54.2771	57.6626	58.8772	55.659	55.9102	74.7006		53.9599	58.3867	55.8238	74.7006		-4.4268	-18.8768		0	0
PF3D7_0603400	trophozoite exported protein 1 (TEX1)	51.7746	80.878	47.5604	58.9766	47.5189	49.3516	73.532		48.5418	61.3119	48.7214	73.532		-12.7701	-24.8106		0	0
PF3D7_0603500	cation/H%2B antiporter (CAX)	40.4693	53.161	58.75	63.8723	58.516	68.5397	100.385		54.4928	62.7302	65.0931	100.385		-8.23742	-35.2917		0	0
PF3D7_0603600	conserved Plasmodium protein, unknown function	47.2313	60.2572	46.8893	56.2308	45.2409	43.0235	57.1051		46.9689	56.6601	43.7859	57.1051		-9.69117	-13.3192		0	0
PF3D7_0603700	phenylalanine--tRNA ligase (mFRS)	59.6733	56.4497	45.9791	63.4793	50.1664	54.7404	72.5967		49.1682	62.7298	53.1677	72.5967		-13.5615	-19.4291		0	0
PF3D7_0603800	centrosomal protein CEP76, putative (CEP76)	42.871	47.499	39.5553	49.4279	38.4907	40.1231	62.4433		40.3274	49.2223	39.5618	62.4433		-8.89481	-22.8815		0	0
PF3D7_0603900	conserved Plasmodium protein, unknown function	56.1576	58.3263	52.9914	62.5285	54.952	62.0874	39.1588		53.7287	62.0804	59.6339	39.1588		-8.35169	20.4751		0	0
PF3D7_0604000	conserved Plasmodium protein, unknown function	52.4994	54.3321	44.6667	59.1758	47.5468	41.852	55.8023		46.4908	58.6593	43.8101	55.8023		-12.1685	-11.9922		0	0
PF3D7_0604100	transcription factor with AP2 domain(s) (SIP2)	55.9705	64.0832	49.5315	60.3856	48.2912	47.5879	65.921		51.031	60.7798	47.8297	65.921		-9.74885	-18.0913		0	0
PF3D7_0604200	mitochondrial ribosomal protein L41, putative	37.6874	32.2763	45.3162	49.566	39.4527	42.1936	79.8062		43.5396	47.7225	41.2511	79.8062		-4.1829	-38.5551		0	0
PF3D7_0604300	conserved Plasmodium protein, unknown function	41.8767	28.3342	42.9395	55.1954	47.7103	48.5657	71.9784		42.692	52.3313	48.2715	71.9784		-9.63932	-23.7069		0	0
PF3D7_0604400	conserved Plasmodium protein, unknown function	40.2629	35.7888	40.2719	46.9865	46.64	51.9074	51.4142		40.2698	45.7925	50.0962	51.4142		-5.52271	-1.31804		0	0
PF3D7_0604500	conserved Plasmodium protein, unknown function	46.6799	52.478	41.8381	52.4889	42.3519	41.8982	69.5195		42.9657	52.4877	42.0542	69.5195		-9.52203	-27.4653		0	0
PF3D7_0604600	DNA helicase, putative	53.8311	53.0333	45.66	56.8906	48.9307	47.5094	80.2901		47.5629	56.4793	47.9982	80.2901		-8.9164	-32.292		0	0
PF3D7_0604700	glyoxalase I (GILP)	46.5748	44.9563	38.9025	45.3399	46.6812	41.1387	73.0906		40.6893	45.299	43.0445	73.0906		-4.60978	-30.0461		0	0
PF3D7_0604800	RAP protein, putative	52.2973	48.8501	44.7559	58.2715	49.6802	40.4564	33.8316		46.5121	57.2669	43.628	33.8316		-10.7548	9.79637		0	0
PF3D7_0604900	conserved Plasmodium protein, unknown function	48.9656	45.6256	58.2711	70.1115	51.5731	62.4403	61.8156		56.104	67.5006	58.7036	61.8156		-11.3966	-3.11194		0	0
PF3D7_0605000	50S ribosomal protein L24, putative	68.2806	62.2575	64.2802	76.7032	46.5918	85.2591	122.442		65.2118	75.1629	71.9634	122.442		-9.95105	-50.479		0	0
PF3D7_0605100	RNA-binding protein, putative	52.8362	63.7159	51.1448	59.6009	45.8418	53.074	91.852		51.5387	60.0397	50.5872	91.852		-8.50101	-41.2648		0	0
PF3D7_0605200	conserved Plasmodium protein, unknown function	38.1396	31.7304	38.7401	45.6447	40.1497	45.1912	60.2422		38.6002	44.1611	43.4577	60.2422		-5.56085	-16.7845		0	0
PF3D7_0605300	serine/threonine protein kinase (ARK1)	26.0475	38.6816	40.4868	40.2835	36.8948	35.0994	65.8948		37.1241	40.1127	35.7167	65.8948		-2.98862	-30.178		0	0
PF3D7_0605400	calcium-binding protein, putative	62.6516	34.0539	41.8438	57.4827	48.6946	68.2068	86.5082		46.6896	54.9846	61.4975	86.5082		-8.29496	-25.0107		0	0
PF3D7_0605500	cyclin dependent kinase binding protein, putative	50.6986	56.4782	45.4157	59.3328	44.4638	42.4898	48.8662		46.646	59.0284	43.1685	48.8662		-12.3824	-5.69768		0	0
PF3D7_0605600	nucleoside diphosphate kinase, putative	50.1336	53.801	46.8467	54.1523	43.1157	44.0719	57.251		47.6121	54.1149	43.7431	57.251		-6.50273	-13.5079		0	0
PF3D7_0605700	conserved Plasmodium protein, unknown function	57.5721	53.5901	55.0123	66.5854	50.9029	52.6768	123.57		55.6084	65.1998	52.0669	123.57		-9.59134	-71.5033		0	0
PF3D7_0605800	DNA repair protein RAD50, putative (RAD50)	46.0532	53.3947	39.3875	51.693	43.4965	36.7484	52.0325		40.9398	51.8744	39.0687	52.0325		-10.9346	-12.9638		0	0
PF3D7_0605900	long chain polyunsaturated fatty acid elongation enzyme, putative	28.2724	33.0838	29.5993	39.6701	32.1003	29.7212	48.4718		29.2903	38.9679	30.5392	48.4718		-9.67755	-17.9325		0	0
PF3D7_0606000	conserved Plasmodium protein, unknown function	55.2378	55.9457	50.3461	60.7545	50.8892	54.8155	85.8334		51.4853	60.2417	53.4655	85.8334		-8.75647	-32.3679		0	0
PF3D7_0606100	RNA-binding protein, putative	46.9673	43.1095	46.9082	46.4847	39.864	47.9992	75.2742		46.922	46.1248	45.2019	75.2742		0.797146	-30.0723		0	0
PF3D7_0606200	ubiquitin-conjugating enzyme E2, putative	46.3006	70.6199	42.5697	47.2007	37.7157	52.6216	80.2399		43.4386	49.6978	47.4962	80.2399		-6.25929	-32.7437		0	0
PF3D7_0606300	conserved Plasmodium protein, unknown function	66.6993	114.62	47.8003	64.2214	68.5039	47.4489	29.1174		52.2016	69.5952	54.6886	29.1174		-17.3937	25.5712		0	0
PF3D7_0606400	conserved Plasmodium protein, unknown function	36.9665	48.5696	37.6361	39.9518	35.6114	25.8691	27.3443		37.4801	40.8707	29.219	27.3443		-3.39053	1.87467		0	0
PF3D7_0606500	polypyrimidine tract binding protein, putative	42.6951	35.3238	45.1499	50.3729	43.3437	47.2268	63.3966		44.5782	48.7683	45.8916	63.3966		-4.19007	-17.505		0	0
PF3D7_0606600	conserved Plasmodium protein, unknown function	39.0934	42.8458	38.2745	49.2318	36.2354	36.474	59.4416		38.4652	48.5509	36.3919	59.4416		-10.0857	-23.0497		0	0
PF3D7_0606700	coatomer alpha subunit, putative	53.9159	69.5127	46.9838	57.4832	43.882	51.88	70.0335		48.5982	58.7659	49.1299	70.0335		-10.1677	-20.9036		0	0
PF3D7_0606800	probable protein, unknown function	46.1756	80.9347	60.0193	61.8539	51.0443	57.0822	100.148		56.7953	63.8884	55.0061	100.148		-7.09312	-45.1415		0	0
PF3D7_0606900	glutaredoxin-like protein (GLP2)	56.2422	60.523	50.1088	63.5252	55.9512	82.9007	75.9699		51.5372	63.2051	73.6341	75.9699		-11.6679	-2.33579		0	0
PF3D7_0607000	translation initiation factor IF-2, putative	57.7574	62.8674	51.1412	67.913	49.071	52.4512	93.5845		52.682	67.375	51.2889	93.5845		-14.6931	-42.2956		0	0
PF3D7_0607100	MYND finger protein, putative	27.8729	39.679	31.7409	40.9002	35.3637	35.6493	31.5222		30.8401	40.7699	35.5511	31.5222		-9.92983	4.02887		0	0
PF3D7_0607200	RING zinc finger protein, putative	60.3648	59.6964	50.1363	58.6819	45.2957	44.1406	61.502		52.5184	58.7901	44.5378	61.502		-6.27166	-16.9642		0	0
PF3D7_0607300	uroporphyrinogen III decarboxylase (UROD)	47.3833	56.8615	53.8774	64.273	48.4986	67.7193	73.4981		52.3651	63.4827	61.1103	73.4981		-11.1177	-12.3878		0	0
PF3D7_0607400	G-protein associated signal transduction protein, putative	35.8596	55.8206	40.2931	46.0878	42.9418	39.6302	39.538		39.2606	47.1256	40.7689	39.538		-7.86498	1.23094		0	0
PF3D7_0607500	para-hydroxybenzoate--polyprenyltransferase, putative (COQ2)	55.9096	51.7658	53.266	66.2612	52.9168	48.6939	59.462		53.8816	64.7156	50.146	59.462		-10.8339	-9.316		0	0
PF3D7_0607600	spindle assembly abnormal protein 6, putative (SAS6)	44.9196	46.1871	41.7197	48.5939	42.2624	39.3475	65.6656		42.4649	48.3373	40.3498	65.6656		-5.87244	-25.3159		0	0
PF3D7_0607700	conserved Plasmodium protein, unknown function	45.6775	62.7331	40.5921	55.7394	49.6358	35.2999	49.3628		41.7764	56.4851	40.2293	49.3628		-14.7087	-9.13349		0	0
PF3D7_0607800	GTP-binding protein, putative	37.7856	42.4001	36.9871	46.378	35.7477	37.4139	56.173		37.1731	45.9538	36.841	56.173		-8.78079	-19.3321		0	0
PF3D7_0607900	conserved Plasmodium protein, unknown function	54.0148	48.4992	55.5734	64.323	48.9311	51.2837	68.8561		55.2104	62.6357	50.4748	68.8561		-7.4253	-18.3814		0	0
PF3D7_0608000	diphthine methyltransferase, putative (DPH7)	28.7178	38.9542	28.429	33.041	35.4686	29.179	52.2491		28.4962	33.6715	31.3417	52.2491		-5.1753	-20.9074		0	0
PF3D7_0608100	conserved Plasmodium protein, unknown function	47.9821	50.6175	45.829	53.2063	47.351	41.8498	64.0671		46.3304	52.9303	43.7413	64.0671		-6.59988	-20.3257		0	0
PF3D7_0608200	conserved Plasmodium protein, unknown function	31.0694	39.6577	32.1726	41.4161	38.4896	32.3208	41.5568		31.9156	41.2286	34.4419	41.5568		-9.31293	-7.11485		0	0
PF3D7_0608300	conserved Plasmodium protein, unknown function	42.3575	52.7811	38.634	47.916	42.3653	29.2797	26.6774		39.5011	48.4348	33.7792	26.6774		-8.93365	7.10179		0	0
PF3D7_0608310	sorting assembly machinery 50 kDa subunit, putative (SAM50)	52.7304	58.6567	56.028	53.0212	49.8684	47.9529	32.431		55.2601	53.6221	48.6115	32.431		1.63802	16.1805		0	0
PF3D7_0608400	conserved Plasmodium protein, unknown function	35.3927	24.7339	44.6975	47.971	40.491	56.5838	65.9739		42.5305	45.4933	51.0503	65.9739		-2.96276	-14.9236		0	0
PF3D7_0608500	proteasome subunit alpha type-2, putative	38.4842	60.1584	48.7002	50.4014	53.6279	56.2064	91.6935		46.321	51.4418	55.3198	91.6935		-5.12075	-36.3737		0	0
PF3D7_0608600	conserved Plasmodium protein, unknown function	50.4345	69.505	49.4395	49.7738	43.2066	42.2064	64.9307		49.6712	51.8777	42.5503	64.9307		-2.20648	-22.3804		0	0
PF3D7_0608700	T-complex protein 1 subunit zeta (CCT6)	55.414	47.9534	56.346	64.5041	46.7986	54.3222	104.368		56.1289	62.7394	51.7352	104.368		-6.61043	-52.6329		0	0
PF3D7_0608800	ornithine aminotransferase (OAT)	49.9079	55.676	44.0761	60.3691	46.0803	56.9003	104.998		45.4342	59.8687	53.1798	104.998		-14.4344	-51.8182		0	0
PF3D7_0608900	conserved Plasmodium protein, unknown function	48.9563	59.6131	42.0004	53.473	42.1882	40.2597	40.8222		43.6203	54.1277	40.9228	40.8222		-10.5074	0.100629		0	0
PF3D7_0609000	conserved Plasmodium protein, unknown function	52.8409	60.3731	43.2948	56.6152	46.363	35.6924	55.6183		45.5179	57.0159	39.3614	55.6183		-11.498	-16.2569		0	0
PF3D7_0609100	Zn2%2B or Fe2%2B permease	44.2196	49.9667	38.9371	43.4278	38.7121	40.3222	69.65		40.1673	44.1251	39.7686	69.65		-3.95773	-29.8814		0	0
PF3D7_0609200	citrate synthase-like protein, putative	61.4797	50.0094	41.711	55.7086	48.2737	42.0676	36.0869		46.3148	55.1009	44.2016	36.0869		-8.78608	8.11466		0	0
PF3D7_0609300	conserved Plasmodium protein, unknown function	53.082	46.6397	44.6471	52.8596	49.3991	45.8411	75.2008		46.6115	52.1964	47.0645	75.2008		-5.58495	-28.1363		0	0
PF3D7_0609400	mitochondrial cardiolipin synthase, putative (CLS)	46.3152	43.4413	49.482	58.1167	49.008	47.6773	93.8843		48.7445	56.5519	48.1349	93.8843		-7.80738	-45.7494		0	0
PF3D7_0609500	conserved Plasmodium protein, unknown function	45.9611	50.9339	44.7579	54.9602	41.8127	37.912	65.4868		45.0381	54.5309	39.2533	65.4868		-9.49275	-26.2335		0	0
PF3D7_0609600	hypothetical protein	57.5376	67.0162	52.866	62.7853	50.0421	45.0055	57.4007		53.9539	63.2365	46.7373	57.4007		-9.28254	-10.6633		0	0
PF3D7_0609700	conserved Plasmodium protein, unknown function	42.059	51.1725	43.88	56.2493	41.093	35.6464	69.2334		43.4559	55.708	37.5192	69.2334		-12.2521	-31.7142		0	0
PF3D7_0609800	palmitoyltransferase, putative (DHHC2)	33.8524	41.673	38.0165	44.4773	33.1362	35.2008	55.3747		37.0467	44.1783	34.4909	55.3747		-7.13152	-20.8838		0	0
PF3D7_0609900	conserved Plasmodium protein, unknown function	49.6515	53.1733	43.1562	55.6584	44.1504	36.9501	40.5234		44.6688	55.3934	39.4259	40.5234		-10.7246	-1.09747		0	0
PF3D7_0610000	mitochondrial ribosomal protein L19 precursor, putative	38.2458	38.1252	43.305	56.9993	37.7297	42.8883	69.8345		42.1268	54.9868	41.1145	69.8345		-12.86	-28.72		0	0
PF3D7_0610100	pre-mRNA-splicing factor SLU7, putative (SLU7)	40.1288	49.5721	45.9239	53.8409	45.3131	33.883	80.595		44.5743	53.3857	37.8132	80.595		-8.81142	-42.7817		0	0
PF3D7_0610200	conserved Plasmodium protein, unknown function	39.0461	52.1616	41.2118	48.8811	41.7048	39.1153	68.3244		40.7074	49.2308	40.0057	68.3244		-8.5234	-28.3187		0	0
PF3D7_0610300	unspecified product	27.2883	14.1891	28.4031	41.9991	31.8563	18.6416	5.76721		28.1435	39.0339	23.1855	5.76721		-10.8904	17.4182		0	0
PF3D7_0610400	histone H3 (H3)	36.3227	57.1708	57.8169	70.6232	58.8294	45.1225	91.4966		52.8112	69.1888	49.8356	91.4966		-16.3776	-41.661		0	0
PF3D7_0610500	peptidyl-tRNA hydrolase PTRHD1, putative	44.1616	70.1408	41.8451	52.0895	36.0879	36.1038	66.323		42.3846	54.0142	36.0984	66.323		-11.6297	-30.2246		0	0
PF3D7_0610600	calcium-dependent protein kinase 2 (CDPK2)	41.2583	47.6221	39.9455	49.0231	38.5753	38.1485	66.8117		40.2512	48.8737	38.2953	66.8117		-8.62251	-28.5165		0	0
PF3D7_0610700	conserved Plasmodium protein, unknown function	24.312	28.6184	38.0028	33.6176	29.8714	15.8015	22.9579		34.8144	33.0845	20.6394	22.9579		1.72993	-2.31854		0	0
PF3D7_0610800	transketolase (TK)	49.7601	57.6082	49.5656	65.4235	45.2898	43.702	107.615		49.6109	64.5902	44.248	107.615		-14.9793	-63.3667		0	0
PF3D7_0610900	transcription elongation factor SPT5, putative (SPT5)	46.4056	58.6971	45.2279	57.5049	39.9235	37.8566	64.7697		45.5022	57.632	38.5673	64.7697		-12.1299	-26.2024		0	0
PF3D7_0611000	SNARE associated Golgi protein, putative	46.7641	60.168	46.222	51.1505	52.9277	42.6394	54.703		46.3482	52.112	46.177	54.703		-5.76377	-8.52601		0	0
PF3D7_0611100	succinate dehydrogenase subunit 3, putative (SDH3)	72.0493	79.2564	75.34	65.1035	43.6127	47.9952	78.1663		74.5737	66.6126	46.4883	78.1663		7.96109	-31.6781		0	0
PF3D7_0611200	transcription factor with AP2 domain(s), putative (ApiAP2)	51.7366	51.5644	44.9053	56.958	42.1835	43.6169	69.8617		46.4962	56.3829	43.1241	69.8617		-9.88669	-26.7376		0	0
PF3D7_0611300	conserved Plasmodium protein, unknown function	49.0622	60.9408	54.1615	59.2609	50.84	40.1592	74.1058		52.9739	59.44	43.8318	74.1058		-6.46607	-30.274		0	0
PF3D7_0611400	SWI/SNF-related matrix-associated actin-dependent regulator of chromatin	56.1598	60.3217	49.5259	62.2088	49.9925	37.7493	72.7876		51.0709	62.0076	41.9591	72.7876		-10.9367	-30.8286		0	0
PF3D7_0611500	conserved Plasmodium protein, unknown function	67.8049	48.8169	48.6334	74.0605	43.231	39.0343	63.3834		53.0981	71.3689	40.4773	63.3834		-18.2707	-22.9061		0	0
PF3D7_0611600	conserved Plasmodium protein, unknown function	54.334	68.5786	52.2441	61.5315	44.5694	45.0609	90.1625		52.7308	62.2829	44.8919	90.1625		-9.55212	-45.2706		0	0
PF3D7_0611700	60S ribosomal protein L39 (RPL39)	44.9572	41.4266	33.5158	34.2152	27.2823	17.2214	16.838		36.1803	34.9841	20.6808	16.838		1.19621	3.84283		0	0
PF3D7_0611800	conserved Plasmodium protein, unknown function	42.1015	46.9578	37.9388	48.2592	36.0825	25.9994	49.3988		38.9083	48.1204	29.4665	49.3988		-9.21214	-19.9323		0	0
PF3D7_0611900	lsm12, putative	47.7866	43.0351	37.5391	47.9395	34.085	35.8645	55.3906		39.9256	47.4165	35.2526	55.3906		-7.49094	-20.138		0	0
PF3D7_0612000	conserved Plasmodium protein, unknown function	52.3393	59.804	43.4441	50.6553	38.2589	36.5047	53.9078		45.5157	51.6308	37.1079	53.9078		-6.1151	-16.7999		0	0
PF3D7_0612100	eukaryotic translation initiation factor 3 subunit L, putative (EIF3L)	48.3107	54.2426	46.8575	55.0647	51.1882	56.3961	76.014		47.1959	54.9771	54.6054	76.014		-7.78112	-21.4086		0	0
PF3D7_0612200	leucine-rich repeat protein (LRR6)	41.4089	50.7313	39.203	49.8253	36.7962	30.5791	58.8103		39.7167	49.9219	32.7169	58.8103		-10.2052	-26.0934		0	0
PF3D7_0612300	conserved protein, unknown function	54.2489	65.8184	61.7588	61.6667	57.2609	58.0782	41.8002		60.0099	62.1094	57.7972	41.8002		-2.09949	15.997		0	0
PF3D7_0612400	conserved Plasmodium protein, unknown function	63.5575	66.0961	56.162	61.138	46.6822	41.1503	47.0137		57.8843	61.6667	43.0524	47.0137		-3.78239	-3.96132		0	0
PF3D7_0612500	conserved Plasmodium protein, unknown function	34.1742	25.68	43.8414	42.9098	47.4449	51.6145	58.7121		41.5901	41.0726	50.1808	58.7121		0.517505	-8.53135		0	0
PF3D7_0612600	PP-loop family protein, putative	51.5135	59.9997	47.7611	55.9343	43.3852	53.2617	84.0365		48.635	56.3678	49.8657	84.0365		-7.73282	-34.1709		0	0
PF3D7_0612700	6-cysteine protein (P12)	62.2219	61.8939	56.5511	59.0978	52.4255	56.4909	92.6234		57.8717	59.3959	55.093	92.6234		-1.52419	-37.5304		0	0
PF3D7_0612800	6-cysteine protein (P12p)	44.1076	80.0083	50.7075	53.2747	39.5891	51.0916	86.1129		49.1705	56.1252	47.1365	86.1129		-6.95468	-38.9764		0	0
PF3D7_0612900	nucleolar GTP-binding protein 1, putative	56.381	64.4149	55.925	64.9747	47.993	52.648	81.3832		56.0312	64.915	51.0474	81.3832		-8.88383	-30.3358		0	0
PF3D7_0613000.1	conserved Plasmodium protein, unknown function	33.7614	29.8147	34.8646	38.7585	42.5143	26.7035	22.1077		34.6077	37.8048	32.14	22.1077		-3.19711	10.0324		0	0
PF3D7_0613100	conserved Plasmodium protein, unknown function	46.4397	56.7073	44.7204	42.8652	54.68	35.4974	26.5948		45.1208	44.3411	42.0933	26.5948		0.77964	15.4985		0	0
PF3D7_0613200	conserved Plasmodium protein, unknown function	61.9896	91.8353	70.9838	65.7649	70.5045	71.4106	139.975		68.8892	68.5447	71.099	139.975		0.344446	-68.8764		0	0
PF3D7_0613300	rhoptry protein ROP14 (ROP14)	49.7296	63.4454	43.0603	58.4114	45.1068	39.933	66.9971		44.6134	58.9481	41.712	66.9971		-14.3347	-25.2852		0	0
PF3D7_0613400	apicoplast ribosomal protein L18 precursor, putative	37.3397	31.7121	40.7769	44.3378	42.662	38.4948	88.9989		39.9765	42.9916	39.9277	88.9989		-3.01513	-49.0712		0	0
PF3D7_0613500	AP-3 complex subunit beta, putative	44.6664	59.432	37.9259	49.4139	40.1263	41.6615	52.9514		39.4956	50.4821	41.1336	52.9514		-10.9864	-11.8178		0	0
PF3D7_0613600	conserved Plasmodium protein, unknown function	40.1123	52.0152	38.0584	45.6505	38.6937	37.8973	46.0498		38.5367	46.3292	38.1712	46.0498		-7.79246	-7.87862		0	0
PF3D7_0613700	syntaxin binding protein, putative	48.5241	43.946	48.5429	60.5508	46.73	58.685	82.5269		48.5386	58.7803	54.5743	82.5269		-10.2417	-27.9526		0	0
PF3D7_0613800	transcription factor with AP2 domain(s) (ApiAP2)	44.2239	47.2503	38.009	52.5113	39.3449	33.9517	56.6957		39.4563	51.9504	35.8061	56.6957		-12.494	-20.8895		0	0
PF3D7_0613900	myosin E, putative (myoE)	45.4551	54.3613	46.2317	55.551	42.9616	41.3908	66.9696		46.0508	55.4242	41.9309	66.9696		-9.37337	-25.0386		0	0
PF3D7_0614000	thiamin-phosphate pyrophosphorylase, putative	55.3938	67.5707	46.8137	56.5401	54.1024	57.6298	74.9363		48.8119	57.7163	56.4169	74.9363		-8.90441	-18.5194		0	0
PF3D7_0614100	conserved Plasmodium protein, unknown function	42.9628	58.5756	45.9767	51.5349	39.0613	39.1345	39.3261		45.2748	52.2857	39.1094	39.3261		-7.01083	-0.216752		0	0
PF3D7_0614200	cytosolic Fe-S cluster assembly factor NAR1, putative (NAR1)	50.4899	63.6221	47.6866	55.5145	47.1305	52.9791	63.5565		48.3395	56.379	50.968	63.5565		-8.03956	-12.5884		0	0
PF3D7_0614300	organic anion transporter	50.4013	56.923	47.5581	58.6034	43.8312	46.5082	78.6957		48.2202	58.4242	45.5877	78.6957		-10.204	-33.108		0	0
PF3D7_0614400	conserved protein, unknown function	58.3149	26.006	62.6796	72.6676	58.1003	62.6937	69.1728		61.6631	67.6922	61.1143	69.1728		-6.02914	-8.05851		0	0
PF3D7_0614500	60S ribosomal protein L19 (RPL19)	53.7728	49.3903	44.0432	56.3149	50.1351	51.8245	46.4498		46.3091	55.5766	51.2436	46.4498		-9.26754	4.7938		0	0
PF3D7_0614600	conserved Plasmodium protein, unknown function	50.9539	47.7585	46.4061	49.249	42.0554	41.6426	36.5585		47.4652	49.0901	41.7846	36.5585		-1.62487	5.22607		0	0
PF3D7_0614700	conserved Plasmodium protein, unknown function	41.0173	43.8744	50.2532	58.5474	50.7337	53.9498	65.9446		48.1023	56.9829	52.8439	65.9446		-8.88057	-13.1006		0	0
PF3D7_0614800	endonuclease III homologue, putative	54.0425	44.7054	44.8378	55.705	55.8721	53.0358	86.3107		46.9814	54.5322	54.011	86.3107		-7.55074	-32.2997		0	0
PF3D7_0614900	conserved Plasmodium membrane protein, unknown function	42.5387	55.0861	44.0958	51.7061	39.4781	43.7258	64.6715		43.7332	52.0665	42.2653	64.6715		-8.33329	-22.4062		0	0
PF3D7_0615000	conserved Plasmodium protein, unknown function	32.9368	34.633	36.9409	45.1512	33.3949	49.3665	77.1512		36.0084	44.0296	43.8746	77.1512		-8.02121	-33.2766		0	0
PF3D7_0615100	enoyl-acyl carrier reductase (ENR)	53.1135	51.5527	53.7477	64.6602	47.0413	52.7614	75.36		53.6	63.2626	50.7946	75.36		-9.66251	-24.5655		0	0
PF3D7_0615200	conserved Plasmodium protein, unknown function	39.8451	47.0362	34.6542	39.3597	35.3962	37.7129	40.3602		35.863	40.1782	36.9163	40.3602		-4.31521	-3.44393		0	0
PF3D7_0615300	GPI-anchored wall transfer protein 1, putative (GWT1)	49.6468	46.0992	44.7491	47.4354	43.1243	31.419	37.7472		45.8897	47.2929	35.4439	37.7472		-1.40329	-2.30338		0	0
PF3D7_0615400	ribonuclease, putative	44.7286	48.6816	38.4777	50.1481	39.8177	37.9213	67.5316		39.9334	49.9917	38.5734	67.5316		-10.0583	-28.9582		0	0
PF3D7_0615500	cdc2-related protein kinase 5 (CRK5)	45.5292	57.1343	51.5284	63.0275	50.23	62.8152	90.7478		50.1313	62.3991	58.4878	90.7478		-12.2679	-32.2601		0	0
PF3D7_0615600	conserved Plasmodium protein, unknown function	43.4548	49.5644	36.7191	48.9998	40.6007	28.3471	34.7085		38.2878	49.06	32.5605	34.7085		-10.7722	-2.14799		0	0
PF3D7_0615700	RNA and export factor binding protein, putative	34.8762	50.3112	38.8543	49.3727	47.5873	48.2311	39.7622		37.9279	49.4728	48.0098	39.7622		-11.5449	8.24755		0	0
PF3D7_0615800	conserved Plasmodium protein, unknown function	44.1089	45.4568	37.1822	49.7025	42.6374	38.3762	46.8101		38.7954	49.2498	39.8414	46.8101		-10.4544	-6.96871		0	0
PF3D7_0615900	conserved Plasmodium protein, unknown function	39.1493	49.413	38.0502	47.9567	41.8856	32.319	43.2733		38.3062	48.112	35.6085	43.2733		-9.8058	-7.66475		0	0
PF3D7_0616000	pyridoxal kinase (PDXK)	34.5902	39.0957	34.3354	42.0748	36.0768	42.684	46.4597		34.3947	41.7571	40.4121	46.4597		-7.3624	-6.0476		0	0
PF3D7_0616100	conserved Plasmodium protein, unknown function	48.2142	33.2507	44.2961	58.2058	57.0257	45.6407	47.8652		45.2085	55.5449	49.5554	47.8652		-10.3363	1.69026		0	0
PF3D7_0616200	kinetochore protein NDC80, putative (NDC80)	46.2801	59.8356	50.6661	57.6293	48.6732	51.7787	66.881		49.6447	57.8645	50.7108	66.881		-8.21986	-16.1702		0	0
PF3D7_0616300	conserved Plasmodium protein, unknown function	53.6789	70.4228	56.5882	55.9662	87.7304	62.9831	77.6677		55.9106	57.5076	71.4925	77.6677		-1.59701	-6.17519		0	0
PF3D7_0616400	conserved Plasmodium protein, unknown function	53.4448	58.708	42.2868	51.746	45.6354	31.7493	28.6439		44.8853	52.4883	36.524	28.6439		-7.60303	7.88009		0	0
PF3D7_0616500	TRAP-like protein (TLP)	47.6408	51.3787	40.5616	56.0415	39.4117	42.482	74.3958		42.2102	55.5443	41.4263	74.3958		-13.3341	-32.9695		0	0
PF3D7_0616600	conserved Plasmodium protein, unknown function	47.6953	58.1799	41.8078	50.1756	40.263	36.6174	66.4289		43.1789	51.0291	37.871	66.4289		-7.85022	-28.5579		0	0
PF3D7_0616700	ras GTPAse, putative	64.2545	56.8114	52.7545	57.59	44.7836	58.1512	76.9705		55.4326	57.5069	53.5548	76.9705		-2.07432	-23.4158		0	0
PF3D7_0616800	malate:quinone oxidoreductase, putative (MQO)	41.2236	54.0165	47.165	64.1122	52.215	57.4471	122.354		45.7814	63.0357	55.648	122.354		-17.2543	-66.7064		0	0
PF3D7_0616900	conserved Plasmodium protein, unknown function	53.1051	65.4674	47.7167	56.8882	47.3314	47.1965	45.6033		48.9716	57.803	47.2428	45.6033		-8.83145	1.63954		0	0
PF3D7_0617000	mitochondrial import receptor subunit TOM40, putative (TOM40)	41.2727	68.378	52.387	54.9021	43.4189	71.3071	74.2185		49.7986	56.339	61.7178	74.2185		-6.54036	-12.5008		0	0
PF3D7_0617100	AP-2 complex subunit alpha, putative	42.5981	41.3463	40.2601	51.831	42.1323	35.6171	47.4302		40.8046	50.713	37.8574	47.4302		-9.90845	-9.57278		0	0
PF3D7_0617200	conserved Plasmodium protein, unknown function	40.8228	58.4914	47.8675	54.5729	49.4215	58.8891	82.1226		46.2269	54.9907	55.6337	82.1226		-8.76378	-26.4889		0	0
PF3D7_0617300	conserved Plasmodium protein, unknown function	29.042	28.6919	37.4707	43.7971	33.056	30.3517	55.2407		35.5078	42.1865	31.2816	55.2407		-6.67872	-23.9591		0	0
PF3D7_0617400	erythrocyte membrane protein 1, PfEMP1 (VAR)	234.213	42.6507	187.199	50.3691	83.0252	155.932	68.1446		198.148	49.5461	130.863	68.1446		148.602	62.7185		1	1
PF3D7_0617500	rifin, pseudogene (RIF)	137.014	56.2953	113.174	72.1564	172.412	281.732	106.324		118.726	70.4652	244.142	106.324		48.2608	137.818		1	1
PF3D7_0617600	stevor	139.434	70.0015	140.126	57.6488	135.334	205.326	54.5337		139.964	58.9659	181.259	54.5337		80.9986	126.725		1	1
PF3D7_0617700	rifin (RIF)	290.375	68.1377	294.381	62.3487	149.694	255.581	74.4822		293.448	62.966	219.171	74.4822		230.482	144.689		1	1
PF3D7_0617800	histone H2A (H2A)	74.8302	444.621	58.3278	56.5812	60.0478	89.2061	134.641		62.1709	97.9566	79.18	134.641		-35.7857	-55.4606		0	0
PF3D7_0617900	histone H3 variant, putative (H3.3)	40.2495	40.0195	65.5655	50.8351	49.2028	69.5054	107.472		59.6698	49.6819	62.5244	107.472		9.98797	-44.9479		0	0
PF3D7_0618000	conserved Plasmodium membrane protein, unknown function	53.8982	76.7496	45.5997	60.8925	54.952	44.5221	55.9912		47.5323	62.5833	48.1085	55.9912		-15.051	-7.88278		0	0
PF3D7_0618100	conserved Plasmodium protein, unknown function	52.9653	54.7425	54.11	59.8712	48.5508	56.0976	68.7298		53.8434	59.3243	53.5026	68.7298		-5.48093	-15.2272		0	0
PF3D7_0618200	conserved Plasmodium protein, unknown function	40.543	52.6269	57.6852	49.0611	50.8273	58.0126	72.9874		53.693	49.4413	55.5419	72.9874		4.25178	-17.4455		0	0
PF3D7_0618300	60S ribosomal protein L27a, putative	34.5837	30.034	39.0489	44.2809	43.3006	46.7682	70.9107		38.009	42.7618	45.5759	70.9107		-4.7528	-25.3348		0	0
PF3D7_0618400	conserved Plasmodium membrane protein, unknown function	50.4345	47.2931	49.4105	57.8717	50.2019	45.2944	30.6041		49.649	56.7437	46.9819	30.6041		-7.09471	16.3778		0	0
PF3D7_0618500	malate dehydrogenase (MDH)	61.2496	82.315	50.0616	64.9015	51.8019	53.9258	112.791		52.6671	66.7582	53.1955	112.791		-14.0912	-59.5958		0	0
PF3D7_0618600	rhomboid protease ROM10 (ROM10)	41.7389	29.1183	42.9633	47.975	40.385	44.8093	53.3871		42.6782	45.9644	43.288	53.3871		-3.2862	-10.0991		0	0
PF3D7_0618700	trafficking protein particle complex subunit 6A, putative	55.9316	36.0539	42.6441	49.2635	52.3353	43.5156	30.9507		45.7385	47.855	46.5483	30.9507		-2.11649	15.5975		0	0
PF3D7_0618800	conserved Plasmodium protein, unknown function	49.7324	61.6733	42.3807	55.227	50.0433	44.9662	47.2609		44.0928	55.9144	46.712	47.2609		-11.8216	-0.548884		0	0
PF3D7_0618900.1	phosphatidylinositol N-acetylglucosaminyltransferase subunit GPI1 (GPI1)	39.2055	57.5598	36.9065	41.0288	41.042	39.1277	33.7933		37.4419	42.7914	39.7859	33.7933		-5.3495	5.99263		0	0
PF3D7_0619000.1	conserved Plasmodium protein, unknown function	39.3609	42.8593	35.1114	43.3371	38.3816	32.4681	46.2421		36.101	43.2862	34.5014	46.2421		-7.18513	-11.7407		0	0
PF3D7_0619100	conserved Plasmodium protein, unknown function	47.8126	60.1801	39.893	51.0291	47.2218	49.8445	49.7422		41.7373	52.0049	48.9427	49.7422		-10.2676	-0.799524		0	0
PF3D7_0619200	conserved Plasmodium protein, unknown function	51.7277	56.4403	50.5404	64.181	51.5671	51.6022	70.0173		50.8169	63.3557	51.5902	70.0173		-12.5388	-18.4272		0	0
PF3D7_0619300	conserved Plasmodium protein, unknown function	48.1111	55.175	43.9156	54.3883	47.3475	43.1944	56.7059		44.8927	54.4722	44.6224	56.7059		-9.57947	-12.0834		0	0
PF3D7_0619400	cell division cycle protein 48 homologue, putative	51.318	57.2665	47.624	62.796	42.8567	60.0506	113.199		48.4842	62.2064	54.1385	113.199		-13.7221	-59.0601		0	0
PF3D7_0619500	acyl-CoA synthetase (ACS12)	59.2808	51.4475	47.4536	58.0487	51.1255	48.4293	68.7035		50.2079	57.3449	49.3564	68.7035		-7.13693	-19.3471		0	0
PF3D7_0619600	conserved Plasmodium protein, unknown function	50.8972	57.9346	47.3846	58.1046	50.1626	41.6545	40.8434		48.2026	58.0865	44.58	40.8434		-9.88384	3.73665		0	0
PF3D7_0619700	conserved Plasmodium protein, unknown function	43.4598	61.1291	40.2517	52.5436	44.4432	43.7937	37.8686		40.9988	53.4591	44.017	37.8686		-12.4602	6.14844		0	0
PF3D7_0619800	conserved Plasmodium membrane protein, unknown function	52.9081	63.3829	42.0678	53.7328	51.803	38.5944	34.7451		44.5923	54.7618	43.1361	34.7451		-10.1695	8.39106		0	0
PF3D7_0619900	splicing factor 3A subunit 2, putative (SF3A2)	70.6946	70.2907	55.4861	60.1241	46.3413	68.588	123.293		59.0279	61.2081	60.9385	123.293		-2.18019	-62.3542		0	0
PF3D7_0620000	conserved Plasmodium protein, unknown function	59.8038	58.0464	57.4517	71.0352	54.59	58.0495	87.6879		57.9995	69.6503	56.86	87.6879		-11.6508	-30.8279		0	0
PF3D7_0620100	conserved Plasmodium protein, unknown function	69.6766	58.9789	44.7648	57.7223	59.1452	61.7576	99.4844		50.5663	57.8563	60.8593	99.4844		-7.28994	-38.6251		0	0
PF3D7_0620200	conserved Plasmodium protein, unknown function	38.6042	38.6785	46.7522	41.5475	43.645	38.9887	49.1281		44.8547	41.2416	40.5898	49.1281		3.61306	-8.53836		0	0
PF3D7_0620300	conserved Plasmodium protein, unknown function	47.2363	63.0412	52.9289	59.2812	60.4026	40.7374	25.4777		51.6032	59.6822	47.4992	25.4777		-8.079	22.0215		0	0
PF3D7_0620400	merozoite surface protein 10 (MSP10)	48.5808	40.9488	42.8476	49.318	48.8927	40.221	84.3537		44.1828	48.4256	43.2028	84.3537		-4.24281	-41.1509		0	0
PF3D7_0620500	cleavage stimulation factor subunit 1, putative	50.8219	59.5551	49.3591	57.9416	46.8204	56.562	77.0202		49.6997	58.1136	53.2124	77.0202		-8.41388	-23.8078		0	0
PF3D7_0620600	conserved Plasmodium protein, unknown function	53.7968	47.7909	42.6287	54.9801	59.8574	49.1991	41.1427		45.2296	54.2135	52.8639	41.1427		-8.98395	11.7212		0	0
PF3D7_0620700	DnaJ protein, putative	47.4242	58.2575	45.2161	57.4283	40.3688	59.0222	58.1011		45.7303	57.5167	52.6082	58.1011		-11.7864	-5.49289		0	0
PF3D7_0620800	tRNA Alanine	67.2461	179.492	40.8294	116.852	70.2165	70.3929	248.711		46.9814	123.532	70.3322	248.711		-76.5501	-178.379		0	0
PF3D7_0620900	tRNA Leucine	89.6614	87.0266	83.1711	76.1705	100.406	76.7923	228.446		84.6826	77.328	84.9119	228.446		7.35451	-143.534		0	0
PF3D7_0621000	conserved Plasmodium protein, unknown function	51.5686	63.4934	45.6613	58.3571	53.5864	59.2527	53.2153		47.037	58.9048	57.3044	53.2153		-11.8677	4.08901		0	0
PF3D7_0621100	conserved Plasmodium protein, unknown function	50.1244	67.0522	50.2006	65.0234	43.1505	54.3497	101.76		50.1829	65.2398	50.4988	101.76		-15.0569	-51.2616		0	0
PF3D7_0621200	pyridoxine biosynthesis protein PDX1 (PDX1)	59.23	29.8253	53.5379	61.4443	48.7654	53.9072	120.567		54.8635	58.0728	52.1392	120.567		-3.20934	-68.4281		0	0
PF3D7_0621300	mRNA binding Pumilio-homology domain protein, putative	45.7341	54.7478	42.9892	52.1568	44.1093	48.4062	54.1275		43.6284	52.4331	46.9287	54.1275		-8.80467	-7.19884		0	0
PF3D7_0621400	Pf77 protein (ALV7)	55.4148	68.9015	54.7667	60.7281	40.6562	56.2951	104.122		54.9176	61.5996	50.9177	104.122		-6.68201	-53.2044		0	0
PF3D7_0621500	ribonuclease P/MRP protein subunit RPP1, putative (RPP1)	73.5015	61.4752	51.8676	54.6217	58.5729	43.1956	43.3798		56.9058	55.3525	48.4831	43.3798		1.55329	5.10327		0	0
PF3D7_0621600	tRNA Serine	44.284	71.6377	40.3315	71.8215	69.6953	56.1895	174.704		41.252	71.8019	60.8334	174.704		-30.5499	-113.871		0	0
PF3D7_0621700	conserved Plasmodium protein, unknown function	52.8945	53.0012	46.2135	58.825	47.2077	46.1686	51.6698		47.7694	58.204	46.5259	51.6698		-10.4346	-5.14385		0	0
PF3D7_0621800	nascent polypeptide associated complex alpha chain, putative	47.5286	52.6505	49.2463	41.4744	34.8991	54.5707	83.3071		48.8462	42.6661	47.8066	83.3071		6.18016	-35.5004		0	0
PF3D7_0621900	signal recognition particle subunit SRP68, putative (SRP68)	50.7158	51.9135	49.0794	55.644	45.1686	46.105	65.2987		49.4605	55.2463	45.783	65.2987		-5.78577	-19.5156		0	0
PF3D7_0622000	conserved Plasmodium protein, unknown function	38.7008	53.9476	40.8711	43.2116	44.4102	41.1387	54.818		40.3657	44.3563	42.2636	54.818		-3.99065	-12.5543		0	0
PF3D7_0622100	conserved Plasmodium protein, unknown function	51.9515	50.8142	46.1577	56.7445	52.9441	46.1269	45.4023		47.5069	56.1121	48.471	45.4023		-8.6052	3.0687		0	0
PF3D7_0622200	radical SAM protein, putative	58.2643	62.3135	54.7712	65.0357	52.5055	65.599	92.6673		55.5847	64.7454	61.0968	92.6673		-9.16073	-31.5705		0	0
PF3D7_0622300	vacuolar transporter chaperone, putative	50.1725	53.4027	43.3084	56.9542	48.1009	49.4039	55.6208		44.9069	56.5755	48.9558	55.6208		-11.6686	-6.66502		0	0
PF3D7_0622400	conserved Apicomplexan protein, unknown function	51.0862	39.4655	54.1227	59.0603	59.0699	70.2441	118.764		53.4156	56.971	66.4018	118.764		-3.55542	-52.3625		0	0
PF3D7_0622500	RNA methyltransferase, putative	58.4345	67.5206	52.8436	65.7597	54.4046	69.2896	78.6727		54.1456	65.9475	64.1714	78.6727		-11.8019	-14.5014		0	0
PF3D7_0622600	conserved Plasmodium protein, unknown function	44.6349	44.4634	40.6511	53.8848	47.0332	40.7435	45.1807		41.5789	52.8802	42.9062	45.1807		-11.3013	-2.2745		0	0
PF3D7_0622700	conserved Plasmodium membrane protein, unknown function	52.7623	65.0691	41.5518	48.8623	49.0341	54.3158	49.13		44.1625	50.5904	52.4997	49.13		-6.42786	3.36967		0	0
PF3D7_0622800	leucine--tRNA ligase, putative	54.0569	65.4502	48.6964	62.6871	45.844	48.6846	81.0716		49.9448	62.9818	47.7078	81.0716		-13.037	-33.3637		0	0
PF3D7_0622900	transcription factor with AP2 domain(s), putative (ApiAP2)	49.3363	53.5279	40.5217	55.1966	44.8453	43.4706	64.4899		42.5744	55.0187	43.9433	64.4899		-12.4443	-20.5466		0	0
PF3D7_0623000	chorismate synthase (CS)	49.1609	64.5282	51.5008	67.9869	47.8749	63.7027	89.6867		50.9559	67.6181	58.2603	89.6867		-16.6622	-31.4264		0	0
PF3D7_0623100	nuclear polyadenylated RNA-binding protein NAB2, putative (NAB2)	37.7545	35.8736	31.3686	36.6354	35.8859	35.3139	51.1508		32.8558	36.5542	35.5106	51.1508		-3.69846	-15.6403		0	0
PF3D7_0623200	ferredoxin--NADP reductase (FNR)	40.4923	51.5843	47.7441	66.4677	46.6797	56.8717	82.9037		46.0553	64.8807	53.3672	82.9037		-18.8255	-29.5365		0	0
PF3D7_0623300	EGF-like membrane protein, putative	48.3331	59.1509	42.7433	50.1492	39.8784	41.6958	65.8048		44.0451	51.109	41.0709	65.8048		-7.06393	-24.7339		0	0
PF3D7_0623400	RNA-binding protein mei2 homologue, putative	54.9909	60.3899	48.7473	62.6853	49.8163	60.0164	54.8559		50.2013	62.4406	56.5091	54.8559		-12.2393	1.6532		0	0
PF3D7_0623500	superoxide dismutase [Fe] (SOD2)	38.4164	41.7217	37.6354	38.6822	43.215	35.8667	50.9967		37.8173	39.0063	38.3934	50.9967		-1.18903	-12.6033		0	0
PF3D7_0623600	transcription or splicing factor-like protein, putative	45.5734	55.4401	42.6741	57.2999	45.9037	47.4169	72.2161		43.3493	57.1016	46.8966	72.2161		-13.7523	-25.3195		0	0
PF3D7_0623700	ATP dependent DEAD-box helicase, putative	51.1732	66.0729	42.1569	56.1467	46.1636	45.3128	58.7465		44.2567	57.2051	45.6054	58.7465		-12.9484	-13.1412		0	0
PF3D7_0623800	tyrosine kinase-like protein, putative (TKL4)	47.7014	47.3852	45.3113	55.3507	42.8344	41.0463	55.9264		45.8679	54.5013	41.6612	55.9264		-8.63339	-14.2652		0	0
PF3D7_0623900	ribonuclease H2 subunit A, putative	48.8639	56.9136	55.3811	58.7093	46.9025	55.6677	118.417		53.8634	58.5178	52.6538	118.417		-4.65444	-65.7636		0	0
PF3D7_0624000	hexokinase (HK)	57.9895	68.9695	60.9135	71.3415	48.6485	67.3098	110.762		60.2326	71.0886	60.8931	110.762		-10.856	-49.8689		0	0
PF3D7_0624100	conserved Plasmodium protein, unknown function	40.5795	41.6377	52.0927	58.5605	49.4779	61.8972	100.628		49.4115	56.7561	57.6268	100.628		-7.34463	-43.0011		0	0
PF3D7_0624200	conserved Plasmodium protein, unknown function	41.8076	44.4437	42.374	56.3506	46.6369	45.406	50.0695		42.2421	55.081	45.8292	50.0695		-12.8389	-4.24025		0	0
PF3D7_0624300	conserved Plasmodium protein, unknown function	30.2221	23.1246	39.1105	42.7799	36.5345	33.9456	25.7822		37.0406	40.6841	34.8358	25.7822		-3.64354	9.05363		0	0
PF3D7_0624400	conserved Plasmodium protein, unknown function	65.034	46.376	43.9185	59.8869	53.988	44.8376	40.5792		48.8359	58.4463	47.9839	40.5792		-9.61032	7.40476		0	0
PF3D7_0624500	anaphase promoting complex subunit, putative	56.7856	47.8646	52.1709	69.0728	44.7757	61.4338	123.803		53.2456	66.8114	55.7059	123.803		-13.5658	-68.0969		0	0
PF3D7_0624600	SNF2 helicase, putative (ISWI)	49.9895	55.2875	49.8359	62.0693	45.1738	56.5919	96.5584		49.8717	61.3462	52.6658	96.5584		-11.4745	-43.8926		0	0
PF3D7_0624700	N-acetylglucosaminylphosphatidylinositol deacetylase, putative	31.6515	24.2047	34.553	36.2224	34.1382	25.3743	40.6767		33.8772	34.941	28.3878	40.6767		-1.06375	-12.2889		0	0
PF3D7_0624800	conserved Plasmodium protein, unknown function	51.5104	54.6098	40.0495	51.1606	42.8979	40.8165	32.8764		42.7185	51.5284	41.5322	32.8764		-8.80986	8.65579		0	0
PF3D7_0624900	conserved Plasmodium protein, unknown function	36.4804	48.7815	38.8331	40.3202	33.4361	40.1394	31.9647		38.2852	41.2224	37.8345	31.9647		-2.93721	5.86972		0	0
PF3D7_0625000.1	sphingomyelin synthase 1, putative (SMS1)	48.8006	39.9655	40.0137	51.7886	38.9293	50.3172	71.8737		42.06	50.5279	46.4015	71.8737		-8.46791	-25.4723		0	0
PF3D7_0625100	sphingomyelin synthase 2, putative (SMS2)	48.0809	53.8477	51.8534	58.7768	51.8381	55.2904	68.1468		50.9748	58.2512	54.1033	68.1468		-7.27638	-14.0435		0	0
PF3D7_0625200	conserved Plasmodium protein, unknown function	59.9291	57.8298	50.455	58.85	50.6812	54.5106	47.4226		52.6614	58.7413	53.1938	47.4226		-6.07989	5.7712		0	0
PF3D7_0625300	DNA polymerase 1, putative	49.7016	49.8671	43.3442	57.3184	46.9025	44.3748	58.6579		44.8247	56.5239	45.2439	58.6579		-11.6991	-13.414		0	0
PF3D7_0625400	conserved Plasmodium protein, unknown function	58.6164	57.8421	47.2554	59.3033	56.4156	57.6407	84.3088		49.9012	59.1475	57.2195	84.3088		-9.24636	-27.0894		0	0
PF3D7_0625500	conserved Plasmodium membrane protein, unknown function	44.1675	42.8696	44.9365	49.2301	55.0604	41.9177	39.4406		44.7574	48.5519	46.4368	39.4406		-3.7945	6.99623		0	0
PF3D7_0625600	poly(A) polymerase PAP, putative	63.4156	58.2472	54.4608	72.7739	46.489	63.3658	101.688		56.5462	71.225	57.5627	101.688		-14.6788	-44.1255		0	0
PF3D7_0625700	conserved Plasmodium protein, unknown function	58.4158	55.3806	61.8628	64.2098	75.4897	117.515	136.665		61.06	63.2684	103.065	136.665		-2.20838	-33.6006		0	0
PF3D7_0625800	conserved Plasmodium protein, unknown function	51.2451	63.9503	49.2112	57.5721	48.2005	47.7712	57.865		49.6849	58.2522	47.9189	57.865		-8.56733	-9.94612		0	0
PF3D7_0625900	conserved Plasmodium protein, unknown function	49.9146	53.9532	49.2479	60.4523	51.0894	56.3527	71.6064		49.4031	59.7593	54.5429	71.6064		-10.3561	-17.0635		0	0
PF3D7_0626000	conserved Plasmodium protein, unknown function	47.671	53.8701	44.4649	56.1852	45.5006	37.2565	26.2339		45.2116	55.9384	40.0913	26.2339		-10.7268	13.8573		0	0
PF3D7_0626100	oxidoreductase, short-chain dehydrogenase family, putative	31.0993	47.4116	35.9853	39.9505	37.6991	32.4461	45.045		34.8474	40.7461	34.2524	45.045		-5.89868	-10.7926		0	0
PF3D7_0626200	conserved Plasmodium protein, unknown function	54.2462	62.6218	47.4557	55.4422	52.635	49.5759	29.4417		49.0371	56.2077	50.6278	29.4417		-7.17062	21.1861		0	0
PF3D7_0626300	3-oxoacyl-acyl-carrier protein synthase I/II (FabB/FabF)	47.0003	61.4867	49.6295	55.5526	47.9941	52.5705	103.459		49.0172	56.1853	50.9969	103.459		-7.16814	-52.4624		0	0
PF3D7_0626400	Sec14 domain containing protein	44.0578	44.5636	44.2436	53.9536	43.9616	45.7775	65.694		44.2003	52.9524	45.1531	65.694		-8.75205	-20.5409		0	0
PF3D7_0626500	conserved Plasmodium protein, unknown function	51.9242	65.683	42.8967	54.9749	51.9378	33.5764	47.4335		44.9991	56.1167	39.8899	47.4335		-11.1176	-7.54357		0	0
PF3D7_0626600	conserved Plasmodium protein, unknown function	65.4037	59.0112	56.7697	57.6259	52.6937	64.9578	53.1492		58.7804	57.7736	60.7408	53.1492		1.00682	7.59162		0	0
PF3D7_0626700	conserved protein, unknown function	51.9219	38.847	60.2043	63.7833	58.1441	75.7629	91.7497		58.2754	61.1244	69.7047	91.7497		-2.84897	-22.0451		0	0
PF3D7_0626800	pyruvate kinase (PyrK)	54.2941	67.6832	55.9254	63.9624	43.7537	63.5368	102.393		55.5455	64.3591	56.7344	102.393		-8.81361	-45.6584		0	0
PF3D7_0626840	small nucleolar RNA snoR35	81.0477	112.869	66.3255	82.6642	50.8726	53.3186	106.87		69.7541	85.8848	52.4776	106.87		-16.1307	-54.3922		0	0
PF3D7_0626900	mitochondrial ribosomal protein L46 precursor, putative	55.167	73.4943	42.9092	57.2671	55.5904	60.528	68.2789		45.7638	58.9974	58.8302	68.2789		-13.2335	-9.44867		0	0
PF3D7_0627000	conserved Plasmodium protein, unknown function	43.6191	45.8654	45.6113	46.3199	50.8265	63.3017	73.493		45.1473	46.2714	59.0121	73.493		-1.12412	-14.4809		0	0
PF3D7_0627100	ankyrin-repeat protein, putative	52.2109	48.238	48.8142	65.2682	44.6545	54.2656	66.5553		49.6052	63.4523	50.9609	66.5553		-13.8471	-15.5944		0	0
PF3D7_0627200	myosin light chain, putative	40.0702	29.6183	36.4938	45.5269	35.2633	36.3429	31.9201		37.3267	43.8306	35.9717	31.9201		-6.50393	4.05153		0	0
PF3D7_0627300	E3 ubiquitin-protein ligase RNF5, putative (RNF5)	47.5205	57.4375	52.7153	53.5963	48.3578	74.4032	83.1248		51.5056	54.0059	65.4475	83.1248		-2.50035	-17.6773		0	0
PF3D7_0627400	mitochondrial import inner membrane translocase subunit TIM22, putative (TIM22)	69.3258	40.3732	59.1395	64.0882	49.4757	71.8443	83.0746		61.5118	61.5595	64.1529	83.0746		-0.0477502	-18.9217		0	0
PF3D7_0627500	protein DJ-1 (DJ1)	28.8455	31.4976	43.8944	45.1119	34.5721	47.7636	74.1466		40.3897	43.6603	43.2277	74.1466		-3.27054	-30.9189		0	0
PF3D7_0627600	conserved Plasmodium protein, unknown function	44.9442	50.5636	45.6876	58.5741	50.0829	52.1021	70.5206		45.5145	57.72	51.4078	70.5206		-12.2055	-19.1128		0	0
PF3D7_0627700	transportin	47.6814	65.1562	52.5661	61.5613	47.6123	59.0993	74.5267		51.4286	61.9446	55.1495	74.5267		-10.5161	-19.3772		0	0
PF3D7_0627800	acetyl-CoA synthetase, putative (ACS)	55.1175	48.6582	51.0572	67.0672	52.0521	60.4027	103.073		52.0028	65.1043	57.5314	103.073		-13.1015	-45.5417		0	0
PF3D7_0627900	ribonuclease P protein subunit p29, putative (POP4)	39.6498	46.1816	42.3702	55.6703	42.8557	44.8257	63.8202		41.7366	54.6585	44.1483	63.8202		-12.9219	-19.6719		0	0
PF3D7_0628000	6-pyruvoyltetrahydropterin synthase (PTPS)	47.1495	38.2617	60.0709	60.7096	46.7408	75.6889	52.601		57.0617	58.316	65.7351	52.601		-1.25429	13.1342		0	0
PF3D7_0628100	HECT-domain (ubiquitin-transferase), putative	49.8201	55.3094	48.0921	62.3016	45.2236	48.8013	91.6711		48.4945	61.5561	47.5711	91.6711		-13.0616	-44.1		0	0
PF3D7_0628200	protein kinase PK4 (PK4)	53.1754	54.9262	44.1909	55.8975	46.2553	49.7913	59.5676		46.2832	55.794	48.5754	59.5676		-9.51071	-10.9922		0	0
PF3D7_0628300	choline/ethanolaminephosphotransferase, putative (CEPT)	32.0375	36.6634	33.7225	38.7509	33.9925	37.6239	42.8432		33.3301	38.5283	36.3753	42.8432		-5.19826	-6.46787		0	0
PF3D7_0628400	conserved Plasmodium membrane protein, unknown function	38.0376	40.9658	37.2263	45.574	35.7673	34.4127	40.3419		37.4152	45.0826	34.8785	40.3419		-7.66737	-5.46345		0	0
PF3D7_0628500	conserved Plasmodium protein, unknown function	49.2148	54.3573	50.2318	54.2608	58.2457	67.5869	67.1598		49.9949	54.2711	64.3749	67.1598		-4.27617	-2.78492		0	0
PF3D7_0628600	conserved Plasmodium protein, unknown function	42.817	42.2184	37.6199	48.7355	43.1964	47.537	47.2565		38.8302	48.0406	46.0445	47.2565		-9.21041	-1.21198		0	0
PF3D7_0628700	conserved Plasmodium protein, unknown function	58.3424	56.6279	42.1809	54.0697	51.5694	52.109	51.6487		45.9447	54.3425	51.9235	51.6487		-8.39783	0.274767		0	0
PF3D7_0628800	glutamyl-tRNA(Gln) amidotransferase subunit B, putative (GATB)	42.7999	47.8991	36.9916	47.9055	38.0868	46.2232	57.2345		38.3442	47.9049	43.4255	57.2345		-9.56064	-13.809		0	0
PF3D7_0628900	RAP protein, putative	49.5058	59.9551	47.6419	56.9354	45.9417	44.3425	53.5057		48.0759	57.2574	44.8924	53.5057		-9.18146	-8.6133		0	0
PF3D7_0629000	conserved protein, unknown function	40.5319	48.2819	50.058	53.7841	47.6753	39.7111	12.9466		47.8395	53.1975	42.4496	12.9466		-5.35793	29.503		0	0
PF3D7_0629100	nicotinate phosphoribosyltransferase, putative (NAPRT)	50.2831	54.6856	58.3015	61.409	50.2764	68.1445	83.3518		56.4341	60.6921	62.0006	83.3518		-4.25793	-21.3513		0	0
PF3D7_0629200	DnaJ protein, putative	47.3017	78.1184	48.1166	63.5481	52.8847	58.8539	98.7011		47.9268	65.1017	56.8014	98.7011		-17.1749	-41.8997		0	0
PF3D7_0629300	phospholipase, putative (PL)	39.3825	32.635	42.0108	51.0689	37.3131	44.2622	68.3955		41.3987	49.1033	41.8728	68.3955		-7.70456	-26.5228		0	0
PF3D7_0629400	RNA-binding protein, putative	42.879	39.1118	41.0908	44.5865	37.1507	38.7894	46.1119		41.5073	44.0027	38.2259	46.1119		-2.49546	-7.88592		0	0
PF3D7_0629500	amino acid transporter, putative	47.6408	41.6738	43.5673	53.1457	40.2661	52.7247	72.5105		44.5159	51.9225	48.4408	72.5105		-7.40659	-24.0697		0	0
PF3D7_0629600	conserved Plasmodium protein, unknown function	55.5047	65.8916	42.2552	48.8184	49.0789	47.2943	72.0078		45.3408	50.6388	47.9079	72.0078		-5.29803	-24.0999		0	0
PF3D7_0629700	SET domain protein, putative (SET1)	49.401	56.3296	43.7133	55.6027	45.466	44.5228	52.0039		45.0379	55.6802	44.8471	52.0039		-10.6423	-7.15674		0	0
PF3D7_0629800	cullin-like protein, putative	49.4369	55.5153	42.6353	54.895	50.2419	50.1892	55.919		44.2193	54.9611	50.2073	55.919		-10.7418	-5.71167		0	0
PF3D7_0629900	sec14-like cytosolic factor or phosphatidylinositol/phosphatidylcholine transfer protein, putative	52.0615	45.4784	38.7221	52.5836	43.9616	48.6764	77.5016		41.8286	51.826	47.0552	77.5016		-9.99739	-30.4464		0	0
PF3D7_0630000	CPW-WPC family protein	42.1418	61.9626	41.0405	58.4383	46.3711	42.2278	47.2217		41.297	58.8141	43.6525	47.2217		-17.5171	-3.56919		0	0
PF3D7_0630100	conserved Plasmodium protein, unknown function	52.3686	67.5804	51.4282	56.3236	49.7108	55.9519	64.2687		51.6472	57.5239	53.8059	64.2687		-5.87663	-10.4628		0	0
PF3D7_0630200	secreted ookinete protein, putative (PSOP6)	56.3344	54.3095	39.4043	55.0309	50.39	51.2914	52.3701		43.347	54.954	50.9815	52.3701		-11.607	-1.38864		0	0
PF3D7_0630300	DNA polymerase epsilon, catalytic subunit a, putative	51.8436	60.2819	45.4721	58.336	49.0321	47.5454	71.5717		46.9559	58.5435	48.0566	71.5717		-11.5876	-23.5151		0	0
PF3D7_0630400	conserved Plasmodium protein, unknown function	51.3829	75.3115	52.5548	73.1077	57.3004	55.7236	86.73		52.2819	73.3427	56.2658	86.73		-21.0608	-30.4642		0	0
PF3D7_0630500	ribosome biogenesis protein YTM1, putative (YTM1)	53.9047	58.0759	57.4394	61.9154	58.5861	72.6372	65.3926		56.6162	61.506	67.8057	65.3926		-4.8898	2.41316		0	0
PF3D7_0630600	conserved Plasmodium protein, unknown function	44.6214	61.0227	46.2861	54.3379	44.2567	52.7373	55.0401		45.8984	55.0507	49.8212	55.0401		-9.15232	-5.2189		0	0
PF3D7_0630700	bifunctional methylenetetrahydrofolate dehydrogenase/cyclohydrolase, putative	55.1867	59.5167	48.2135	53.1341	53.1147	48.7829	49.8934		49.8374	53.8147	50.2724	49.8934		-3.97725	0.379009		0	0
PF3D7_0630800	conserved Plasmodium protein, unknown function	44.918	41.6163	39.5739	48.7424	39.3584	38.6054	47.6317		40.8184	47.9825	38.8643	47.6317		-7.1641	-8.7674		0	0
PF3D7_0630900	ATP-dependent RNA helicase HAS1 (HAS1)	41.8466	64.2596	48.9195	52.7464	46.5022	63.6567	93.3244		47.2723	53.974	57.7582	93.3244		-6.70169	-35.5662		0	0
PF3D7_0631000	tetratricopeptide repeat protein, putative	0	0	0	0	0	0	0		0	0	0	0		0	0		0	1
PF3D7_0631100	Plasmodium exported protein (PHISTb), unknown function	0	0	0	0.188345	0	0	0		0	0.168263	0	0		-0.168263	0		0	0
PF3D7_0631200	erythrocyte membrane protein 1 (PfEMP1), pseudogene (VAR)	6.26354	1.51987	5.07067	1.08841	1.13743	5.21552	3.86097		5.34847	1.13441	3.81327	3.86097		4.21406	-0.0477063		1	1
PF3D7_0631300	exported protein family 1 (EPF1)	0	0	0	0	0	0	0		0	0	0	0		0	0		0	0
PF3D7_0631400	Pfmc-2TM Maurer's cleft two transmembrane protein (MC-2TM)	0	0	0.310097	0	0.556476	0.583232	0		0.237881	0	0.574032	0		0.237881	0.574032		1	1
PF3D7_0631500	exported protein family 3 (EPF3)	0	0	0	0	0	0	0		0	0	0	0		0	0		0	0
PF3D7_0631600	exported protein family 4 (EPF4)	0	0	0	0	0	0	0		0	0	0	0		0	0		0	0
PF3D7_0631700	rifin, pseudogene	0	0	0	0	0	0	0		0	0	0	0		0	0		0	0
PF3D7_0631800	rifin (RIF)	111.607	22.6503	137.478	35.4965	87.7022	153.037	40.5276		131.453	34.1268	130.572	40.5276		97.3267	90.0443		1	1
PF3D7_0631900	stevor	103.334	21.8204	134.103	30.4296	63.8153	116.202	42.011		126.937	29.5116	98.1887	42.011		97.4254	56.1777		1	1
PF3D7_0632000	rifin (RIF)	175.306	54.8503	231.971	47.4097	139.035	215.198	70.1185		218.775	48.2031	189.009	70.1185		170.572	118.891		1	1
PF3D7_0632100	rifin (RIF)	46.3998	11.7486	63.4898	15.4245	28.0255	52.7947	16.4149		59.5098	15.0326	44.2778	16.4149		44.4772	27.8629		1	1
PF3D7_0632200	rifin (RIF)	138.353	20.9633	152.136	30.0245	70.5978	133.061	40.7508		148.926	29.0583	111.583	40.7508		119.868	70.8322		1	1
PF3D7_0632300	rifin (RIF)	40.9704	5.72636	51.6421	13.2135	27.4983	46.8801	15.0318		49.1568	12.4152	40.2157	15.0318		36.7416	25.1839		1	1
PF3D7_0632400	rifin (RIF)	105.602	20.672	135.958	34.5417	66.3937	134.781	42.8863		128.889	33.0628	111.266	42.8863		95.8261	68.3795		1	1
PF3D7_0632500	erythrocyte membrane protein 1, PfEMP1 (VAR)	180.458	39.805	206.028	51.1586	109.103	204.71	66.2645		200.073	49.948	171.835	66.2645		150.125	105.571		1	1
PF3D7_0632600	rifin, pseudogene (RIF)	85.6881	13.7525	89.3058	21.5728	44.1087	82.8278	30.9433		88.4633	20.7389	69.5142	30.9433		67.7244	38.5709		1	1
PF3D7_0632700	rifin (RIF)	42.0967	37.9822	44.7294	26.9937	47.4824	97.1611	37.7178		44.1163	28.1654	80.0791	37.7178		15.9509	42.3613		1	1
PF3D7_0632800	erythrocyte membrane protein 1, PfEMP1 (VAR)	124.686	26.8548	121.534	36.2599	76.4037	145.342	49.3166		122.268	35.2571	121.638	49.3166		87.011	72.3213		1	1
PF3D7_0700100	erythrocyte membrane protein 1, PfEMP1 (VAR)	210.895	29.3073	180.543	34.889	80.439	157.86	49.8893		187.612	34.2938	131.239	49.8893		153.318	81.3496		0	0
PF3D7_0700200	rifin (RIF)	120.045	27.0428	158.619	32.7546	76.6424	140.131	48.8517		149.636	32.1455	118.301	48.8517		117.49	69.4489		0	0
PF3D7_0700300	rifin (RIF)	41.6705	13.482	58.6337	12.2982	37.4755	42.8652	8.31755		54.6833	12.4245	41.0119	8.31755		42.2588	32.6944		0	0
PF3D7_0700400	stevor	97.0589	21.0213	123.341	26.3441	67.0786	97.5552	39.1609		117.22	25.7765	87.0758	39.1609		91.4435	47.915		0	0
PF3D7_0700500	rifin (RIF)	156.062	24.1823	181.736	38.0021	105.003	178.117	34.2991		175.757	36.5285	152.977	34.2991		139.229	118.678		0	0
PF3D7_0700600	Plasmodium exported protein, unknown function, pseudogene	5.95223	1.238	14.3269	3.54621	7.87511	10.6813	1.25797		12.3766	3.30009	9.71641	1.25797		9.07647	8.45844		0	0
PF3D7_0700700	stevor, pseudogene	10.0004	8.95984	12.494	2.94081	13.4106	17.13	4.5522		11.9133	3.5826	15.8511	4.5522		8.33071	11.2989		0	0
PF3D7_0700800	Pfmc-2TM Maurer's cleft two transmembrane protein (MC-2TM)	21.4987	7.27918	26.5619	6.60282	27.7824	39.8235	10.3553		25.3828	6.67493	35.6832	10.3553		18.7078	25.3279		0	0
PF3D7_0700900	RESA-like protein, pseudogene	48.2334	20.064	91.1108	24.8783	68.1947	76.6101	11.3265		81.1254	24.3649	73.7165	11.3265		56.7605	62.39		0	0
PF3D7_0701000	erythrocyte membrane protein 1 (PfEMP1), pseudogene	0	0	0	0	0	0	0		0	0	0	0		0	0		0	0
PF3D7_0701100	rifin (RIF)	33.4026	26.001	46.0837	20.5737	51.8891	93.4726	21.5278		43.1305	21.1524	79.1741	21.5278		21.9781	57.6463		0	0
PF3D7_0701200	rifin, pseudogene (RIF)	124.374	30.1799	157.1	33.705	65.7408	137.486	46.5478		149.478	33.3291	112.817	46.5478		116.149	66.2689		0	0
PF3D7_0701300	rifin, pseudogene (RIF)	0	0	0	0	0	0	0		0	0	0	0		0	0		0	0
PF3D7_0701400	exported protein family 4, pseudogene (EPF4)	0	0	0	0	0	0	0		0	0	0	0		0	0		0	0
PF3D7_0701500	exported protein family 3 (EPF3)	0	0	0	0	0	0	0		0	0	0	0		0	0		0	0
PF3D7_0701600	Pfmc-2TM Maurer's cleft two transmembrane protein (MC-2TM)	29.8135	10.1281	50.3831	12.0882	30.8598	55.75	22.0532		45.5928	11.8792	47.1915	22.0532		33.7136	25.1383		1	1
PF3D7_0701700	exported protein family 1 (EPF1)	0	0	0	0	0	0.135675	0		0	0	0.0890235	0		0	0.0890235		0	0
PF3D7_0701800	rifin (RIF)	160.965	61.9434	265.535	61.979	143.32	212.056	74.4822		241.182	61.9752	188.421	74.4822		179.207	113.939		1	1
PF3D7_0701900	Plasmodium exported protein, unknown function	93.0083	44.6246	115.149	50.4141	93.9259	155.206	72.5122		109.993	49.7968	134.135	72.5122		60.1957	61.6229		1	1
PF3D7_0702000	Plasmodium exported protein (hyp12), unknown function	53.7662	38.8051	57.8959	47.433	46.5653	71.632	86.3407		56.9342	46.5131	63.0128	86.3407		10.4211	-23.3279		0	0
PF3D7_0702100	Plasmodium exported protein (PHISTb), unknown function, pseudogene	56.0689	46.9517	49.0064	60.2411	41.3263	52.677	68.3108		50.6512	58.8241	48.7741	68.3108		-8.17292	-19.5368		0	0
PF3D7_0702200	lysophospholipase, putative	65.1891	40.5442	56.7769	71.2663	50.168	74.0819	83.3328		58.736	67.9905	65.8591	83.3328		-9.25447	-17.4737		0	0
PF3D7_0702300	sporozoite threonine and asparagine-rich protein (STARP)	32.7697	28.626	33.3889	35.8743	26.4439	37.5386	39.0868		33.2447	35.1014	33.7237	39.0868		-1.85672	-5.36311		0	0
PF3D7_0702400	small exported membrane protein 1 (SEMP1)	38.1667	39.6912	51.7265	53.5311	50.8678	51.3678	66.547		48.5686	52.0554	51.1959	66.547		-3.48673	-15.3512		0	0
PF3D7_0702500	Plasmodium exported protein, unknown function	45.3081	54.5917	55.6118	51.1753	49.3664	59.0996	83.7865		53.2123	51.5396	55.7528	83.7865		1.6727	-28.0337		0	0
PF3D7_0702600	chitinase precursor fragment, truncated	61.1328	71.2036	69.1316	67.4557	79.0976	68.0659	128.878		67.2688	67.8554	71.8591	128.878		-0.586514	-57.0184		0	0
PF3D7_0702700	tRNA Alanine	49.7437	144.846	75.5065	99.8848	72.2657	64.6949	155.359		69.5068	104.679	67.2981	155.359		-35.1721	-88.0612		0	0
PF3D7_0702800	tRNA Tyrosine	120.082	125.878	49.5786	95.1513	88.97	87.7626	227.393		65.9977	98.4276	88.1777	227.393		-32.4299	-139.215		0	0
PF3D7_0702900	centrin, putative	37.0898	52.5403	42.4525	39.7153	39.5928	29.4768	27.4355		41.2036	41.0828	32.9552	27.4355		0.120772	5.5197		0	0
PF3D7_0703000	conserved Plasmodium protein, unknown function	49.8875	52.4566	46.077	56.0943	48.6343	49.4319	46.1815		46.9644	55.7064	49.1577	46.1815		-8.74195	2.97616		0	0
PF3D7_0703100	conserved Plasmodium protein, unknown function	67.6176	54.0911	50.9804	51.9057	63.5541	58.5488	15.3899		54.8549	52.1388	60.2699	15.3899		2.71616	44.88		0	0
PF3D7_0703200	conserved Plasmodium protein, unknown function	45.6453	53.1139	41.8892	54.3239	42.4116	46.0205	51.0011		42.764	54.1949	44.7796	51.0011		-11.4309	-6.22149		0	0
PF3D7_0703300	conserved Plasmodium protein, unknown function	61.2991	63.9379	62.2163	52.1464	48.3478	84.8894	131.292		62.0027	53.4037	72.3246	131.292		8.59899	-58.9678		0	0
PF3D7_0703400	conserved Plasmodium protein, unknown function	53.0761	40.0683	51.1735	54.5406	49.7982	53.1747	42.8958		51.6166	52.9975	52.0137	42.8958		-1.38089	9.11782		0	0
PF3D7_0703500	erythrocyte membrane-associated antigen	49.4697	58.9132	47.0249	59.3407	45.0129	58.3287	94.813		47.5942	59.2951	53.7501	94.813		-11.7009	-41.0629		0	0
PF3D7_0703600	conserved Plasmodium protein, unknown function	31.4858	32.1796	30.8911	30.7259	26.5814	32.2051	30.2309		31.0296	30.8809	30.2714	30.2309		0.148722	0.0405008		0	0
PF3D7_0703700	conserved Plasmodium protein, unknown function	54.8728	34.4625	47.3621	59.8285	54.5124	53.7546	97.8927		49.1112	57.1238	54.0152	97.8927		-8.01253	-43.8775		0	0
PF3D7_0703800	conserved Plasmodium protein, unknown function	36.5758	28.8445	31.7305	40.4294	33.971	29.767	33.8191		32.8589	39.1941	31.2125	33.8191		-6.33525	-2.60655		0	0
PF3D7_0703900	conserved Plasmodium membrane protein, unknown function	46.3734	52.9167	42.0658	53.9146	44.207	40.2988	47.517		43.069	53.8082	41.6426	47.517		-10.7392	-5.87438		0	0
PF3D7_0704000	conserved Plasmodium membrane protein, unknown function	50.1517	54.9873	42.2283	55.5344	44.7371	42.3779	47.1098		44.0735	55.4761	43.1891	47.1098		-11.4025	-3.92069		0	0
PF3D7_0704100	conserved Plasmodium membrane protein, unknown function	50.2457	56.1028	41.2308	55.4852	46.6784	40.1326	57.3433		43.3302	55.5511	42.3833	57.3433		-12.2208	-14.9599		0	0
PF3D7_0704200	tRNA m5C-methyltransferase, putative	48.4352	56.0862	43.3599	54.9618	45.9621	45.0527	84.6534		44.5418	55.0817	45.3654	84.6534		-10.5398	-39.288		0	0
PF3D7_0704300	conserved Plasmodium membrane protein, unknown function	48.0485	51.5678	42.46	53.1228	45.3139	46.8089	67.4325		43.7614	52.957	46.2948	67.4325		-9.19556	-21.1377		0	0
PF3D7_0704400	phosphoinositide-binding protein, putative	57.4684	45.321	42.9295	51.6416	46.2373	51.9164	56.8764		46.3153	50.9677	49.9636	56.8764		-4.65233	-6.91271		0	0
PF3D7_0704500	serine/threonine protein kinase, putative	42.2594	45.9006	40.3458	51.112	38.4162	37.4865	41.3071		40.7914	50.5563	37.8062	41.3071		-9.76491	-3.50096		0	0
PF3D7_0704600	E3 ubiquitin-protein ligase (UT)	46.6584	50.0591	41.9496	54.3849	41.8594	40.1204	54.8922		43.0462	53.9236	40.7184	54.8922		-10.8774	-14.1738		0	0
PF3D7_0704700	phosphopantetheine adenylyltransferase, putative (PPAT)	50.6607	58.2454	44.0335	57.4656	50.5438	48.7843	59.6312		45.5769	57.5487	49.3893	59.6312		-11.9718	-10.2418		0	0
PF3D7_0704800	conserved Plasmodium protein, unknown function	52.74	55.5147	48.4102	57.724	50.6902	60.2565	64.9945		49.4186	57.4885	56.9671	64.9945		-8.06989	-8.02732		0	0
PF3D7_0704900	peptide chain release factor, putative	52.2825	68.2447	48.8202	65.4123	58.7334	65.8808	95.4837		49.6265	65.7143	63.4231	95.4837		-16.0878	-32.0606		0	0
PF3D7_0705000	methyltransferase, putative	43.9327	48.5753	45.9252	46.885	42.3359	46.383	42.7676		45.4612	47.0653	44.9914	42.7676		-1.60404	2.22384		0	0
PF3D7_0705100	conserved Plasmodium protein, unknown function	46.5968	48.2602	43.7988	48.2046	44.9238	48.9454	68.9357		44.4504	48.2105	47.5625	68.9357		-3.76009	-21.3731		0	0
PF3D7_0705200	conserved Plasmodium protein, unknown function	51.586	59.2666	45.2506	55.3391	49.0852	42.654	35.303		46.726	55.7579	44.8654	35.303		-9.03188	9.56237		0	0
PF3D7_0705300	origin recognition complex subunit 2, putative (ORC2)	57.8023	64.4797	48.936	60.4917	47.9888	51.7372	67.2062		51.0008	60.9169	50.4483	67.2062		-9.91609	-16.7579		0	0
PF3D7_0705400	DNA replication licensing factor MCM7 (MCM7)	54.484	53.3594	51.012	63.4017	51.6986	56.1462	105.536		51.8205	62.3309	54.6169	105.536		-10.5104	-50.9189		0	0
PF3D7_0705500	inositol-phosphate phosphatase, putative	50.5913	61.4146	47.3029	57.849	48.1629	52.3885	70.7903		48.0687	58.2292	50.9355	70.7903		-10.1605	-19.8548		0	0
PF3D7_0705600	RNA helicase, putative	58.64	60.8341	49.7305	57.0545	42.7459	47.7834	50.4008		51.8053	57.4575	46.0512	50.4008		-5.6522	-4.34954		0	0
PF3D7_0705700	40S ribosomal protein S29, putative	44.1212	37.1898	41.5931	39.7467	36.6874	42.4291	43.8018		42.1819	39.474	40.4548	43.8018		2.70786	-3.34695		0	0
PF3D7_0705800	cysteine-rich secretory protein, putative	32.1808	44.0966	33.6596	38.0632	35.2106	26.9442	26.0046		33.3152	38.7065	29.7866	26.0046		-5.39128	3.78194		0	0
PF3D7_0705900	ATP synthase subunit C, putative	28.0742	47.162	37.26	43.2802	38.8243	32.4706	47.9229		35.1208	43.6941	34.6553	47.9229		-8.57333	-13.2676		0	0
PF3D7_0706000	importin-7, putative	55.109	68.7722	47.1364	58.4452	47.9527	48.6351	56.9407		48.9931	59.5464	48.4005	56.9407		-10.5533	-8.54022		0	0
PF3D7_0706100	conserved Plasmodium protein, unknown function	46.9294	52.6719	40.6015	54.9379	45.7109	36.7093	44.279		42.0752	54.6963	39.8045	44.279		-12.6211	-4.47449		0	0
PF3D7_0706200	conserved Plasmodium protein, unknown function	67.7035	69.2661	59.9943	57.8698	58.3164	47.0157	29.7777		61.7896	59.0849	50.9014	29.7777		2.70468	21.1238		0	0
PF3D7_0706300	conserved Plasmodium protein, unknown function	61.8091	79.9904	47.4316	53.7024	44.4293	42.1541	39.3704		50.7799	56.5054	42.9364	39.3704		-5.7255	3.56596		0	0
PF3D7_0706400	60S ribosomal protein L37 (RPL37)	95.446	88.4302	60.5856	75.3887	48.0584	86.7009	124.088		68.704	76.7793	73.4137	124.088		-8.07526	-50.6744		0	0
PF3D7_0706500	conserved Plasmodium protein, unknown function	51.1338	51.8489	46.5939	56.6806	40.8197	46.0664	62.7096		47.6511	56.1654	44.2623	62.7096		-8.5143	-18.4473		0	0
PF3D7_0706600	conserved Plasmodium protein, unknown function	56.1376	58.9162	49.6818	54.8069	47.6575	43.1532	34.9223		51.1853	55.2451	44.702	34.9223		-4.05981	9.77973		0	0
PF3D7_0706700	DNA mismatch repair protein MSH2, putative (MSH2-2)	51.3963	49.7366	50.2193	64.5496	43.4251	55.3976	88.1018		50.4934	62.9702	51.2809	88.1018		-12.4768	-36.8209		0	0
PF3D7_0706800	tRNA Threonine	93.9602	80.4698	50.3377	59.5467	96.3543	72.5845	114.475		60.4966	61.7777	80.7577	114.475		-1.28107	-33.7175		0	0
PF3D7_0706900	tRNA Histidine	89.6614	65.2699	47.6343	81.7967	122.116	97.5902	116.065		57.4217	80.0345	106.023	116.065		-22.6128	-10.0419		0	0
PF3D7_0707000	tRNA Lysine	110.541	96.5637	67.1169	92.2014	114.421	102.565	196.243		77.2297	92.6665	106.642	196.243		-15.4368	-89.6017		0	0
PF3D7_0707100	tRNA Lysine	121.596	112.658	53.6935	92.2014	117.432	115.188	130.829		69.5068	94.3826	115.96	130.829		-24.8758	-14.8691		0	0
PF3D7_0707200	conserved Plasmodium protein, unknown function	47.8615	55.1577	41.347	53.3901	44.168	38.5764	39.7938		42.8641	53.5785	40.4991	39.7938		-10.7144	0.705301		0	0
PF3D7_0707300	rhoptry-associated membrane antigen (RAMA)	42.3783	59.4958	41.1996	47.7784	39.0281	36.9078	60.4557		41.4741	49.0278	37.6369	60.4557		-7.55371	-22.8188		0	0
PF3D7_0707400	AAA family ATPase, putative	54.4855	79.0317	55.1566	66.0287	53.7382	65.8054	80.3067		55.0003	67.4151	61.6561	80.3067		-12.4148	-18.6506		0	0
PF3D7_0707420	nucleolar RNA snoR36	66.0866	70.8967	55.9645	76.9614	53.6888	65.5382	108.061		58.3218	76.3148	61.4638	108.061		-17.993	-46.5969		0	0
PF3D7_0707500	conserved Plasmodium protein, unknown function	57.3396	59.403	46.7933	62.5839	50.5385	46.7848	41.9797		49.2493	62.2447	48.0755	41.9797		-12.9954	6.09581		0	0
PF3D7_0707600	conserved Plasmodium protein, unknown function	43.9158	71.9301	59.9943	60.0956	58.6155	46.2321	58.4725		56.2499	61.3574	50.4901	58.4725		-5.10758	-7.98237		0	0
PF3D7_0707700	E3 ubiquitin-protein ligase, putative	42.5006	48.0365	44.2248	50.3364	38.0056	41.9085	64.7373		43.8233	50.0912	40.5665	64.7373		-6.26794	-24.1708		0	0
PF3D7_0707800	RAP protein, putative	49.3791	55.7085	45.3288	55.9406	45.8249	44.8243	44.5901		46.272	55.9159	45.1684	44.5901		-9.64383	0.578252		0	0
PF3D7_0707900	ribosomal protein S8e, putative	58.9696	63.2616	65.9552	58.7858	60.0245	86.982	140.809		64.3284	59.263	77.7127	140.809		5.06538	-63.096		0	0
PF3D7_0708000	cytoskeleton associated protein, putative	44.8912	47.9292	47.5747	54.2738	46.0219	52.8562	67.0161		46.9497	53.5973	50.5062	67.0161		-6.64752	-16.5099		0	0
PF3D7_0708100	DNA-directed RNA polymerase 2 8.2 kDa polypeptide, putative	34.5837	27.9728	76.4094	68.776	69.0826	93.7963	156.333		66.6689	64.4253	85.2985	156.333		2.24356	-71.0342		0	0
PF3D7_0708200	conserved Plasmodium protein, unknown function	43.1519	52.5722	48.902	54.7808	45.9009	43.319	48.1162		47.5629	54.5454	44.2068	48.1162		-6.98245	-3.90944		0	0
PF3D7_0708300	EKC/KEOPS complex subunit BUD32 (BUD32)	33.8604	41.4656	39.7727	44.6514	37.9277	48.334	68.3517		38.3958	44.3117	44.7558	68.3517		-5.91591	-23.5959		0	0
PF3D7_0708400	heat shock protein 90 (HSP90)	47.7819	70.7325	48.2984	58.0745	42.9	52.2025	94.7784		48.1781	59.4242	49.0038	94.7784		-11.2461	-45.7746		0	0
PF3D7_0708500	heat shock protein 86 family protein	46.8439	45.8963	47.3138	51.7581	40.4466	47.7323	72.1344		47.2044	51.1331	45.2271	72.1344		-3.92866	-26.9072		0	0
PF3D7_0708600	inner membrane complex protein 1d, putative (IMC1d)	39.3084	49.994	49.105	58.7272	46.7677	61.0124	103.606		46.8236	57.796	56.1144	103.606		-10.9724	-47.492		0	0
PF3D7_0708700	Cg8 protein	45.8095	54.7241	69	67.7642	45.4334	73.4389	117.296		63.5993	66.3738	63.8092	117.296		-2.7745	-53.4868		0	0
PF3D7_0708800	heat shock protein 110 (HSP110c)	52.1657	59.1462	55.4047	64.8705	48.7065	68.7967	93.3378		54.6504	64.2601	61.8887	93.3378		-9.60975	-31.4491		0	0
PF3D7_0708900	Cg3 protein	46.9454	44.3343	53.0269	55.1191	47.2334	49.8667	53.1835		51.6106	53.9691	48.9612	53.1835		-2.35853	-4.22227		0	0
PF3D7_0709000	chloroquine resistance transporter (CRT)	32.0592	46.6756	34.2223	39.8114	33.8658	30.6574	42.8014		33.7186	40.5433	31.7606	42.8014		-6.8247	-11.0409		0	0
PF3D7_0709050	small nucleolar RNA	28.2241	112.069	34.0786	33.8854	38.7897	20.1442	25.6224		32.7152	42.2218	26.5555	25.6224		-9.50665	0.933078		0	0
PF3D7_0709100	Cg1 protein	41.8875	48.2862	39.9141	51.4562	44.1142	43.5607	61.0129		40.3737	51.1182	43.751	61.0129		-10.7446	-17.2619		0	0
PF3D7_0709200	glutaredoxin-like protein (GLP3)	54.6836	51.6422	38.1374	57.3562	56.6294	58.649	101.306		41.9907	56.7469	57.9546	101.306		-14.7562	-43.3519		0	0
PF3D7_0709300	Cg2 protein (CG2)	45.8653	48.6297	37.4045	50.1139	42.5929	35.977	48.321		39.3749	49.9556	38.2519	48.321		-10.5807	-10.0691		0	0
PF3D7_0709400	Cg7 protein	50.6489	51.1191	44.6275	53.824	50.6235	49.8314	61.7953		46.0298	53.5356	50.1038	61.7953		-7.5058	-11.6915		0	0
PF3D7_0709500	conserved Plasmodium protein, unknown function	35.5628	56.4836	46.522	49.4376	46.4979	40.2421	40.1764		43.9698	50.1889	42.3931	40.1764		-6.21909	2.21674		0	0
PF3D7_0709600	ribonucleases P/MRP protein subunit POP1, putative (POP1)	48.5992	63.2292	45.3288	58.1807	48.5583	53.9927	75.2635		46.0904	58.719	52.1241	75.2635		-12.6285	-23.1394		0	0
PF3D7_0709700	lysophospholipase, putative	52.8492	66.8619	57.2055	59.4079	49.0448	54.7327	87.3522		56.191	60.2027	52.7769	87.3522		-4.01175	-34.5753		0	0
PF3D7_0709800	conserved protein, unknown function	39.3131	42.1744	58.4175	53.2128	50.725	44.3032	94.8928		53.9684	52.0358	46.5113	94.8928		1.93257	-48.3815		0	0
PF3D7_0709900	conserved Plasmodium membrane protein, unknown function	53.8703	64.9581	44.6643	57.5632	44.6518	42.7573	68.1248		46.8082	58.3517	43.4087	68.1248		-11.5434	-24.716		0	0
PF3D7_0710000	conserved Plasmodium protein, unknown function	48.9007	53.8112	40.3759	50.7418	48.6372	34.5083	39.7865		42.3611	51.069	39.3665	39.7865		-8.70791	-0.420028		0	0
PF3D7_0710100	conserved Plasmodium protein, unknown function	48.5341	55.3376	52.9007	58.6295	51.9257	49.6646	55.3652		51.8838	58.2784	50.4421	55.3652		-6.39462	-4.9232		0	0
PF3D7_0710200	conserved Plasmodium protein, unknown function	48.6038	50.7182	36.6778	47.9292	46.6649	37.5388	46.8886		39.4551	48.2266	40.6768	46.8886		-8.77142	-6.21179		0	0
PF3D7_0710300	conserved Plasmodium membrane protein, unknown function	35.2703	51.915	40.7118	45.2593	50.8874	45.0352	50.459		39.4445	45.969	47.0475	50.459		-6.52443	-3.41147		0	0
PF3D7_0710400	DNA repair protein RAD14, putative (RAD14)	58.4269	53.5	50.7579	63.343	56.2533	67.2457	67.9538		52.5439	62.2934	63.4659	67.9538		-9.74957	-4.4879		0	0
PF3D7_0710500	conserved Plasmodium protein, unknown function	31.447	44.9668	45.4323	48.8878	46.0419	52.4239	57.323		42.1754	48.4697	50.2295	57.323		-6.29429	-7.09348		0	0
PF3D7_0710600	60S ribosomal protein L34 (RPL34)	45.098	64.7836	65.3514	47.6465	48.4823	74.5034	102.301		60.6347	49.4738	65.556	102.301		11.1609	-36.7454		0	0
PF3D7_0710700	conserved Plasmodium protein, unknown function	47.9378	44.5904	46.2868	53.9141	63.8387	70.7097	98.4994		46.6713	52.9199	68.3471	98.4994		-6.24864	-30.1523		0	0
PF3D7_0710800	conserved Plasmodium protein, unknown function	45.3064	44.6675	54.0421	53.064	55.5837	64.5707	78.6376		52.0077	52.1687	61.4805	78.6376		-0.161018	-17.1571		0	0
PF3D7_0710900	50S ribosomal protein L1, mitochondrial, putative (RPL1)	52.7882	57.7639	53.7928	57.9588	51.4717	64.6015	74.1159		53.5588	57.938	60.0868	74.1159		-4.37922	-14.0291		0	0
PF3D7_0711000	AAA family ATPase, CDC48 subfamily (Cdc48)	52.0474	54.7631	48.6634	60.1933	45.8083	57.3133	88.6463		49.4514	59.6143	53.3573	88.6463		-10.1628	-35.289		0	0
PF3D7_0711100	conserved Plasmodium membrane protein, unknown function	70.0715	62.5275	57.6415	62.6486	50.796	69.3712	28.4241		60.5363	62.6357	62.9841	28.4241		-2.09944	34.56		0	0
PF3D7_0711200	conserved Plasmodium protein, unknown function	54.818	64.1615	47.1925	57.8075	50.7982	51.3611	40.1516		48.9683	58.485	51.1675	40.1516		-9.51672	11.0159		0	0
PF3D7_0711300	conserved Plasmodium protein, unknown function	69.4876	88.1144	62.6051	56.0892	59.8367	71.0328	72.9553		64.2079	59.5039	67.183	72.9553		4.704	-5.77221		0	0
PF3D7_0711400	histone deacetylase complex subunit SAP18, putative (SAP18)	47.0446	51.0341	51.6389	56.4226	51.3589	60.6754	58.6808		50.5689	55.848	57.4719	58.6808		-5.2791	-1.20889		0	0
PF3D7_0711500	regulator of chromosome condensation, putative	52.5085	39.2188	56.8293	61.5299	66.3572	87.0461	92.1206		55.8231	59.1509	79.9322	92.1206		-3.3278	-12.1883		0	0
PF3D7_0711600	Plasmodium RNA of unknown function RUF6-1	8.90021	43.1933	53.1383	17.5279	6.46495	22.0213	8.77804		42.836	20.2645	16.6723	8.77804		22.5715	7.89422		0	0
PF3D7_0711700	erythrocyte membrane protein 1, PfEMP1 (VAR)	200.389	31.273	187.173	37.9442	79.385	150.888	57.2475		190.251	37.2329	126.302	57.2475		153.018	69.0544		1	1
PF3D7_0711800	Plasmodium RNA of unknown function RUF6-2	31.2552	0	46.5801	10.8623	17.0274	34.0698	25.2214		43.0112	9.70413	28.2098	25.2214		33.307	2.98838		0	0
PF3D7_0711900	rifin, pseudogene (RIF)	1.28291	0	2.62892	0.66879	0.524185	0.915647	0		2.31546	0.597479	0.781043	0		1.71798	0.781043		1	1
PF3D7_0712000	erythrocyte membrane protein 1, PfEMP1 (VAR)	188.693	37.0818	177.98	38.4291	79.7841	160.102	57.2859		180.475	38.2854	132.485	57.2859		142.19	75.1989		1	1
PF3D7_0712100	Plasmodium RNA of unknown function RUF6-12	5.68277	8.27365	30.1908	8.88737	17.0274	23.5244	8.40714		24.4833	8.82193	21.2904	8.40714		15.6613	12.8833		0	0
PF3D7_0712200	rifin, pseudogene (RIF)	137.633	27.4362	172.342	33.6816	95.513	157.075	38.3335		164.259	33.0157	135.907	38.3335		131.243	97.5735		1	1
PF3D7_0712300	erythrocyte membrane protein 1, PfEMP1 (VAR)	258.617	43.6619	195.193	43.1073	87.4325	183.817	60.4353		209.963	43.1664	150.676	60.4353		166.797	90.2402		1	1
PF3D7_0712400	erythrocyte membrane protein 1, PfEMP1 (VAR)	267.935	52.6234	180.166	45.2214	93.7861	181.878	71.8427		200.606	46.0107	151.588	71.8427		154.595	79.7451		1	1
PF3D7_0712500	rifin, pseudogene (RIF)	208.972	60.8493	163.188	36.0893	74.2619	146.211	50.416		173.85	38.7293	121.471	50.416		135.121	71.0555		1	1
PF3D7_0712600	erythrocyte membrane protein 1, PfEMP1 (VAR)	240.181	38.5784	187.601	41.9023	87.6276	175.646	58.4863		199.846	41.5479	145.381	58.4863		158.298	86.8946		1	1
PF3D7_0712700	Plasmodium RNA of unknown function RUF6-13	24.0881	0	20.11	8.37152	9.84216	18.9115	8.90905		21.0365	7.47889	15.793	8.90905		13.5576	6.88397		0	0
PF3D7_0712800	erythrocyte membrane protein 1, PfEMP1 (VAR)	189.16	36.4708	176.404	36.3672	84.8556	168.886	58.5187		179.375	36.3782	139.992	58.5187		142.996	81.4735		1	1
PF3D7_0712900	erythrocyte membrane protein 1, PfEMP1 (VAR)	212.087	35.8421	178.904	38.1222	81.9533	165.163	51.8909		186.632	37.8791	136.552	51.8909		148.753	84.6608		1	1
PF3D7_0713000	rifin (RIF)	220.758	53.0154	234.712	52.4282	131.601	204.852	63.9715		231.462	52.4908	179.665	63.9715		178.971	115.693		1	1
PF3D7_0713100	Pfmc-2TM Maurer's cleft two transmembrane protein (MC-2TM)	96.2609	43.2372	154.198	43.0634	112.972	151.587	64.3871		140.706	43.0819	138.309	64.3871		97.6238	73.9221		1	1
PF3D7_0713200	RESA-like protein	81.293	41.7728	152.43	38.847	111.044	141.81	22.992		135.863	39.1589	131.231	22.992		96.7044	108.239		1	1
PF3D7_0713300	erythrocyte membrane protein 1 (PfEMP1), pseudogene (VAR)	58.2507	41.2063	72.5338	55.5859	72.2534	119.416	100.783		69.2075	54.0527	103.199	100.783		15.1549	2.41664		1	1
PF3D7_0713400	serpentine receptor, putative (SR25)	64.1537	51.2799	53.0814	63.8271	58.25	54.407	53.5029		55.66	62.4893	55.7284	53.5029		-6.82928	2.22548		0	0
PF3D7_0713500	conserved Plasmodium protein, unknown function	54.3602	60.2807	49.4656	55.6487	62.9119	55.5236	61.0449		50.6055	56.1426	58.0641	61.0449		-5.53713	-2.98081		0	0
PF3D7_0713600	mitochondrial ribosomal protein S5 precursor, putative	50.8641	50.0366	45.4897	60.1979	44.8603	47.763	59.1822		46.7413	59.1145	46.7649	59.1822		-12.3732	-12.4173		0	0
PF3D7_0713700	conserved Plasmodium protein, unknown function	38.9955	42.2242	31.8862	33.915	35.1223	26.3496	21.4527		33.5419	34.801	29.3661	21.4527		-1.25914	7.91338		0	0
PF3D7_0713800	negative elongation factor A, putative (NELFA)	49.4499	68.8095	46.4977	52.0133	45.0583	45.8505	47.2605		47.1852	53.8042	45.5781	47.2605		-6.61898	-1.68242		0	0
PF3D7_0713900	conserved Plasmodium protein, unknown function	47.3925	53.2032	43.1511	52.7244	45.9114	43.3113	51.7208		44.1388	52.7754	44.2053	51.7208		-8.63657	-7.51545		0	0
PF3D7_0714000	histone H2B variant (H2B.Z)	46.6384	69.4809	76.0613	58.8032	40.7709	96.3	133.181		69.2092	59.9417	77.2063	133.181		9.26748	-55.9745		0	0
PF3D7_0714100	conserved Plasmodium protein, unknown function	55.3328	47.5907	48.8997	53.6529	45.5922	46.5476	54.1848		50.3978	53.0065	46.2191	54.1848		-2.60868	-7.96571		0	0
PF3D7_0714200	conserved Plasmodium protein, unknown function	55.6928	52.331	48.6536	60.5025	49.707	50.0954	66.469		50.2929	59.6312	49.9618	66.469		-9.33828	-16.5072		0	0
PF3D7_0714300	palmitoyltransferase, putative (DHHC4)	41.3649	41.8631	37.0094	46.254	38.4744	37.9001	51.7427		38.0237	45.7858	38.0976	51.7427		-7.76209	-13.6451		0	0
PF3D7_0714400	calmodulin, putative	61.7419	64.8054	45.2248	60.3807	49.0853	49.3957	61.0714		49.0713	60.8525	49.289	61.0714		-11.7812	-11.7824		0	0
PF3D7_0714500	transcription elongation factor s-II, putative	50.2681	54.2839	55.1804	59.5832	53.6825	55.1232	67.9646		54.0364	59.0181	54.6278	67.9646		-4.98176	-13.3368		0	0
PF3D7_0714600	conserved Plasmodium protein, unknown function	49.5006	42.8334	38.7738	42.9271	45.4118	37.1963	40.4156		41.2719	42.9171	40.0211	40.4156		-1.6452	-0.394402		0	0
PF3D7_0714700	tRNA Asparagine	33.623	114.222	49.3356	52.5836	45.7934	59.194	82.9037		45.6764	59.156	54.5862	82.9037		-13.4796	-28.3175		0	0
PF3D7_0714800	tRNA Leucine	95.8256	88.1144	70.4308	112.178	74.1852	63.3536	193.995		76.3448	109.613	67.0781	193.995		-33.2677	-126.917		0	0
PF3D7_0714900	tRNA Serine	39.3635	14.3275	64.2317	75.2416	104.543	56.1895	174.704		58.4403	68.7465	72.8158	174.704		-10.3062	-101.889		0	0
PF3D7_0715000	4-nitrophenylphosphatase (PNPase)	53.2972	58.1973	56.5039	58.7518	44.9144	48.6193	79.4643		55.7571	58.6927	47.3453	79.4643		-2.93561	-32.119		0	0
PF3D7_0715100	C-Myc-binding protein, putative (MYCBP)	47.24	13.53	28.6825	35.5267	34.5955	34.2691	60.7218		33.0042	33.1813	34.3813	60.7218		-0.177081	-26.3404		0	0
PF3D7_0715200	conserved Plasmodium protein, unknown function	41.1337	50.0393	36.3524	50.5319	37.3817	37.4045	54.5429		37.4659	50.4794	37.3966	54.5429		-13.0135	-17.1463		0	0
PF3D7_0715300	calcium/calmodulin-dependent protein kinase, putative	41.978	42.0177	44.0343	49.1073	41.1438	47.6697	61.5482		43.5555	48.3514	45.4258	61.5482		-4.79594	-16.1224		0	0
PF3D7_0715400	secreted ookinete protein, putative (PSOP20)	40.0107	61.3183	39.1247	48.3023	44.2829	47.2537	81.6229		39.331	49.6901	46.2322	81.6229		-10.3591	-35.3908		0	0
PF3D7_0715500	mitochondrial ATP synthase F1, epsilon subunit, putative	18.0193	52.4694	30.9194	39.4802	31.5841	40.0364	33.6122		27.9152	40.8652	37.13	33.6122		-12.9501	3.51783		0	0
PF3D7_0715600	GTP-binding translation elongation factor tu family protein, putative	62.3473	63.8003	57.702	64.0135	42.2148	69.825	94.609		58.7838	63.9907	60.3313	94.609		-5.20694	-34.2778		0	0
PF3D7_0715700	conserved Plasmodium protein, unknown function	47.0722	58.7429	48.3148	59.2052	64.7213	87.0312	121.039		48.0254	59.156	79.36	121.039		-11.1305	-41.6794		0	0
PF3D7_0715800	drug/metabolite exporter, drug/metabolite transporter	51.3234	65.7201	53.3129	54.1551	48.0041	44.5748	69.5248		52.8496	55.3882	45.754	69.5248		-2.53862	-23.7708		0	0
PF3D7_0715900	zinc transporter, putative	54.0866	61.1686	53.1442	62.0975	44.9877	58.4559	86.0889		53.3637	61.9985	53.8248	86.0889		-8.6348	-32.264		0	0
PF3D7_0716000	RNA-binding protein, putative	47.8964	50.4306	49.0968	57.5338	39.3677	49.3421	86.585		48.8173	56.7764	45.9124	86.585		-7.95909	-40.6726		0	0
PF3D7_0716100	protein SDA1, putative (SDA1)	47.2608	50.874	33.9609	51.8519	40.7433	37.9296	60.2485		37.0582	51.7476	38.8971	60.2485		-14.6894	-21.3514		0	0
PF3D7_0716200	conserved Plasmodium protein, unknown function	41.6554	41.3716	41.4176	48.0877	43.0117	41.2079	71.1797		41.473	47.3715	41.8281	71.1797		-5.89856	-29.3516		0	0
PF3D7_0716300	conserved Plasmodium protein, unknown function	49.7175	61.2486	43.0305	52.6667	38.6748	53.5681	64.3584		44.5878	53.5817	48.447	64.3584		-8.99393	-15.9114		0	0
PF3D7_0716400	transcription initiation factor IIA subunit 1, putative	29.8871	40.2901	35.6207	34.1421	29.8505	34.8409	51.5845		34.2855	34.7976	33.125	51.5845		-0.512142	-18.4595		0	0
PF3D7_0716500	conserved Plasmodium protein, unknown function	37.9394	33.6905	39.822	45.2136	37.3798	35.3746	43.3897		39.3836	43.9849	36.0641	43.3897		-4.60138	-7.32555		0	0
PF3D7_0716600	cysteine desulfurase (SufS)	44.0385	51.9039	45.1373	53.9319	47.8688	48.3145	55.8437		44.8814	53.7157	48.1612	55.8437		-8.83425	-7.68242		0	0
PF3D7_0716700	conserved Plasmodium protein, unknown function	44.9198	55.2783	43.1022	56.3587	46.8312	46.3349	62.3014		43.5255	56.2435	46.5056	62.3014		-12.7179	-15.7958		0	0
PF3D7_0716800	eukaryotic translation initiation factor 3 subunit I, putative (EIF3I)	39.0187	60.9247	44.8065	46.6755	32.0393	43.8313	63.5808		43.4586	48.1948	39.7766	63.5808		-4.73619	-23.8042		0	0
PF3D7_0716900	drug metabolite transporter, putative	46.635	61.8347	49.0459	56.0024	55.1222	46.3607	107.184		48.4844	56.6242	49.3733	107.184		-8.13981	-57.8112		0	0
PF3D7_0717000	conserved Plasmodium membrane protein, unknown function	33.8785	40.1737	30.1567	40.2768	27.309	22.0136	30.8432		31.0234	40.2658	23.8344	30.8432		-9.24237	-7.00879		0	0
PF3D7_0717100	conserved Plasmodium protein, unknown function	50.2253	61.7492	43.2436	58.1353	45.4513	40.1885	60.8878		44.8695	58.5206	41.9981	60.8878		-13.6511	-18.8897		0	0
PF3D7_0717200	conserved Plasmodium protein, unknown function	35.0611	23.9279	31.5992	32.8424	31.9341	25.8842	49.4383		32.4054	31.8919	27.9644	49.4383		0.513463	-21.4739		0	0
PF3D7_0717300	transcription initiation factor IIE, alpha subunit, putative	42.7071	57.0253	43.623	48.791	38.8199	38.2614	72.2571		43.4097	49.669	38.4535	72.2571		-6.25929	-33.8037		0	0
PF3D7_0717400	queuine tRNA-ribosyltransferase, putative	45.0692	55.2017	53.2629	59.1721	46.6703	47.3825	83.6093		51.3547	58.7487	47.1376	83.6093		-7.39406	-36.4717		0	0
PF3D7_0717500	calcium-dependent protein kinase 4 (CDPK4)	36.3004	43.1308	43.7006	50.6079	40.1201	48.422	75.3078		41.9772	49.8106	45.5674	75.3078		-7.83343	-29.7404		0	0
PF3D7_0717600	conserved Plasmodium protein, unknown function	43.1811	44.0784	46.1909	54.8684	42.5554	35.7367	59.1451		45.4899	53.7179	38.0813	59.1451		-8.22794	-21.0638		0	0
PF3D7_0717700	serine--tRNA ligase, putative	50.8081	65.9952	54.8929	61.7154	40.5695	51.7637	67.7968		53.9416	62.1717	47.9146	67.7968		-8.23012	-19.8822		0	0
PF3D7_0717800	conserved Plasmodium protein, unknown function	42.781	46.8102	46.8032	54.465	39.7215	37.4933	67.0594		45.8665	53.6488	38.2594	67.0594		-7.78233	-28.7999		0	0
PF3D7_0717900	thioredoxin-like protein	28.9443	46.71	34.301	42.0548	33.7216	26.8806	34.05		33.0535	42.5511	29.2329	34.05		-9.49767	-4.81709		0	0
PF3D7_0718000	dynein heavy chain, putative	45.8378	51.4607	39.5353	52.4443	42.4351	27.2595	41.3919		41.003	52.3394	32.4777	41.3919		-11.3364	-8.91423		0	0
PF3D7_0718100	exported serine/threonine protein kinase (EST)	52.9728	61.6994	42.7056	60.3439	44.1433	37.0518	74.5226		45.0967	60.4885	39.4903	74.5226		-15.3918	-35.0324		0	0
PF3D7_0718300	cysteine repeat modular protein 2 (CRMP2)	52.3285	57.5096	45.5418	61.3044	40.5861	30.2516	74.6939		47.1223	60.8998	33.8051	74.6939		-13.7775	-40.8888		0	0
PF3D7_0718400	mitochondrial ribosomal protein S8 precursor, putative	34.2047	24.3915	45.3503	47.5497	50.1984	34.8754	89.8458		42.7547	45.0804	40.1442	89.8458		-2.32566	-49.7016		0	0
PF3D7_0718500	prefoldin subunit 3, putative	40.0674	39.9778	47.4642	48.3964	39.9929	33.8366	50.9858		45.7416	47.4988	35.9534	50.9858		-1.75712	-15.0323		0	0
PF3D7_0718600	conserved Plasmodium protein, unknown function	41.5303	52.0524	40.6193	52.7758	39.6924	27.9401	46.3474		40.8315	52.6987	31.9811	46.3474		-11.8672	-14.3663		0	0
PF3D7_0718700	conserved Plasmodium membrane protein, unknown function	57.8492	64.9849	53.31	56.13	42.5538	49.9653	76.4597		54.3671	57.0742	47.4169	76.4597		-2.70703	-29.0428		0	0
PF3D7_0718800	conserved Plasmodium protein, unknown function	55.0453	39.6577	44.8779	53.1506	37.8713	30.5387	49.9521		47.2457	51.7119	33.06	49.9521		-4.46618	-16.8921		0	0
PF3D7_0718900	conserved Plasmodium protein, unknown function	41.0164	66.2075	45.8824	60.7375	46.6333	56.6396	78.4883		44.7491	61.3207	53.1989	78.4883		-16.5716	-25.2893		0	0
PF3D7_0719000	conserved Plasmodium protein, unknown function	59.3861	71.2036	53.2904	65.5588	50.4322	68.5645	89.1484		54.71	66.1607	62.3297	89.1484		-11.4507	-26.8187		0	0
PF3D7_0719100	conserved Plasmodium protein, unknown function	40.5426	35.189	34.6754	46.741	28.6706	34.2783	49.598		36.0418	45.5092	32.3501	49.598		-9.46745	-17.2479		0	0
PF3D7_0719200	NIMA related kinase 4 (NEK4)	32.0814	45.0033	40.9479	50.4575	34.3171	26.2065	46.4222		38.8831	49.8759	28.9954	46.4222		-10.9929	-17.4269		0	0
PF3D7_0719300	actin-related protein, putative (ARP6)	51.2971	53.0753	48.3787	61.0845	43.9049	38.582	73.578		49.0584	60.2305	40.4123	73.578		-11.1722	-33.1658		0	0
PF3D7_0719400	conserved Plasmodium protein, unknown function	47.6003	51.1005	42.126	51.5176	44.1224	27.7995	42.9644		43.4008	51.4732	33.4121	42.9644		-8.07231	-9.55229		0	0
PF3D7_0719500	LEM3/CDC50 family protein, putative	45.9274	59.2415	39.9325	53.3449	40.0549	42.6709	56.0252		41.3286	53.9737	41.7714	56.0252		-12.645	-14.2538		0	0
PF3D7_0719600	60S ribosomal protein L11a, putative	52.1135	54.7537	57.7375	48.7326	48.5861	64.4196	90.609		56.4277	49.3746	58.9753	90.609		7.05312	-31.6337		0	0
PF3D7_0719700	40S ribosomal protein S10, putative	31.2081	37.6474	39.5211	31.6083	33.7606	25.9651	40.2335		37.5851	32.2522	28.6456	40.2335		5.33293	-11.5879		0	0
PF3D7_0719800	conserved Plasmodium protein, unknown function	54.8041	77.6339	48.9234	50.4473	44.0585	42.7094	67.9299		50.2929	53.3461	43.1732	67.9299		-3.05325	-24.7567		0	0
PF3D7_0719900	conserved Plasmodium membrane protein, unknown function	46.6097	55.7154	42.2936	53.9266	40.0591	34.4798	58.0764		43.2988	54.1174	36.3982	58.0764		-10.8186	-21.6782		0	0
PF3D7_0720000	exosome complex component CSL4, putative (CSL4)	52.5777	58.2437	51.0079	56.407	52.9283	46.3364	63.4108		51.3734	56.6028	48.603	63.4108		-5.22937	-14.8077		0	0
PF3D7_0720100	small subunit rRNA processing protein, putative	55.6881	55.0715	55.1835	65.9121	49.2279	59.094	74.6133		55.301	64.7562	55.7016	74.6133		-9.45515	-18.9118		0	0
PF3D7_0720200	conserved Plasmodium protein, unknown function	45.831	47.6616	43.7281	42.3798	42.8024	56.7764	77.4889		44.2178	42.9429	51.9715	77.4889		1.27486	-25.5174		0	0
PF3D7_0720300	conserved Plasmodium protein, unknown function	49.5497	50.0566	44.5133	66.4214	48.479	55.7177	106.216		45.6862	64.6765	53.2287	106.216		-18.9903	-52.9878		0	0
PF3D7_0720400	ferrodoxin reductase-like protein	46.3811	52.6483	51.0716	60.1736	44.6469	52.4604	90.132		49.9793	59.3712	49.7737	90.132		-9.39196	-40.3583		0	0
PF3D7_0720500	conserved Plasmodium protein, unknown function	29.6778	42.1797	31.7483	35.2399	30.7962	25.8216	24.5662		31.2661	35.9799	27.5321	24.5662		-4.71379	2.9659		0	0
PF3D7_0720600	conserved Plasmodium protein, unknown function	26.8468	32.3218	32.1306	32.2073	33.8924	26.9731	34.3708		30.9001	32.2195	29.3523	34.3708		-1.3194	-5.01854		0	0
PF3D7_0720700	phosphoinositide-binding protein, putative	44.8429	54.2071	39.6603	47.8764	39.7916	37.7657	53.9476		40.8673	48.5514	38.4623	53.9476		-7.68413	-15.4853		0	0
PF3D7_0720800	Ham1-like protein, putative	31.7079	24.5645	30.5558	33.0591	30.9031	20.513	24.1		30.8241	32.1533	24.0856	24.1		-1.32916	-0.0144206		0	0
PF3D7_0720900	conserved Plasmodium protein, unknown function	28.3313	50.2563	38.2591	45.4961	35.1267	29.4711	27.4606		35.947	46.0036	31.4158	27.4606		-10.0566	3.95521		0	0
PF3D7_0721000	conserved Plasmodium membrane protein, unknown function	37.4774	50.9935	33.8649	45.094	34.9054	30.1072	38.9472		34.7062	45.7231	31.7571	38.9472		-11.0169	-7.19013		0	0
PF3D7_0721100	conserved Plasmodium protein, unknown function	60.3842	92.71	60.9942	62.5757	58.3164	65.0383	85.2724		60.8521	65.7888	62.727	85.2724		-4.93669	-22.5453		0	0
PF3D7_0721200	conserved Plasmodium protein, unknown function	48.1236	47.6683	41.3435	52.6265	46.1297	39.6854	51.5691		42.9225	52.0978	41.9013	51.5691		-9.17533	-9.66777		0	0
PF3D7_0721300	DEAD/DEAH box ATP-dependent RNA helicase, putative	56.0384	63.5294	47.9973	54.4792	51.2072	52.56	99.0423		49.8699	55.4442	52.0949	99.0423		-5.5743	-46.9474		0	0
PF3D7_0721400	conserved Plasmodium protein, unknown function	37.4204	50.9662	36.8289	43.9442	34.8536	43.0772	55.3601		36.9667	44.6929	40.2495	55.3601		-7.72627	-15.1105		0	0
PF3D7_0721500	conserved Plasmodium membrane protein, unknown function	45.0031	46.6931	42.9756	51.5949	44.5252	32.1445	27.5495		43.4478	51.0722	36.4016	27.5495		-7.62443	8.85205		0	0
PF3D7_0721600	40S ribosomal protein S5, putative	33.1468	68.2284	54.9983	48.6609	49.5035	66.8941	101.457		49.9094	50.7474	60.9144	101.457		-0.837914	-40.5428		0	0
PF3D7_0721700	secreted ookinete protein, putative (PSOP1)	69.5451	39.3293	54.2648	72.2088	47.4372	72.1158	96.0833		57.8233	68.703	63.6301	96.0833		-10.8797	-32.4532		0	0
PF3D7_0721800	conserved Plasmodium protein, unknown function	39.2359	28.5622	51.4173	47.7258	47.0254	55.8206	78.3621		48.5805	45.6825	52.7964	78.3621		2.89801	-25.5657		0	0
PF3D7_0721900	V-type ATPase V0 subunit e, putative	50.4345	48.2218	31.5362	44.2121	32.8072	28.5822	47.8862		35.9373	44.6396	30.035	47.8862		-8.70236	-17.8512		0	0
PF3D7_0722000	conserved Plasmodium protein, unknown function	48.111	62.086	43.8169	50.1611	49.1441	46.0441	82.4993		44.817	51.4326	47.1101	82.4993		-6.61562	-35.3892		0	0
PF3D7_0722100	PelOta protein homologue, putative	53.2642	62.0388	45.3773	62.5913	59.486	59.3049	79.292		47.214	62.5324	59.3672	79.292		-15.3184	-19.9249		0	0
PF3D7_0722200	rhoptry-associated leucine zipper-like protein 1 (RALP1)	47.5205	59.004	42.1904	54.8428	42.3985	45.7682	76.6693		43.4317	55.2865	44.6095	76.6693		-11.8547	-32.0598		0	0
PF3D7_0722300	ubiquitin carboxyl-terminal hydrolase, putative	49.7467	46.7893	40.1612	47.812	43.0503	39.8415	61.7097		42.3935	47.7029	40.9448	61.7097		-5.30944	-20.7648		0	0
PF3D7_0722400	GTP-binding protein, putative	42.1581	56.4836	43.6561	55.6397	40.1573	49.1766	90.3013		43.3072	55.7297	46.0753	90.3013		-12.4225	-44.226		0	0
PF3D7_0722500	cell cycle control protein cwf15, putative	46.3006	60.9899	54.4392	46.741	48.6461	38.3961	85.8937		52.5439	48.2603	41.9206	85.8937		4.28357	-43.9731		0	0
PF3D7_0722600	U3 small nucleolar RNA-associated protein 7, putative (UTP7)	53.5292	70.1408	57.6893	53.1747	48.8463	53.8692	79.1916		56.7205	54.9837	52.1421	79.1916		1.73681	-27.0495		0	0
PF3D7_0722700	conserved Plasmodium protein, unknown function	39.6703	70.4352	49.9353	55.1476	51.6575	54.1413	97.3373		47.5447	56.7777	53.2873	97.3373		-9.23296	-44.05		0	0
PF3D7_0722800	conserved Plasmodium protein, unknown function	44.0578	62.7942	53.0783	58.1845	42.6984	58.9182	102.229		50.9775	58.676	53.341	102.229		-7.69845	-48.8878		0	0
PF3D7_0722900	conserved Plasmodium protein, unknown function	33.8928	28.8309	33.9892	43.0794	35.7875	35.0077	45.3525		33.9667	41.5601	35.2759	45.3525		-7.59334	-10.0767		0	0
PF3D7_0723000	tRNAHis guanylyltransferase, putative	57.3833	37.8566	54.3031	58.4262	55.4405	61.6898	80.914		55.0205	56.233	59.541	80.914		-1.2125	-21.373		0	0
PF3D7_0723100	conserved Plasmodium protein, unknown function	55.8928	50.8597	52.9369	55.1382	50.9079	54.0205	48.2349		53.6253	54.682	52.9503	48.2349		-1.05672	4.7154		0	0
PF3D7_0723200	conserved Plasmodium protein, unknown function	54.7129	49.4677	45.8857	55.0473	47.7725	48.7857	81.682		47.9414	54.4523	48.4373	81.682		-6.51094	-33.2446		0	0
PF3D7_0723300	conserved Plasmodium protein, unknown function	27.1732	26.671	19.65	27.4822	17.7144	24.9727	41.7812		21.4021	27.3957	22.477	41.7812		-5.99367	-19.3042		0	0
PF3D7_0723400	conserved Plasmodium protein, unknown function	50.7535	53.3902	48.892	61.2264	45.1047	50.2415	73.687		49.3255	60.3909	48.4752	73.687		-11.0653	-25.2118		0	0
PF3D7_0723500	dynactin subunit 5, putative	56.8777	29.3283	50.3623	58.6836	69.3961	64.6138	57.85		51.8796	55.5536	66.2582	57.85		-3.67393	8.40819		0	0
PF3D7_0723600	conserved Plasmodium protein, unknown function	34.6737	26.006	34.9283	32.1344	25.4726	24.4475	31.0889		34.869	31.481	24.8	31.0889		3.38805	-6.28889		0	0
PF3D7_0723700	metallo-hydrolase/oxidoreductase, putative	44.3967	41.3229	42.1733	49.4559	39.2945	44.4919	54.702		42.6911	48.5887	42.7048	54.702		-5.89758	-11.9972		0	0
PF3D7_0723800	conserved Plasmodium protein, unknown function	41.5462	46.142	39.6399	45.219	39.7425	35.4185	51.4898		40.0838	45.3174	36.9053	51.4898		-5.23358	-14.5845		0	0
PF3D7_0723900	conserved Plasmodium protein, unknown function	38.2934	56.6232	42.656	52.1244	40.7455	43.0747	68.1589		41.64	52.6041	42.2738	68.1589		-10.9641	-25.8851		0	0
PF3D7_0724000	Rab GTPase activator and protein kinase, putative	52.4221	61.0579	45.9726	55.1384	46.5641	40.2594	46.7377		47.4746	55.7696	42.4273	46.7377		-8.29501	-4.31036		0	0
PF3D7_0724100	conserved Plasmodium protein, unknown function	43.6087	44.3132	38.5906	46.4891	38.179	34.9764	47.1093		39.7592	46.2571	36.0776	47.1093		-6.49789	-11.0317		0	0
PF3D7_0724200	type 2A phosphatase-associated protein 42, putative (TAP42)	49.3347	63.1349	60.481	70.4391	55.808	66.655	66.4779		57.8852	69.6603	62.9252	66.4779		-11.7751	-3.55268		0	0
PF3D7_0724300	3-demethylubiquinone-9 3-methyltransferase, putative (COQ3)	38.4434	48.1242	42.3201	57.3129	52.2607	50.4654	52.0898		41.4173	56.3331	51.0827	52.0898		-14.9158	-1.00706		0	0
PF3D7_0724400	mitochondrial import inner membrane translocase subunit TIM14, putative (PAM18)	44.5452	72.3374	58.5135	55.9701	57.4021	52.0916	76.0391		55.2605	57.7153	53.9176	76.0391		-2.45477	-22.1215		0	0
PF3D7_0724500	conserved Plasmodium protein, unknown function	36.41	36.9107	36.1897	50.709	40.9936	47.7385	36.3092		36.241	49.2377	45.4193	36.3092		-12.9967	9.11013		0	0
PF3D7_0724600	protein kinase, putative	44.7631	52.7748	40.9156	52.8214	44.6309	41.6199	41.5693		41.8116	52.8164	42.6553	41.5693		-11.0048	1.08594		0	0
PF3D7_0724700	conserved Plasmodium protein, unknown function	41.7564	45.2396	40.0745	50.0176	43.3263	35.8355	44.0407		40.4662	49.5081	38.4112	44.0407		-9.04196	-5.62948		0	0
PF3D7_0724800	kelch protein, putative	46.8916	55.2232	48.021	53.0182	46.3232	47.063	41.9315		47.758	53.2533	46.8086	41.9315		-5.49533	4.87718		0	0
PF3D7_0724900	kinesin-19, putative	52.4363	56.3289	50.3377	62.5512	43.2745	51.5253	80.8245		50.8264	61.8877	48.6882	80.8245		-11.0613	-32.1363		0	0
PF3D7_0725000	exonuclease I, putative	43.3009	58.6848	42.7982	50.1044	39.7872	42.6687	70.8494		42.9153	51.0193	41.6779	70.8494		-8.10403	-29.1715		0	0
PF3D7_0725100	conserved Plasmodium membrane protein, unknown function	43.5098	56.2821	44.7331	56.7188	45.5125	41.6978	59.7026		44.4482	56.6722	43.0095	59.7026		-12.224	-16.6932		0	0
PF3D7_0725200	mago nashi protein homologue, putative	44.7124	60.4479	45.2463	51.6124	46.1075	49.3882	67.7229		45.122	52.5545	48.2601	67.7229		-7.43251	-19.4628		0	0
PF3D7_0725300	conserved Plasmodium protein, unknown function	42.8289	48.7799	38.2866	56.188	42.4463	42.9531	76.9222		39.3444	55.3981	42.7789	76.9222		-16.0537	-34.1433		0	0
PF3D7_0725400	conserved Plasmodium protein, unknown function	36.8206	33.8576	33.6519	37.7161	38.8518	17.151	21.7891		34.3899	37.3047	24.6128	21.7891		-2.9148	2.82371		0	0
PF3D7_0725500	unspecified product	14.2236	25.5404	9.93148	12.2757	13.8187	5.34658	1.40284		10.931	13.6901	8.25972	1.40284		-2.75902	6.85689		0	0
PF3D7_0725600	18S ribosomal RNA	0.579985	0	0.645602	0.604699	0.315968	0.386353	0.858035		0.630321	0.540222	0.362151	0.858035		0.0900991	-0.495884		0	0
PF3D7_0725700	unspecified product	19.8975	0	20.4706	23.4345	23.4863	14.2013	8.1768		20.3372	20.9358	17.394	8.1768		-0.598613	9.21716		0	0
PF3D7_0725800	5.8S ribosomal RNA	2.53759	0	6.16293	6.17334	6.91221	5.79564	11.2624		5.31865	5.51509	6.17957	11.2624		-0.196444	-5.08282		0	0
PF3D7_0725900	unspecified product	0	0	0	0.708197	0	0.58176	0		0	0.632684	0.381722	0		-0.632684	0.381722		0	0
PF3D7_0726000	28S ribosomal RNA	0	0	0.0646717	0.185088	0	0.0304088	0		0.0496108	0.165353	0.0199527	0		-0.115742	0.0199527		0	0
PF3D7_0726100	Plasmodium exported protein, unknown function	36.9235	36.7574	34.8735	46.7227	45.4746	37.8856	71.4327		35.3509	45.6601	40.4951	71.4327		-10.3092	-30.9376		0	0
PF3D7_0726200	serine/threonine protein kinase, FIKK family (FIKK7.1)	36.7314	46.8451	38.8557	49.083	37.3844	38.7348	59.1852		38.361	48.8444	38.2705	59.1852		-10.4834	-20.9147		0	0
PF3D7_0726300	DNA mismatch repair protein PMS1, putative (PMS1)	41.9868	49.406	39.5199	50.872	39.8464	38.314	68.7811		40.0944	50.7157	38.8409	68.7811		-10.6214	-29.9402		0	0
PF3D7_0726400	conserved Plasmodium membrane protein, unknown function	47.5042	49.0587	39.307	53.8796	42.328	33.14	42.3803		41.216	53.3655	36.2993	42.3803		-12.1496	-6.08099		0	0
PF3D7_0726500	ubiquitin carboxyl-terminal hydrolase, putative	48.955	60.2552	43.889	57.1274	43.0975	41.963	72.901		45.0688	57.4609	42.3531	72.901		-12.3921	-30.5479		0	0
PF3D7_0726600	conserved Plasmodium protein, unknown function	41.8367	36.6498	43.8611	58.6521	45.7773	54.507	56.6484		43.3897	56.3061	51.5053	56.6484		-12.9164	-5.14315		0	0
PF3D7_0726700	conserved Plasmodium protein, unknown function	44.8307	41.2231	53.0066	56.5812	55.2734	77.2413	75.6314		51.1026	54.9436	69.6877	75.6314		-3.84102	-5.94377		0	0
PF3D7_0726800	dolichyl-diphosphooligosaccharide--protein glycosyltransferase subunit DAD1, putative (DAD1)	48.8884	51.4537	44.8826	36.6422	39.7901	45.4027	48.7982		45.8155	38.2215	43.4728	48.7982		7.59395	-5.32538		0	0
PF3D7_0726900	mitochondrial import inner membrane translocase subunit TIM50, putative (TIM50)	60.0042	62.5085	52.2931	62.561	46.357	58.3326	75.7612		54.0889	62.5554	54.2148	75.7612		-8.46655	-21.5464		0	0
PF3D7_0727000	vacuolar protein sorting-associated protein 53, putative (VPS53)	44.9849	49.8364	35.3527	46.3793	40.1942	38.165	51.6669		37.5959	46.7479	38.8628	51.6669		-9.15199	-12.8041		0	0
PF3D7_0727100	conserved Plasmodium protein, unknown function	39.0746	52.8521	34.9365	43.3679	36.875	34.5817	66.3851		35.9002	44.3792	35.3703	66.3851		-8.47899	-31.0148		0	0
PF3D7_0727200	cysteine desulfurase, putative (NFS)	50.9808	49.4826	57.9277	63.8681	45.3635	70.9705	98.407		56.3099	62.3342	62.1655	98.407		-6.02436	-36.2414		0	0
PF3D7_0727300	DNA (cytosine-5)-methyltransferase (DNMT)	48.6987	81.9798	43.6014	57.0544	45.7027	47.3027	84.7095		44.7885	59.7121	46.7526	84.7095		-14.9236	-37.957		0	0
PF3D7_0727400	proteasome subunit alpha type-5, putative	55.0195	46.0729	51.3097	49.9904	40.5528	56.7729	85.1204		52.1737	49.5727	51.1956	85.1204		2.60101	-33.9247		0	0
PF3D7_0727500	conserved Plasmodium protein, unknown function	51.0994	59.7386	52.9399	56.3797	51.0195	57.2146	59.5782		52.5112	56.7378	55.0844	59.5782		-4.22657	-4.49385		0	0
PF3D7_0727600	conserved Plasmodium protein, unknown function	44.5652	53.5766	44.3961	57.5508	47.0599	42.1596	37.1189		44.4355	57.127	43.8445	37.1189		-12.6915	6.72569		0	0
PF3D7_0727700	conserved Plasmodium protein, unknown function	51.0143	64.2469	44.6265	51.5763	48.6931	48.5067	72.1444		46.1141	52.9273	48.5708	72.1444		-6.81317	-23.5736		0	0
PF3D7_0727800	cation transporting ATPase, putative	56.0676	51.4269	45.4464	58.481	41.9991	46.7396	63.0396		47.9199	57.7289	45.1096	63.0396		-9.80897	-17.93		0	0
PF3D7_0727900	conserved Plasmodium protein, unknown function	53.7549	63.0988	46.5379	59.1793	48.6305	42.3275	36.712		48.2186	59.5973	44.4948	36.712		-11.3786	7.78277		0	0
PF3D7_0728000	eukaryotic translation initiation factor 2 alpha subunit, putative	49.7536	48.644	45.5334	53.6406	44.1199	56.7129	107.991		46.5163	53.1079	52.3828	107.991		-6.59162	-55.6084		0	0
PF3D7_0728100	conserved Plasmodium membrane protein, unknown function	48.9172	52.8778	41.5855	52.5563	43.0632	37.8439	47.6853		43.293	52.5906	39.6385	47.6853		-9.29762	-8.04674		0	0
PF3D7_0728200	actin-like protein, putative (ALP3)	39.0251	45.454	39.5569	47.6954	44.5286	39.4277	56.4511		39.4331	47.4564	41.1817	56.4511		-8.02331	-15.2695		0	0
PF3D7_0728300	conserved Plasmodium protein, unknown function	44.4078	44.3343	52.1923	63.4972	45.6206	59.7676	78.8367		50.3794	61.4539	54.9031	78.8367		-11.0745	-23.9336		0	0
PF3D7_0728400.1	conserved Plasmodium protein, unknown function	21.8835	17.9216	42.3519	34.9369	36.8831	28.309	13.1522		37.5851	33.1226	31.2572	13.1522		4.46252	18.105		0	0
PF3D7_0728500	conserved Plasmodium protein, unknown function	18.8337	13.7102	29.2477	31.0907	27.0321	18.6121	25.7195		26.8224	29.2375	21.5073	25.7195		-2.41507	-4.21218		0	0
PF3D7_0728600	zinc finger, C3HC4 type, putative	44.7671	55.009	42.7353	50.6736	41.1984	41.7084	60.5545		43.2085	51.1359	41.533	60.5545		-7.92741	-19.0215		0	0
PF3D7_0728700	alpha/beta hydrolase, putative	51.3734	52.0507	43.7784	53.6147	44.3544	42.5417	58.4462		45.5471	53.4479	43.165	58.4462		-7.90076	-15.2812		0	0
PF3D7_0728800	conserved Plasmodium protein, unknown function	44.352	44.2786	37.0081	48.5319	38.2455	39.795	44.2431		38.7184	48.0784	39.2622	44.2431		-9.36007	-4.98088		0	0
PF3D7_0728900	RNA-binding protein, putative	33.609	38.167	39.486	43.0422	42.9363	48.0232	56.4339		38.1174	42.5224	46.274	56.4339		-4.40501	-10.1599		0	0
PF3D7_0729000	signal recognition particle subunit SRP9 (SRP9)	23.1929	30.2739	31.3201	38.6343	40.5196	21.0056	20.7054		29.4274	37.7428	27.7155	20.7054		-8.31542	7.01012		0	0
PF3D7_0729100	conserved Plasmodium protein, unknown function	48.8778	49.3128	44.5628	57.5887	46.9253	50.6841	58.6654		45.5677	56.7062	49.3916	58.6654		-11.1386	-9.27372		0	0
PF3D7_0729200	1-cys peroxiredoxin (AOP)	50.26	48.7831	41.112	53.5338	41.832	54.0734	78.486		43.2424	53.0272	49.8642	78.486		-9.78483	-28.6218		0	0
PF3D7_0729300	60S ribosomal export protein NMD3, putative (NMD3)	47.2008	63.875	53.5513	61.5151	46.4836	55.1971	62.2197		52.0724	61.7668	52.201	62.2197		-9.69436	-10.0187		0	0
PF3D7_0729400	ribosome biogenesis protein BRX1 homolog, putative	40.6379	56.3482	40.5357	49.4311	41.4666	55.1542	79.683		40.5595	50.1687	50.4477	79.683		-9.60916	-29.2353		0	0
PF3D7_0729500	mRNA (N6-adenosine)-methyltransferase, putative	56.7306	72.0457	50.9161	58.5337	49.4881	67.7104	72.9465		52.2702	59.9745	61.4447	72.9465		-7.70428	-11.5019		0	0
PF3D7_0729600	conserved Plasmodium protein, unknown function	47.0153	37.3366	51.6423	49.7613	49.3637	50.639	84.7304		50.5647	48.4365	50.2005	84.7304		2.12823	-34.5299		0	0
PF3D7_0729700	conserved Plasmodium protein, unknown function	50.2234	46.9586	47.466	55.3526	48.6138	48.4958	44.9895		48.1081	54.4575	48.5364	44.9895		-6.34944	3.54683		0	0
PF3D7_0729800	dynein light chain, putative	31.5645	51.9495	40.8294	41.4945	53.8306	41.5305	52.7877		38.6718	42.6093	45.7599	52.7877		-3.93755	-7.02778		0	0
PF3D7_0729900	dynein heavy chain, putative	52.1399	55.2499	49.7871	64.0441	49.2924	52.2146	89.8569		50.3351	63.1064	51.2098	89.8569		-12.7713	-38.6471		0	1
PF3D7_0730000	conserved Plasmodium protein, unknown function	55.4967	48.0426	52.8202	56.5583	46.1679	52.8839	63.241		53.4435	55.6503	50.5746	63.241		-2.20678	-12.6664		0	0
PF3D7_0730100	tRNA pseudouridine synthase D, putative	59.7399	60.3878	43.1317	57.1757	53.5398	48.205	47.3953		46.9994	57.5182	50.0394	47.3953		-10.5187	2.64404		0	0
PF3D7_0730200	AP-4 complex subunit beta, putative	45.3805	49.2014	47.1926	57.0875	40.7003	50.7546	50.8879		46.7706	56.2466	47.2974	50.8879		-9.476	-3.59051		0	0
PF3D7_0730300	transcription factor with AP2 domain(s) (AP2-L)	53.1103	65.564	47.1439	61.4791	49.2313	51.6272	69.6092		48.5334	61.9147	50.8034	69.6092		-13.3813	-18.8058		0	0
PF3D7_0730400	conserved Plasmodium protein, unknown function	43.5754	78.3239	36.5832	49.7324	41.617	46.6897	56.5072		38.2116	52.781	44.9455	56.5072		-14.5695	-11.5617		0	0
PF3D7_0730500	conserved Plasmodium protein, unknown function	55.2223	65.9288	46.2606	58.0303	49.6298	54.7013	66.7055		48.3476	58.8725	52.9575	66.7055		-10.5248	-13.748		0	0
PF3D7_0730600	tRNA Valine	60.7978	64.3758	48.6597	96.0431	135.498	72.5845	89.9448		51.4865	92.6665	94.2173	89.9448		-41.1801	4.27249		0	0
PF3D7_0730700	tRNA Threonine	100.869	114.222	45.9331	87.6393	125.169	129.587	107.775		58.7268	90.4738	128.068	107.775		-31.747	20.2929		0	0
PF3D7_0730800.1	Plasmodium exported protein, unknown function	46.7303	56.4198	66.5497	52.6826	75.7531	113.561	59.0162		61.9341	53.0811	100.561	59.0162		8.85295	41.5449		0	0
PF3D7_0730900	EMP1-trafficking protein (PTP4)	16.5426	15.6915	18.9848	17.3999	21.916	36.5118	26.8835		18.4161	17.2178	31.493	26.8835		1.1983	4.60952		0	0
PF3D7_0731000	unspecified product	39.1125	41.9592	49.0231	54.7696	46.1049	22.3324	20.3029		46.7151	53.4037	30.5066	20.3029		-6.68861	10.2036		0	0
PF3D7_0731100	EMP1-trafficking protein (PTP2)	57.4156	45.2188	54.0211	70.9532	48.6652	69.1863	89.1566		54.8117	68.2092	62.1301	89.1566		-13.3976	-27.0265		0	0
PF3D7_0731200	Plasmodium exported protein, unknown function	52.0502	62.0488	56.843	58.7601	118.753	191.881	28.9409		55.7269	59.1108	166.736	28.9409		-3.38389	137.795		0	0
PF3D7_0731300	Plasmodium exported protein (PHISTb), unknown function (PfG174)	41.1416	44.136	63.6545	51.9251	103.809	187.413	56.594		58.4116	51.0946	158.666	56.594		7.31699	102.072		0	0
PF3D7_0731400	serine/threonine protein kinase, FIKK family, pseudogene (FIKK7.2)	55.9019	59.9348	59.8595	66.3316	92.2557	159.127	97.2352		58.9378	65.6495	136.133	97.2352		-6.71165	38.8981		0	0
PF3D7_0731500	erythrocyte binding antigen-175 (EBA175)	54.1279	41.9334	56.8346	61.7269	72.9538	117.126	83.6281		56.2042	59.6164	101.937	83.6281		-3.41212	18.3092		0	0
PF3D7_0731600	acyl-CoA synthetase (ACS5)	53.83	74.2727	55.2102	62.5132	70.2015	109.041	76.6961		54.8888	63.7671	95.6862	76.6961		-8.87827	18.9901		0	0
PF3D7_0731700	Plasmodium exported protein (hyp9), unknown function	59.5388	60.5944	56.857	55.8481	53.8498	80.0378	58.1514		57.4816	56.3542	71.0331	58.1514		1.12736	12.8817		0	0
PF3D7_0731800	alpha/beta hydrolase, putative (GEXP08)	83.9951	50.2263	93.8014	61.9666	60.672	84.732	80.7155		91.5177	60.7147	76.459	80.7155		30.803	-4.25658		1	1
PF3D7_0731900	rifin, pseudogene (RIF)	132.803	50.5769	184.556	54.7058	94.6259	147.627	66.9178		172.504	54.2656	129.403	66.9178		118.238	62.4849		0	1
PF3D7_0732000	stevor	72.8047	14.212	81.2473	18.376	35.8961	65.8385	19.8568		79.2811	17.932	55.5428	19.8568		61.3491	35.6861		1	1
PF3D7_0732100	erythrocyte membrane protein 1 (PfEMP1), pseudogene (VAR)	9.41968	2.74286	27.6433	6.32913	12.6582	22.948	5.57422		23.3993	5.94674	19.4099	5.57422		17.4526	13.8357		1	1
PF3D7_0732200	rifin (RIF)	141.958	28.2037	148.309	31.3477	64.8047	137.051	34.0322		146.83	31.0124	112.209	34.0322		115.818	78.1769		1	1
PF3D7_0732300	rifin (RIF)	203.583	48.8304	244.875	53.7346	131.373	224.727	66.4883		235.259	53.2117	192.628	66.4883		182.047	126.139		1	1
PF3D7_0732400	rifin (RIF)	205.18	51.5373	266.469	51.6011	143.92	221.019	88.251		252.196	51.5943	194.509	88.251		200.602	106.258		1	1
PF3D7_0732500	rifin (RIF)	143.716	26.8589	174.699	39.5023	96.7739	141.267	36.9765		167.484	38.1542	125.968	36.9765		129.33	88.9917		1	1
PF3D7_0732600	Plasmodium exported protein, unknown function, fragment	0	0	0	0	0	0	0		0	0	0	0		0	0		0	0
PF3D7_0732700	rifin (RIF)	54.6972	3.93258	60.2704	14.9024	37.8916	51.0877	16.9831		58.9725	13.7327	46.5503	16.9831		45.2398	29.5671		0	0
PF3D7_0732800	erythrocyte membrane protein 1 (PfEMP1), exon 2	21.5547	9.15305	38.2392	6.24254	18.2256	26.7299	5.31469		34.3537	6.55287	23.8057	5.31469		27.8008	18.491		0	0
PF3D7_0732900	rifin (RIF)	102.322	29.1365	151.787	32.8683	64.184	117.492	41.5447		140.268	32.4704	99.1622	41.5447		107.797	57.6175		1	1
PF3D7_0733000	erythrocyte membrane protein 1, PfEMP1 (VAR)	192.336	37.9074	189.746	40.9139	85.3863	170.285	55.2244		190.349	40.5933	141.093	55.2244		149.756	85.8682		1	1
PF3D7_0800100	erythrocyte membrane protein 1, PfEMP1 (VAR)	168.793	31.7355	153.694	36.9736	69.1704	144.582	57.4562		157.21	36.4151	118.652	57.4562		120.795	61.1953		1	1
PF3D7_0800200	erythrocyte membrane protein 1, PfEMP1 (VAR)	147.143	43.5506	149.403	47.6674	88.9924	167.698	71.8155		148.877	47.2284	140.635	71.8155		101.648	68.8197		1	1
PF3D7_0800300	erythrocyte membrane protein 1, PfEMP1 (VAR)	190.19	33.04	178.277	40.4306	82.956	157.07	55.3178		181.051	39.6425	131.586	55.3178		141.409	76.268		1	1
PF3D7_0800400	rifin (RIF)	77.5282	8.64573	84.3296	21.3258	32.3512	54.0623	43.9261		82.7457	19.9738	46.5969	43.9261		62.7719	2.67083		0	0
PF3D7_0800500	rifin (RIF)	188.906	41.711	198.047	44.3901	95.4345	154.976	43.7084		195.918	44.1044	134.503	43.7084		151.814	90.7943		1	1
PF3D7_0800600	Plasmodium exported protein (PHISTa), unknown function	0	0	0	0	0	0	0		0	0	0	0		0	0		1	1
PF3D7_0800700	surface-associated interspersed protein 8.3 (SURFIN 8.3) (SURF8.3)	2.06059	1.54841	3.28922	1.82498	1.81061	1.9546	2.45843		3.0031	1.79549	1.90509	2.45843		1.20761	-0.553342		1	1
PF3D7_0800800	Plasmodium exported protein (hyp7), unknown function	58.0612	22.9241	108.298	42.7509	67.2827	88.9198	56.7789		96.5984	40.6368	81.4799	56.7789		55.9615	24.701		1	1
PF3D7_0800900	Plasmodium exported protein (hyp7), unknown function, pseudogene	120.472	39.3132	187.279	65.69	73.5523	99.9189	62.2258		171.721	62.8776	90.8527	62.2258		108.843	28.627		1	1
PF3D7_0801000	Plasmodium exported protein (PHISTc), unknown function	40.6093	35.0477	41.7826	42.1578	29.935	41.5933	60.3874		41.5094	41.3997	37.5846	60.3874		0.109701	-22.8028		0	0
PF3D7_0801100	28S ribosomal RNA	39.2042	46.8041	38.621	45.1666	40.402	33.9876	56.7424		38.7568	45.3412	36.1932	56.7424		-6.58434	-20.5492		0	0
PF3D7_0801200	5.8S ribosomal RNA	57.2837	29.0089	58.2197	96.0787	78.6967	69.6819	165.807		58.0017	88.9273	72.7816	165.807		-30.9255	-93.0258		0	0
PF3D7_0801300	von Willebrand factor A domain-related protein (WARP)	48.9903	48.4478	48.2657	65.6944	49.8534	66.2366	117.604		48.4344	63.8554	60.6033	117.604		-15.421	-57.0003		0	1
PF3D7_0801400	probable protein, unknown function	62.0733	22.5934	43.4093	67.0297	57.9714	74.999	83.6325		47.7558	62.2916	69.1441	83.6325		-14.5357	-14.4884		0	0
PF3D7_0801500	nucleolar protein 10, putative (NOL10)	46.95	68.3554	54.266	60.5933	48.6242	59.2697	90.4404		52.5622	61.421	55.6092	90.4404		-8.85872	-34.8312		0	0
PF3D7_0801600	conserved Plasmodium protein, unknown function	48.0329	83.9185	71.9376	57.4988	60.4763	75.8781	23.6868		66.3706	60.3159	70.5822	23.6868		6.0547	46.8954		0	0
PF3D7_0801700	sentrin-specific protease 2, putative (SENP2)	43.7539	48.2242	37.6532	50.0168	39.478	38.816	53.4958		39.074	49.8257	39.0436	53.4958		-10.7517	-14.4522		0	0
PF3D7_0801800	mannose-6-phosphate isomerase, putative	47.5773	54.1766	50.8351	63.7377	43.8747	49.8163	74.9082		50.0764	62.7182	47.7733	74.9082		-12.6419	-27.1349		0	0
PF3D7_0801900	conserved Plasmodium protein, unknown function	43.004	49.2149	39.0169	50.0889	39.0938	33.7191	60.207		39.9455	49.9957	35.5672	60.207		-10.0503	-24.6398		0	0
PF3D7_0802000	glutamate dehydrogenase, putative (GDH3)	49.4485	56.3058	50.9054	67.1024	42.3998	48.4209	108.735		50.5661	65.9512	46.3505	108.735		-15.3851	-62.385		0	0
PF3D7_0802100	transcription factor with AP2 domain(s) (ApiAP2)	46.245	54.1024	42.3201	54.548	42.0546	41.3219	69.858		43.2341	54.5005	41.5738	69.858		-11.2663	-28.2842		0	0
PF3D7_0802200	1-cys peroxiredoxin (1-CysPxn)	45.0336	83.2856	74.6384	69.1597	51.7196	68.2791	137.748		67.7439	70.6659	62.5851	137.748		-2.92199	-75.1626		0	0
PF3D7_0802300	periodic tryptophan protein 2, putative (PWP2)	51.1837	60.7325	48.8352	60.4467	45.0587	46.6777	74.303		49.3821	60.4771	46.121	74.303		-11.095	-28.182		0	0
PF3D7_0802400	conserved Plasmodium protein, unknown function	38.091	49.3991	40.3759	48.558	43.1595	40.6655	55.4051		39.8438	48.6477	41.523	55.4051		-8.80383	-13.882		0	0
PF3D7_0802500	inositol 5-phosphatase, putative	55.7858	56.2609	44.2798	60.1379	49.5858	36.7197	70.1996		46.9594	59.7245	41.1437	70.1996		-12.7651	-29.0559		0	0
PF3D7_0802600	adenylyl cyclase beta (ACbeta)	40.8766	41.3869	40.6834	47.7809	37.6972	36.5045	71.3822		40.7284	47.0991	36.9146	71.3822		-6.37071	-34.4675		0	0
PF3D7_0802700	conserved Plasmodium protein, unknown function	49.3112	54.3481	43.3711	53.4145	41.6769	50.0619	84.8828		44.7544	53.514	47.1787	84.8828		-8.75958	-37.7041		0	0
PF3D7_0802800	serine/threonine protein phosphatase 2B catalytic subunit A (CNA)	50.4345	62.9389	52.2647	60.0297	46.0688	56.6199	79.3818		51.8385	60.3399	52.9919	79.3818		-8.50134	-26.39		0	0
PF3D7_0802900	conserved Plasmodium protein, unknown function	39.5118	46.4633	51.4405	45.6847	38.9114	45.9886	10.1171		48.6625	45.7677	43.5551	10.1171		2.89477	33.438		0	0
PF3D7_0803000	peptidyl-prolyl cis-trans isomerase (CYP81)	59.7082	64.1147	53.9575	62.4592	49.7108	54.8759	76.3007		55.2967	62.6357	53.0999	76.3007		-7.33901	-23.2009		0	0
PF3D7_0803100	U3 small nucleolar RNA-associated protein 14, putative (UTP14)	40.4772	32.3731	37.356	46.5534	39.9277	42.0632	61.0001		38.0828	45.0414	41.3289	61.0001		-6.95856	-19.6712		0	0
PF3D7_0803200	filament assembling protein, putative	47.4972	50.469	45.1299	55.7185	43.6711	47.6264	48.8176		45.6812	55.1588	46.2664	48.8176		-9.47753	-2.55125		0	0
PF3D7_0803300	mitogen-activated protein kinase organizer 1, putative (MORG1)	43.394	54.2439	42.648	46.8425	38.3261	40.4817	46.6891		42.8217	47.6317	39.7405	46.6891		-4.80999	-6.94852		0	0
PF3D7_0803400	DNA repair and recombination protein RAD54, putative (RAD54)	41.4322	51.1632	49.0941	61.4795	41.6572	46.0754	86.0059		47.3098	60.3795	44.5562	86.0059		-13.0697	-41.4497		0	0
PF3D7_0803500	AAA family ATPase, putative	47.7319	53.6209	44.8623	55.497	42.8736	41.5348	57.3323		45.5306	55.2969	41.9951	57.3323		-9.76634	-15.3372		0	0
PF3D7_0803600	conserved Plasmodium protein, unknown function	43.1134	51.1997	39.0944	49.4086	39.7482	34.8709	51.2851		40.0304	49.5996	36.548	51.2851		-9.56918	-14.7371		0	0
PF3D7_0803700	tubulin gamma chain (g-tub)	54.6281	56.1927	57.4136	65.2104	55.1542	58.4842	101.461		56.7649	64.2489	57.3392	101.461		-7.48396	-44.1218		0	0
PF3D7_0803800	proteasome subunit beta type-4	48.3331	36.7143	51.8023	55.0667	39.1533	49.795	77.1004		50.9944	53.1099	46.1359	77.1004		-2.11546	-30.9646		0	0
PF3D7_0803900	C/D small nucleolar RNA	27.933	9.03738	28.2665	34.5164	18.5992	15.9492	22.9579		28.1888	31.7997	16.8604	22.9579		-3.61082	-6.09759		0	0
PF3D7_0804000	cactin homolog, putative	34.5909	53.67	40.2034	48.5252	42.2285	37.9516	60.1389		38.8964	49.0738	39.4222	60.1389		-10.1774	-20.7167		0	0
PF3D7_0804100	small nucleolar RNA snoR06	37.9742	96.7531	37.467	100.631	64.6495	54.2063	98.314		37.5851	100.217	57.7972	98.314		-62.632	-40.5169		0	0
PF3D7_0804200	Plasmodium RNA of unknown function RUF3	20.1738	58.7429	39.8087	57.842	54.952	17.9982	11.192		35.2361	57.938	30.7047	11.192		-22.702	19.5128		0	0
PF3D7_0804300	conserved Plasmodium protein, unknown function	39.6986	33.4041	38.2633	42.8066	34.3733	28.8294	60.9635		38.5975	41.804	30.7357	60.9635		-3.20648	-30.2278		0	0
PF3D7_0804400	methionine aminopeptidase 1c, putative (METAP1c)	51.5462	49.6791	52.0148	57.8428	46.9676	52.7493	91.2948		51.9057	56.9723	50.7613	91.2948		-5.0666	-40.5335		0	0
PF3D7_0804500	conserved Plasmodium membrane protein, unknown function	48.0962	48.4537	40.7538	53.2626	42.0575	31.516	55.772		42.4637	52.7498	35.1407	55.772		-10.2861	-20.6313		0	0
PF3D7_0804600	U2 snRNA/tRNA pseudouridine synthase, putative	41.2024	47.8623	41.7831	49.356	42.8632	36.6651	89.4874		41.6478	49.1968	38.7963	89.4874		-7.54893	-50.6911		0	0
PF3D7_0804700	conserved Plasmodium protein, unknown function	39.5605	47.9974	38.358	48.4245	39.5486	28.8307	35.4342		38.638	48.379	32.5161	35.4342		-9.74092	-2.91812		0	0
PF3D7_0804800	peptidyl-prolyl cis-trans isomerase (CYP24)	56.7581	44.9105	71.9197	63.4648	56.4645	63.4065	91.2701		68.3888	61.4864	61.0195	91.2701		6.90241	-30.2507		0	0
PF3D7_0804900	GTPase-activating protein, putative	55.765	64.474	51.4517	67.7364	52.8671	49.0097	87.7566		52.4562	67.3886	50.3361	87.7566		-14.9323	-37.4205		0	0
PF3D7_0805000	alpha/beta hydrolase, putative	42.3692	55.6385	46.7423	48.4092	38.7719	32.1769	43.836		45.7238	49.18	34.4446	43.836		-3.45615	-9.3914		0	0
PF3D7_0805100	conserved Plasmodium protein, unknown function	51.7091	45.2413	53.3583	69.2678	44.8345	40.1288	115.287		52.9742	66.7059	41.7469	115.287		-13.7317	-73.5401		1	0
PF3D7_0805200	gamete release protein, putative (GAMER)	41.4922	87.4895	60.8098	72.5977	72.4899	62.9043	91.0177		56.3111	74.1856	66.2003	91.0177		-17.8745	-24.8174		0	0
PF3D7_0805300	conserved Plasmodium protein, unknown function	64.7237	61.5715	49.9533	57.5962	48.1251	30.4595	55.5779		53.3931	58.0201	36.5338	55.5779		-4.62702	-19.0441		0	0
PF3D7_0805400	acetyltransferase, putative	53.9284	59.3653	49.4146	55.3121	47.652	32.2941	65.1878		50.4658	55.7443	37.5749	65.1878		-5.27848	-27.613		0	0
PF3D7_0805500	conserved Plasmodium protein, unknown function	55.9041	66.7739	54.0002	60.5694	49.2289	35.9544	60.6993		54.4436	61.231	40.5188	60.6993		-6.78739	-20.1805		0	0
PF3D7_0805600	PAP2-like protein, putative	66.5932	63.3689	58.9318	71.0947	48.6091	53.5558	82.4208		60.716	70.2709	51.8549	82.4208		-9.55492	-30.5659		0	0
PF3D7_0805700	serine/threonine protein kinase, FIKK family (FIKK8)	52.0843	50.8117	43.5365	56.1508	42.0314	40.4108	57.0043		45.5271	55.5815	40.968	57.0043		-10.0544	-16.0362		0	0
PF3D7_0805800	conserved Plasmodium protein, unknown function	60.6292	88.7193	51.4806	69.3093	47.1137	47.7096	45.0753		53.6111	71.3789	47.5047	45.0753		-17.7678	2.42939		0	0
PF3D7_0805900	conserved protein, unknown function	35.1613	45.2197	37.0934	40.2237	31.1275	24.5099	27.3095		36.6435	40.7564	26.7854	27.3095		-4.11297	-0.524056		0	0
PF3D7_0806000	AAA family ATPase, putative	47.0545	40.2986	44.503	52.6484	43.4977	39.2066	57.0132		45.0972	51.3315	40.6821	57.0132		-6.23434	-16.3312		0	0
PF3D7_0806100	conserved Plasmodium protein, unknown function	48.9424	57.3526	42.7622	45.3581	39.3444	38.4529	53.2742		44.2015	46.637	38.7594	53.2742		-2.4356	-14.5148		0	0
PF3D7_0806200	conserved Plasmodium membrane protein, unknown function	48.7066	45.3843	42.1626	56.36	39.8273	32.9488	46.8027		43.6866	55.1897	35.314	46.8027		-11.5032	-11.4888		0	0
PF3D7_0806300	ferlin, putative	45.2243	57.9419	50.3179	60.118	39.0916	39.8737	75.7145		49.1317	59.886	39.6048	75.7145		-10.7543	-36.1097		0	0
PF3D7_0806400	glycosyltransferase family 28 protein, putative	54.4013	79.204	68.3549	53.8309	46.9253	38.6118	72.6572		65.1053	56.5364	41.4704	72.6572		8.56897	-31.1867		0	0
PF3D7_0806500	DnaJ protein, putative	53.9162	50.4008	49.9496	62.9206	41.1869	49.3583	111.258		50.8734	61.5856	46.5486	111.258		-10.7122	-64.7091		0	0
PF3D7_0806600	kinesin-like protein, putative	46.1714	59.8173	47.2273	51.0847	43.3532	36.6405	59.012		46.9814	52.0158	38.9486	59.012		-5.0344	-20.0634		0	0
PF3D7_0806700	conserved Plasmodium membrane protein, unknown function	48.7735	47.1426	37.017	48.0208	38.8582	32.0638	48.8823		39.7549	47.9272	34.4	48.8823		-8.17232	-14.4823		0	0
PF3D7_0806800	vacuolar proton translocating ATPase subunit A, putative	50.9131	70.5956	50.8625	64.5682	45.5327	48.2684	95.1426		50.8742	65.2109	47.3277	95.1426		-14.3366	-47.8149		0	0
PF3D7_0806900	conserved Plasmodium protein, unknown function	58.3979	83.4768	56.1942	64.3304	59.0011	58.6046	61.7851		56.7074	66.3719	58.741	61.7851		-9.66449	-3.04411		0	0
PF3D7_0807000	gas41 homologue, putative	20.3931	20.4323	31.9535	30.5595	22.2197	19.9702	25.9525		29.2613	29.4796	20.7437	25.9525		-0.218384	-5.20878		0	0
PF3D7_0807100	RNA helicase, putative	43.6438	49.7671	42.3737	53.2819	40.6252	35.1432	45.3023		42.6695	52.9071	37.0282	45.3023		-10.2377	-8.27412		0	0
PF3D7_0807200	conserved Plasmodium membrane protein, unknown function	43.3815	60.2703	45.7072	53.7045	42.0153	43.307	66.6958		45.1655	54.4046	42.8628	66.6958		-9.23905	-23.833		0	0
PF3D7_0807300	ras-related protein Rab-18 (RAB18)	28.2811	27.45	28.0464	32.7624	31.6702	19.9158	46.4881		28.101	32.1959	23.9575	46.4881		-4.09489	-22.5305		0	0
PF3D7_0807400	conserved Plasmodium protein, unknown function	44.9204	68.1418	35.1133	39.3559	35.7555	37.9354	37.8041		37.3972	42.4253	37.1858	37.8041		-5.02805	-0.61827		0	0
PF3D7_0807500	proteasome subunit alpha type-6, putative	50.3465	46.1332	50.5558	52.7366	42.0052	68.1481	56.253		50.5071	52.0325	59.1589	56.253		-1.52539	2.90591		0	0
PF3D7_0807600	conserved Plasmodium protein, unknown function	30.5376	32.495	33.2483	38.3328	29.4083	35.5395	51.9606		32.617	37.7104	33.4313	51.9606		-5.09332	-18.5293		0	0
PF3D7_0807700	serine protease DegP (DegP)	38.4202	57.9946	40.8424	55.7319	36.5414	38.5918	71.2866		40.2783	55.9732	37.8867	71.2866		-15.6949	-33.3999		0	0
PF3D7_0807800	26S proteasome regulatory subunit RPN10, putative (RPN10)	38.524	36.5069	41.5215	50.7021	40.857	46.4658	45.864		40.8234	49.1885	44.5372	45.864		-8.3651	-1.32678		0	0
PF3D7_0807900	tyrosine--tRNA ligase (TyrRS)	37.8178	63.0338	45.6065	51.7565	42.4839	46.8348	76.012		43.7926	52.959	45.3388	76.012		-9.16633	-30.6732		0	0
PF3D7_0808000	conserved Plasmodium protein, unknown function	52.9877	45.3968	43.136	52.8794	45.155	39.9173	54.596		45.4303	52.0815	41.7183	54.596		-6.65124	-12.8777		0	0
PF3D7_0808100	AP-3 complex subunit delta, putative	50.502	60.3931	42.0856	52.6272	45.0705	45.5647	49.0483		44.0456	53.4552	45.3948	49.0483		-9.40957	-3.65354		0	0
PF3D7_0808200	plasmepsin X	44.7526	51.1698	50.7878	58.9555	38.1665	50.4367	91.1652		49.3823	58.1254	46.2176	91.1652		-8.74304	-44.9476		0	0
PF3D7_0808300	ubiquitin regulatory protein, putative	31.28	35.8189	40.4382	39.8194	40.9747	44.2492	54.5951		38.3054	39.3928	43.1233	54.5951		-1.08744	-11.4719		0	0
PF3D7_0808400	coatomer subunit epsilon, putative (SEC28)	62.7186	65.1407	58.9399	57.1999	49.4024	59.7611	48.4617		59.8199	58.0466	56.1993	48.4617		1.77334	7.73756		0	0
PF3D7_0808500	Plasmodium RNA of unknown function RUF6-4	13.631	0	34.7602	5.68471	10.3963	20.2358	4.03315		29.8395	5.07857	16.8525	4.03315		24.761	12.8194		0	0
PF3D7_0808600	erythrocyte membrane protein 1, PfEMP1 (VAR)	236.244	29.0475	187.918	35.4513	70.2316	151.102	52.9776		199.172	34.7685	123.295	52.9776		164.404	70.3169		1	1
PF3D7_0808700	erythrocyte membrane protein 1, PfEMP1 (VAR)	225.694	28.0861	189.133	38.559	74.9157	159.985	55.9088		197.647	37.4423	130.734	55.9088		160.205	74.8249		1	1
PF3D7_0808800	rifin (RIF)	257.785	37.4858	266.138	55.7618	129.148	213.255	84.5424		264.193	53.8131	184.335	84.5424		210.38	99.7927		1	1
PF3D7_0808900	rifin (RIF)	235.512	43.1237	270.417	57.8718	152.901	244.505	76.9513		262.288	56.2992	213.007	76.9513		205.989	136.056		1	1
PF3D7_0809000	Plasmodium RNA of unknown function RUF6-10	38.0638	0	62.3997	18.52	35.2522	49.9874	5.63119		56.7323	16.5453	44.9207	5.63119		40.187	39.2895		0	0
PF3D7_0809100	erythrocyte membrane protein 1, PfEMP1 (VAR)	168.263	39.6693	154.883	46.4189	63.6462	122.507	60.6285		157.999	45.6992	102.268	60.6285		112.3	41.6391		1	1
PF3D7_0809200	asparagine-rich antigen Pfa55-14 (pfa55-14)	45.0349	54.7138	49.882	55.6136	51.1829	56.7341	47.8915		48.7532	55.5177	54.8253	47.8915		-6.76448	6.93382		0	0
PF3D7_0809300	unspecified product	44.5269	65.965	42.2128	47.9174	47.0257	40.5891	39.293		42.7517	49.8418	42.8024	39.293		-7.09006	3.50938		0	0
PF3D7_0809400	conserved Plasmodium protein, unknown function	58.949	47.3993	51.9124	60.1976	55.7054	60.7751	68.5051		53.5511	58.8329	59.0319	68.5051		-5.28184	-9.47328		0	0
PF3D7_0809500	histone acetyltransferase subunit NuA4, putative	92.2232	70.8645	59.4943	56.9795	44.6594	73.1355	98.537		67.1163	58.46	63.344	98.537		8.65631	-35.1929		0	0
PF3D7_0809600	peptidase family C50, putative	50.5418	50.8343	40.5549	54.3472	46.998	35.272	43.4912		42.8807	53.9726	39.304	43.4912		-11.0919	-4.18722		0	0
PF3D7_0809700	RuvB-like helicase 1 (RUVB1)	45.1924	40.7047	44.5306	56.9677	43.1896	48.8744	66.8581		44.6847	55.2336	46.9197	66.8581		-10.5488	-19.9384		0	0
PF3D7_0809800	conserved Plasmodium protein, unknown function	40.2459	38.7938	38.7042	43.7614	41.4818	35.6051	42.0203		39.0632	43.2317	37.6258	42.0203		-4.16851	-4.39444		0	0
PF3D7_0809900	JmjC domain containing protein (JmjC1)	44.8094	55.8791	42.8782	55.589	42.6025	46.9245	64.0202		43.3279	55.6199	45.4384	64.0202		-12.292	-18.5818		0	0
PF3D7_0810000	acyl-CoA binding protein, putative	45.816	30.1246	39.9321	59.0683	45.0888	49.3665	74.34		41.3023	55.9821	47.8956	74.34		-14.6798	-26.4444		0	0
PF3D7_0810100	apicoplast ribosomal protein L33 precursor, putative	50.6634	33.7705	54.6657	47.5188	44.5602	42.3461	27.0911		53.7337	46.0529	43.1074	27.0911		7.68078	16.0164		0	0
PF3D7_0810200	ABC1 family, putative (ABCK1)	55.4548	56.1835	44.4307	61.5928	45.2386	45.8632	73.1596		46.9981	61.016	45.6484	73.1596		-14.018	-27.5112		0	0
PF3D7_0810300	protein phosphatase PPM5, putative (PPM5)	39.1279	43.3595	40.7332	50.6498	36.6778	40.386	61.4015		40.3594	49.8725	39.111	61.4015		-9.51311	-22.2905		0	0
PF3D7_0810400	aquaporin, putative (AQP2)	56.1126	61.5958	48.806	57.7298	54.2242	47.423	51.0599		50.5076	58.142	49.7616	51.0599		-7.63437	-1.29828		0	0
PF3D7_0810500	protein phosphatase PPM7, putative (PPM7)	47.8319	40.9644	42.4808	50.7176	42.3062	43.1086	65.4904		43.727	49.6776	42.8327	65.4904		-5.9506	-22.6577		0	0
PF3D7_0810600	RNA helicase, putative	50.6844	54.8766	54.0058	59.1457	47.3684	52.2138	86.1776		53.2323	58.6905	50.5478	86.1776		-5.4582	-35.6298		0	0
PF3D7_0810700	conserved Plasmodium protein, unknown function	47.2902	38.0877	40.8294	41.8454	46.41	31.0233	19.3511		42.334	41.4447	36.314	19.3511		0.889297	16.9629		0	0
PF3D7_0810800	hydroxymethyldihydropterin pyrophosphokinase-dihydropteroate synthase (PPPK-DHPS)	54.587	61.2463	51.4887	61.0901	44.1071	44.2262	75.0764		52.2102	61.1068	44.1853	75.0764		-8.89654	-30.8911		0	0
PF3D7_0810900.1	conserved Plasmodium protein, unknown function	41.3317	37.2516	44.9124	54.6072	48.0719	47.2928	63.573		44.0785	52.7566	47.5607	63.573		-8.67809	-16.0123		0	0
PF3D7_0811000	cullin-1, putative (CUL1)	50.1249	53.4605	49.942	58.287	52.7889	49.8359	61.8679		49.9846	57.7723	50.8513	61.8679		-7.78778	-11.0166		0	0
PF3D7_0811100	mitochondrial carrier protein, putative	58.4208	73.8359	47.018	63.2429	49.9749	48.2613	41.9269		49.6735	64.3724	48.8505	41.9269		-14.6989	6.92362		0	0
[truncated: 3,593 more rows]

## Sheet: Gam_H3K9me3_list
		Normalized	Normalized	Ratio	Salcedo-Amaya	Flueck			Gametocyte-specific H3K9me3
Gene	Description	RPKM Troph	RPKM Gam	Gam to Troph	H3K9me3	HP1	Classification				No previous evidence of
PF3D7_0201600	PHISTb domain-containing RESA-like protein 1 (RLP1)	-6.68808	82.2566	1.08131	0	0	exported		# genes	This study	H3K9me3/HP1 in trophozoites
PF3D7_0201700	DnaJ protein, putative	-2.68524	43.741	1.06139	0	0	exported		exported	61	47
PF3D7_0202000	knob-associated histidine-rich protein (KAHRP)	-1.99573	51.0997	1.03906	0	0	exported		virulence	6	2
PF3D7_0202100	liver stage associated protein 2 (LSAP2)	4.90177	52.5376	0.9067	0	0	exported		other	12	12
PF3D7_0202200	EMP1-trafficking protein (PTP1)	0.943475	53.1275	0.982241	0	0	exported
PF3D7_0202300	Plasmodium exported protein (hyp11), unknown function	-1.85295	112.294	1.0165	0	0	exported
PF3D7_0220300	Plasmodium exported protein, unknown function	7.00185	70.5055	0.900691	0	0	exported
PF3D7_0220400	DnaJ protein, putative, pseudogene	-2.97405	61.3257	1.0485	0	0	exported
PF3D7_0221100	Plasmodium exported protein, unknown function, pseudogene	26.4109	141.622	0.813511	1	0	exported
PF3D7_0221200	Plasmodium exported protein (hyp15), unknown function	8.79805	85.2172	0.896757	1	0	exported
PF3D7_0221600	Plasmodium exported protein, unknown function, pseudogene	20.4656	60.7824	0.663297	1	1	exported
PF3D7_0221700	Plasmodium exported protein, unknown function	19.5865	50.0891	0.608966	1	0	exported
PF3D7_0301200	serine/threonine protein kinase, FIKK family (FIKK3)	27.395	61.8824	0.557305	1	1	exported
PF3D7_0301700	Plasmodium exported protein, unknown function	0.0517036	75.8895	0.999319	0	0	exported
PF3D7_0301800	Plasmodium exported protein, unknown function	-5.23125	58.9887	1.08868	0	0	exported
PF3D7_0302400	unspecified product	10.9717	109.979	0.900238	0	0	other
PF3D7_0401600.1	rifin (RIF)	3.91392	86.8212	0.95492	0	0	virulence
PF3D7_0401800	Plasmodium exported protein (PHISTb), unknown function (PfD80)	1.75338	69.0543	0.974609	0	0	exported
PF3D7_0402000	Plasmodium exported protein (PHISTa), unknown function	6.9	76.4785	0.909778	1	1	exported
PF3D7_0421900	conserved Plasmodium protein, unknown function	13.3451	53.3299	0.749764	0	0	other
PF3D7_0424600	Plasmodium exported protein (PHISTb), unknown function	-13.9808	109.668	1.12748	0	0	exported
PF3D7_0424700	serine/threonine protein kinase, FIKK family (FIKK4.2)	12.61	40.9939	0.692393	0	0	exported
PF3D7_0500900	serine/threonine protein kinase, FIKK family (FIKK5)	-9.58952	56.3942	1.17004	0	0	exported
PF3D7_0501000	Plasmodium exported protein, unknown function	0.734279	76.7325	0.990431	0	0	exported
PF3D7_0532300	Plasmodium exported protein (PHISTb), unknown function	1.00335	71.0997	0.985888	0	0	exported
PF3D7_0532400	lysine-rich membrane-associated PHISTb protein (LyMP)	-2.37538	71.6014	1.03317	0	0	exported
PF3D7_0532500	Plasmodium exported protein, unknown function	9.24514	119.804	0.922831	0	0	exported
PF3D7_0532600	Plasmodium exported protein, unknown function	38.7193	136.117	0.715545	0	0	exported
PF3D7_0632700	rifin (RIF)	15.9509	42.3613	0.623456	1	1	virulence
PF3D7_0701100	rifin (RIF)	21.9781	57.6463	0.618743	0	0	virulence
PF3D7_0703100	conserved Plasmodium protein, unknown function	2.71616	44.88	0.93948	0	0	other
PF3D7_0730800.1	Plasmodium exported protein, unknown function	8.85295	41.5449	0.786906	0	0	exported
PF3D7_0731200	Plasmodium exported protein, unknown function	-3.38389	137.795	1.02456	0	0	exported
PF3D7_0731300	Plasmodium exported protein (PHISTb), unknown function (PfG174)	7.31699	102.072	0.928315	0	0	exported
PF3D7_0801600	conserved Plasmodium protein, unknown function	6.0547	46.8954	0.870889	0	0	other
PF3D7_0831500	Plasmodium exported protein (PHIST), unknown function	-16.3765	98.1959	1.16677	0	0	exported
PF3D7_0832200.1	Plasmodium exported protein (PHISTa-like), unknown function	21.7926	126.806	0.828142	0	0	exported
PF3D7_0901700	Plasmodium exported protein (hyp5), unknown function	10.4351	117.484	0.911179	0	0	exported
PF3D7_0901800	Plasmodium exported protein, unknown function	12.0954	98.6859	0.877436	0	0	exported
PF3D7_0901900	probable protein, unknown function	-7.38028	65.8322	1.11211	0	0	other
PF3D7_0902400	serine/threonine protein kinase, FIKK family (FIKK9.5)	-6.03331	48.2529	1.12503	0	0	exported
PF3D7_0936700	lysophospholipase, putative	39.4045	83.1154	0.525907	1	0	exported
PF3D7_0936800	Plasmodium exported protein (PHISTc), unknown function	20.2532	85.0576	0.761888	1	1	exported
PF3D7_1000600	rifin (RIF)	28.1706	101.015	0.721125	1	1	virulence
PF3D7_1000700	Plasmodium exported protein (PHISTa), unknown function, pseudogene	37.3163	166.756	0.776222	1	1	exported
PF3D7_1000900	erythrocyte membrane protein 1 (PfEMP1), truncated	32.6563	86.6444	0.623099	0	1	virulence
PF3D7_1001000	Plasmodium exported protein (hyp12), unknown function (PfJ13)	1.42705	121.13	0.988219	0	0	exported
PF3D7_1001100.1	acyl-CoA binding protein, isoform 1, ACBP1 (ACBP1)	3.2599	92.5097	0.964762	0	0	exported
PF3D7_1001200	acyl-CoA binding protein, isoform 2, ACBP2 (ACBP2)	12.9702	241.99	0.946402	0	0	exported
PF3D7_1001300	Plasmodium exported protein (PHISTa), unknown function	-3.52807	117.637	1.02999	0	0	exported
PF3D7_1001400	alpha/beta hydrolase, putative	-10.3087	51.7882	1.19905	0	0	exported
PF3D7_1001500	early transcribed membrane protein 10.1 (ETRAMP10)	17.0209	150.65	0.887018	0	0	exported
PF3D7_1001700	Plasmodium exported protein (PHISTc), unknown function	-6.13437	63.7569	1.09622	0	0	exported
PF3D7_1039000	serine/threonine protein kinase, FIKK family (FIKK10.2)	4.70341	58.5321	0.919644	0	1	exported
PF3D7_1106400	conserved Plasmodium protein, unknown function	-2.84918	40.3381	1.07063	0	0	other
PF3D7_1109300	small nucleolar RNA snR61/Z1/Z11	-45.5909	55.688	1.81868	0	0	other
PF3D7_1148800	Plasmodium exported protein (hyp11), unknown function	-4.89123	84.7594	1.05771	0	0	exported
PF3D7_1148900	Plasmodium exported protein, unknown function	4.76428	112.947	0.957818	0	0	exported
PF3D7_1149300	serine/threonine protein kinase, FIKK family (FIKK11)	0.0223177	89.9409	0.999752	0	0	exported
PF3D7_1149400	Plasmodium exported protein, unknown function	18.1884	117.36	0.84502	0	0	exported
PF3D7_1149600	DnaJ protein, putative	32.2335	77.7203	0.585263	1	1	exported
PF3D7_1224000	GTP cyclohydrolase I (GCH1)	3.52961	68.5931	0.948543	0	0	other
PF3D7_1252900	Plasmodium exported protein, unknown function	1.86076	80.608	0.976916	0	0	exported
PF3D7_1301300	Plasmodium exported protein (PHISTa-like), unknown function, pseudogene	4.35501	109.054	0.960066	1	1	exported
PF3D7_1301400	Plasmodium exported protein (hyp12), unknown function (HYP12)	0.510717	72.7673	0.992982	0	0	exported
PF3D7_1301500	Plasmodium exported protein (PHISTa), unknown function	9.59081	129.168	0.925749	0	0	exported
PF3D7_1301700	Plasmodium exported protein (hyp8), unknown function (GEXP07)	2.44905	59.4887	0.958832	0	0	exported
PF3D7_1331900	small nucleolar RNA snoR18	8.70547	40.3958	0.784496	0	0	other
PF3D7_1346200	nuclear import protein MOG1, putative	-5.80073	43.1967	1.13429	0	0	other
PF3D7_1371700	serine/threonine protein kinase, FIKK family	-7.05123	46.5659	1.15142	0	0	exported
PF3D7_1371800	Plasmodium exported protein, unknown function	-6.98149	112.414	1.06211	0	0	exported
PF3D7_1371900	Plasmodium exported protein, unknown function	18.6672	101.926	0.816855	0	0	exported
PF3D7_1372000	Plasmodium exported protein (PHISTa), unknown function	6.69971	45.3016	0.852109	0	0	exported
PF3D7_1400200	rifin (RIF)	13.2755	63.4396	0.790737	1	1	virulence
PF3D7_1401200	Plasmodium exported protein, unknown function	1.58546	84.7276	0.981288	0	0	exported
PF3D7_1425000	Plasmodium RNA of unknown function RUF4	-26.3965	43.5586	1.606	0	0	other
PF3D7_1453300	conserved protein, unknown function	-4.33263	44.7324	1.09686	0	0	other
PF3D7_1478500	Plasmodium exported protein (PHISTa), unknown function, pseudogene	28.6313	165.336	0.82683	1	1	exported
PF3D7_1478800	Plasmodium exported protein, unknown function	27.5917	177.322	0.844398	0	1	exported
